# Supplementary material for: Structural basis of membrane potential coupled vectorial CO₂ hydration by the DAB2 complex in chemolithoautotrophs
Source: Nat Commun. 2026 May 5;17:4071. doi: 10.1038/s41467-026-72558-7 (PMC13144422; doi:10.1038/s41467-026-72558-7)
Supplement: Supplementary file 3 — Supplementary Data 1 [file 41467_2026_72558_MOESM3_ESM.xlsx]

## Sheet: Sheet1
Remark: Unless otherwise specified, all primers are designed for Golden Gate Assembly
Primer	Sequence (5' -> 3')	Description
dab2 F	TTTGTTTAACTTTAAGAAGGAGATATACCatgactatagagttcagccacac	Insert for constructing the WT Dab2 expression plasmid (pJS005) by Gibson assembly
dab2 R	GGgccttgaaataatacttcgagAGAACCAGAgatcggttcc
JS005 F	ctcgaagtattatttcaaggcC	Vector for constructing the WT Dab2 expression plasmid (pJS005) by Gibson assembly
JS005 R	GGTATATCTCCTTCTTAAAGTTAAACAAA
dab2 fuse Fwd	acgaccctgacatcattaca	For constructing the Dab2-fusion expression plasmid by NEB KLD reaction
dab2 fuse Rev	cggctcgataccgga
Dab2_pB30_GGA F	ggctacggtctcaTAGCatgactatagagttcagccac	Insert for constructing the WT Dab2 expression plasmid (pBAD30)
Dab2_pB30_GGA R	ggctacggtctcaAGCCTTAgatcggttccggtcg
pB30 GGA_F	ggctacggtctcaGGCTGTTTTGGCGGA	Vector for constructing the WT Dab2 expression plasmid (pBAD30)
pB30 GGA_R	ggctacggtctcaGCTAGCCCAAAAAAACGG
0211 C351A F	ggctacggtctcaGCCAttgacgtgcgttccg	For introducing C351A mutation in DabA2
0211 C351A R	ggctacggtctcaTGGCaaacgcggcctgaac
0211 D353A F	ggctacggtctcaGCCGtgcgttccgaggtg	For introducing D353A mutation in DabA2
0211 D353A R	ggctacggtctcaCGGCaatgcaaaacgcggc
0211 D353N F	ggctacggtctcaAACGtgcgttccgaggtg	For introducing D353N mutation in DabA2
0211 D353N R	ggctacggtctcaCGTTaatgcaaaacgcggc
0211 R355A F	ggctacggtctcaGCCTccgaggtgttccgc	For introducing R355A mutation in DabA2
0211 R355A R	ggctacggtctcaAGGCcacgtcaatgcaaaacgc
0211 H524A F	ggctacggtctcaGCCGgcagctccaccac	For introducing H524A mutation in DabA2
0211 H524A R	ggctacggtctcaCGGCtccggcgagcagga
0211 C539A F	ggctacggtctcaGCCGgtgcctgcgccgg	For introducing C539A mutation in DabA2
0211 C539A R	ggctacggtctcaCGGCatccaaccccgcgcg
0211 E444A F	ggctacggtctcaGCCTccgcaggcttgagc	For introducing E444A mutation in DabA2
0211 E444A R	ggctacggtctcaAGGCgacaaaggtgaagcacgag
0211 E444Q F	CAAtccgcaggcttgagc	For introducing E444Q mutation in DabA2 by KLD reaction
0211 E444Q R	gacaaaggtgaagcacgag
0212_S256A_F	ggctacggtctcaGCCGcgctcatgcacgc	For introducing S256A mutation in DabB2
0212_S256A_R	ggctacggtctcaCGGCaaccggcgtgggtg
0212_H260A_F	ggctacggtctcaGCCGccggtgtcgtttacag	For introducing H260A mutation in DabB2
0212_H260A_R	ggctacggtctcaCGGCatgagcgcggaaacc
0212_S316A_F	ggctacggtctcaGCGAccgccgctcagct	For introducing S316A mutation in DabB2
0212_S316A_R	ggctacggtctcaTCGCccaggccagtgatgatttgatc
0212_H339A_F	ggctacggtctcaGCGTtggttggccactcgc	For introducing H339A mutation in DabB2
0212_H339A_R	ggctacggtctcaACGCcagcaaggccaagcca
0212_H343A_F	ggctacggtctcaGCGTcgctctacaaggccc	For introducing H343A mutation in DabB2
0212_H343A_R	ggctacggtctcaACGCgccaaccaagtgcagc
0212_K347A_F	ggctacggtctcaGCGGcccatgcgttcttgtc	For introducing K347A mutation in DabB2
0212_K347A_R	ggctacggtctcaCCGCgtagagcgagtggccaa
0212_K310A_F	ggctacggtctcaGCGTcatcactggcctggtc	For introducing K310A mutation in DabB2
0212_K310A_R	ggctacggtctcaACGCgatcgccgattgggtca
0212_I151E_F	ggctacggtctcaGAAgcgaccggttttgg	For introducing I151E mutation in DabB2
0212_I151E_R	ggctacggtctcaCTTCgatggcgagggtgaa
0212 R182A F	ggctacggtctcaGCCActgccgacgccctt	For introducing R182A mutation in DabB2
0212 R182A R	ggctacggtctcaTGGCgctgaaaattgattttttatgtg
0212 D185A F	ggctacggtctcaGCCGcccttttgctcgc	For introducing D185A mutation in DabB2
0212 D185A R	ggctacggtctcaCGGCggcagtccggctgaa
0212 K235A F	ggctacggtctcaGCCAgcgcgcaatttcc	For introducing K235A mutation in DabB2
0212 K235A R	ggctacggtctcaTGGCaaggatggcggcca
