# Supplementary material for: Structural basis of membrane potential coupled vectorial CO₂ hydration by the DAB2 complex in chemolithoautotrophs
Source: Nat Commun. 2026 May 5;17:4071. doi: 10.1038/s41467-026-72558-7 (PMC13144422; doi:10.1038/s41467-026-72558-7)
Supplement: Supplementary file 4 — Supplementary Data 2 [file 41467_2026_72558_MOESM4_ESM.zip]

Archive with 1 entries (1 files):
- AF_DAB2.pdb
