# Supplementary material for: Structural basis of membrane potential coupled vectorial CO₂ hydration by the DAB2 complex in chemolithoautotrophs
Source: Nat Commun. 2026 May 5;17:4071. doi: 10.1038/s41467-026-72558-7 (PMC13144422; doi:10.1038/s41467-026-72558-7)
Supplement: Supplementary file 4 — Supplementary Data 2 [file 41467_2026_72558_MOESM4_ESM.zip › AF_DAB2.pdb]

SEQRES   1 A  827  MET THR THR LEU THR SER LEU GLN ARG SER GLU ALA GLN
SEQRES   2 A  827  ARG ASN HIS ILE VAL ASP LEU ILE ASP LYS ALA CYS LEU
SEQRES   3 A  827  ARG ILE ALA PRO ILE TRP PRO LEU ASP SER PHE VAL ALA
SEQRES   4 A  827  VAL ASN PRO TYR LEU GLY LEU ILE ASP GLN PRO PHE ASP
SEQRES   5 A  827  THR VAL GLY ARG TYR LEU GLU GLN THR VAL GLY GLU SER
SEQRES   6 A  827  LEU PHE MET ASP HIS GLY TRP PHE ALA ASP LYS ILE ALA
SEQRES   7 A  827  GLN GLY GLU ILE THR ASP ASP ASP LEU ALA GLN ALA ALA
SEQRES   8 A  827  GLN GLN LEU ASP PRO SER ILE SER LEU ASP THR ILE LYS
SEQRES   9 A  827  GLN GLN LEU ALA VAL HIS ARG GLN PRO ALA PRO ALA LEU
SEQRES  10 A  827  PRO LEU VAL THR ASN GLU LEU ASP ARG ARG ASP ALA PRO
SEQRES  11 A  827  PRO VAL SER GLU PHE VAL ILE GLU GLN VAL SER GLN PHE
SEQRES  12 A  827  MET ALA ASN TYR TYR ASP ARG GLY GLN ALA LEU TRP HIS
SEQRES  13 A  827  LEU PRO LYS GLU ALA SER ALA SER LEU PHE ALA GLN TRP
SEQRES  14 A  827  ARG ARG TYR THR LEU ILE ASN ARG SER ALA SER ALA VAL
SEQRES  15 A  827  GLY LEU LYS GLN VAL ARG GLN HIS LEU LEU ALA VAL PRO
SEQRES  16 A  827  SER ASP ALA ILE ASP ALA LEU PHE TRP ALA LEU ASP GLN
SEQRES  17 A  827  ILE ASN LEU PRO GLU SER ARG LEU PRO ASP TYR LEU PHE
SEQRES  18 A  827  THR LEU LEU LYS THR ILE GLY GLY TRP ALA SER TRP CYS
SEQRES  19 A  827  ARG TYR LEU HIS PHE GLN ALA GLY LEU HIS GLY GLU SER
SEQRES  20 A  827  GLN HIS ASP LEU ARG ASP LEU LEU ILE ILE ARG LEU VAL
SEQRES  21 A  827  TRP VAL ALA LEU VAL ILE LYS GLU THR SER SER ALA GLY
SEQRES  22 A  827  ARG GLN GLN TRP ARG ALA LYS LEU ASN ASP TRP PHE ASP
SEQRES  23 A  827  PRO ALA LYS LEU VAL ALA SER PRO SER ALA THR ALA THR
SEQRES  24 A  827  ALA SER THR LYS ALA GLN SER SER ARG ILE ASP GLU ILE
SEQRES  25 A  827  LEU LEU ALA ALA ALA GLU GLN ALA PHE ARG ARG ARG ILE
SEQRES  26 A  827  ASN ALA GLY LEU ASN ARG GLN PRO ALA ASP ALA PRO ASP
SEQRES  27 A  827  GLN GLN ALA GLU ARG PRO THR VAL GLN ALA ALA PHE CYS
SEQRES  28 A  827  ILE ASP VAL ARG SER GLU VAL PHE ARG ARG HIS LEU GLU
SEQRES  29 A  827  ALA SER SER PRO GLY LEU GLU THR ILE GLY PHE ALA GLY
SEQRES  30 A  827  PHE PHE GLY LEU PRO ILE ASP TYR CYS ARG MET GLY GLU
SEQRES  31 A  827  SER GLU ALA ARG LEU GLN ASN PRO VAL LEU ILE ASN PRO
SEQRES  32 A  827  ALA TYR ARG ALA GLN GLU THR GLY ASP PRO ALA ILE ALA
SEQRES  33 A  827  GLN HIS ARG HIS ALA ARG GLN SER ARG GLY ALA ILE TRP
SEQRES  34 A  827  LYS GLN PHE LYS LEU SER ALA ALA SER CYS PHE THR PHE
SEQRES  35 A  827  VAL GLU SER ALA GLY LEU SER TYR VAL PRO ARG LEU LEU
SEQRES  36 A  827  ALA ASP SER LEU GLY TRP HIS ARG SER SER LEU PRO PRO
SEQRES  37 A  827  ASP ALA PRO GLY LEU THR PRO GLU GLU ARG ALA ARG LEU
SEQRES  38 A  827  HIS PRO GLN LEU VAL LYS LEU ASP GLY GLY ALA LEU SER
SEQRES  39 A  827  THR GLN GLU LYS VAL ASP LEU ALA GLU LYS VAL LEU ARG
SEQRES  40 A  827  GLY LEU GLY LEU THR HIS THR PHE ALA PRO ILE VAL LEU
SEQRES  41 A  827  LEU ALA GLY HIS GLY SER SER THR THR ASN ASN PRO HIS
SEQRES  42 A  827  ARG ALA GLY LEU ASP CYS GLY ALA CYS ALA GLY GLN ALA
SEQRES  43 A  827  GLY ASP VAL ASN ALA ARG VAL ALA VAL GLN LEU LEU ASN
SEQRES  44 A  827  GLU ALA ALA VAL ARG LEU GLY LEU ILE GLU ARG GLY ILE
SEQRES  45 A  827  ALA ILE PRO ARG ASP THR ARG PHE VAL ALA ALA LEU HIS
SEQRES  46 A  827  ASP THR THR THR ASP HIS ILE GLU LEU LEU ASP LEU ASP
SEQRES  47 A  827  GLN SER GLY ILE GLU SER ASP GLN LEU SER SER LEU THR
SEQRES  48 A  827  GLN ALA LEU LYS GLN ALA GLY GLU LEU THR ARG LEU GLU
SEQRES  49 A  827  ARG LEU VAL THR LEU GLU ALA GLN VAL ASP THR VAL ASP
SEQRES  50 A  827  ALA GLU LYS GLN ALA THR PHE ARG GLY ARG ASP TRP SER
SEQRES  51 A  827  GLN VAL ARG PRO GLU TRP GLY LEU ALA GLY ASN ALA ALA
SEQRES  52 A  827  PHE ILE ALA ALA PRO ARG TRP ARG THR ARG GLY LEU ASP
SEQRES  53 A  827  LEU GLY GLY ARG ALA PHE LEU HIS ASP TYR ASP TRP ARG
SEQRES  54 A  827  HIS ASP LYS GLU PHE GLY VAL LEU ASN VAL ILE MET THR
SEQRES  55 A  827  ALA PRO LEU ILE VAL ALA ASN TRP ILE ASN LEU GLN TYR
SEQRES  56 A  827  TYR GLY SER THR VAL ASP ASN LEU HIS GLN GLY ALA GLY
SEQRES  57 A  827  ASN LYS VAL LEU HIS ASN VAL VAL GLY GLY THR VAL GLY
SEQRES  58 A  827  VAL ILE GLU GLY ASN GLY GLY ASP LEU ARG VAL GLY LEU
SEQRES  59 A  827  ALA MET GLN SER LEU HIS ASP GLY GLU GLN TRP ARG HIS
SEQRES  60 A  827  GLU PRO LEU ARG LEU SER ALA TYR ILE GLU ALA PRO ILE
SEQRES  61 A  827  ALA GLU ILE ASP LYS ILE ILE ALA GLY HIS ASP MET LEU
SEQRES  62 A  827  ASN ALA LEU ILE ASN ASN ARG TRP MET HIS ILE LEU HIS
SEQRES  63 A  827  ILE ASP ASP ASN GLY ILE PRO HIS ARG ARG HIS ALA HIS
SEQRES  64 A  827  GLY ASP TRP ARG PRO GLU PRO ILE
SEQRES   1 B  551  MET THR ILE GLU PHE SER HIS THR THR GLY LEU LEU LEU
SEQRES   2 B  551  LEU ALA MET PRO ALA LEU LEU LEU MET ALA ALA VAL ILE
SEQRES   3 B  551  LYS PRO LYS GLN GLY ALA ALA TYR ALA ARG ALA TYR ARG
SEQRES   4 B  551  GLN ARG VAL GLN TRP THR SER PHE ALA ALA PHE GLY LEU
SEQRES   5 B  551  ALA LEU LEU ALA VAL VAL SER PHE LEU PHE ALA ARG GLN
SEQRES   6 B  551  GLN ASN LEU MET LEU GLY ALA GLY SER LEU PRO ALA GLY
SEQRES   7 B  551  LEU GLY LEU LEU ALA LEU SER ILE GLN VAL ASN GLY LEU
SEQRES   8 B  551  THR LEU VAL LEU ALA SER LEU VAL SER PHE VAL LEU SER
SEQRES   9 B  551  VAL ILE ALA ARG TYR SER VAL GLN TYR LEU ASP GLY ASP
SEQRES  10 B  551  PRO GLN GLN ALA ARG PHE PHE ARG LEU LEU ALA VAL THR
SEQRES  11 B  551  GLY GLY PHE PHE LEU LEU VAL VAL ILE SER GLY ASN LEU
SEQRES  12 B  551  GLY LEU PHE THR LEU ALA ILE ILE ALA THR GLY PHE GLY
SEQRES  13 B  551  LEU HIS ARG LEU LEU SER PHE TYR ALA ASP ARG PRO ARG
SEQRES  14 B  551  ALA ILE MET ALA THR HIS LYS LYS SER ILE PHE SER ARG
SEQRES  15 B  551  THR ALA ASP ALA LEU LEU LEU ALA ALA THR VAL LEU ILE
SEQRES  16 B  551  GLY HIS GLN ILE GLY SER LEU GLU PHE SER GLN ILE SER
SEQRES  17 B  551  ALA TYR VAL HIS ALA GLN ASP HIS LEU SER ILE ALA LEU
SEQRES  18 B  551  HIS VAL ALA ALA TRP LEU ILE VAL LEU ALA ALA ILE LEU
SEQRES  19 B  551  LYS SER ALA GLN PHE PRO PHE HIS GLY TRP LEU ILE GLN
SEQRES  20 B  551  VAL MET GLU ALA PRO THR PRO VAL SER ALA LEU MET HIS
SEQRES  21 B  551  ALA GLY VAL VAL TYR SER GLY ALA ILE ILE VAL LEU ARG
SEQRES  22 B  551  THR SER GLU LEU LEU ALA ALA ASP GLY THR ALA LEU LEU
SEQRES  23 B  551  LEU LEU ALA LEU ILE GLY LEU MET THR LEU ALA ILE GLY
SEQRES  24 B  551  SER LEU VAL MET LEU THR GLN SER ALA ILE LYS SER SER
SEQRES  25 B  551  LEU ALA TRP SER THR ALA ALA GLN LEU GLY PHE MET MET
SEQRES  26 B  551  LEU GLU LEU GLY LEU GLY LEU PHE GLY LEU ALA LEU LEU
SEQRES  27 B  551  HIS LEU VAL GLY HIS SER LEU TYR LYS ALA HIS ALA PHE
SEQRES  28 B  551  LEU SER SER GLY SER MET THR ASP HIS LEU ARG GLN ALA
SEQRES  29 B  551  LYS VAL LEU LYS ASN ARG PRO ILE SER VAL VAL ALA TRP
SEQRES  30 B  551  PHE THR THR VAL ILE VAL SER GLY LEU PHE THR LEU GLY
SEQRES  31 B  551  ILE ALA ALA ALA MET GLY LEU SER ILE ASP GLN GLU PRO
SEQRES  32 B  551  MET LEU PRO ALA VAL LEU THR ILE ILE ALA LEU ALA THR
SEQRES  33 B  551  ALA GLN LEU MET LEU LYS ALA LEU SER HIS GLY THR TRP
SEQRES  34 B  551  ARG GLU ILE LEU VAL ALA ALA GLY ALA ALA ILE ALA MET
SEQRES  35 B  551  THR GLY VAL TYR VAL PHE LEU HIS GLU VAL PHE ILE THR
SEQRES  36 B  551  GLY PHE ALA ASP THR LEU ALA ALA THR PRO GLN ARG ALA
SEQRES  37 B  551  PRO LEU LEU ASP LEU LEU LEU MET ALA ILE THR ILE ILE
SEQRES  38 B  551  THR PHE LEU PHE VAL ALA TRP LEU GLN GLY PRO GLY LYS
SEQRES  39 B  551  THR LEU MET SER PRO GLU ARG GLN PHE ALA LEU PHE VAL
SEQRES  40 B  551  HIS LEU ASN ASN GLY LEU TYR LEU ASP ARG TRP VAL GLU
SEQRES  41 B  551  ARG LEU ALA PHE ARG PHE TRP PRO GLU LYS VAL GLY ARG
SEQRES  42 B  551  ALA PRO LYS LYS SER CYS ALA VAL ILE PRO PRO ASN PRO
SEQRES  43 B  551  SER GLY ILE GLU PRO
HELIX    1   1 GLU A   11  ALA A   24  1                                  14
HELIX    2   2 CYS A   25  ARG A   27  1                                   3
HELIX    3   3 LEU A   34  SER A   36  1                                   3
HELIX    4   4 LEU A   44  LEU A   46  1                                   3
HELIX    5   5 PHE A   51  THR A   61  1                                  11
HELIX    6   6 HIS A   70  ALA A   78  1                                   9
HELIX    7   7 ASP A   84  LEU A   94  1                                  11
HELIX    8   8 LEU A  100  GLN A  105  1                                   6
HELIX    9   9 GLN A  106  ALA A  108  1                                   3
HELIX   10  10 VAL A  120  LEU A  124  1                                   5
HELIX   11  11 VAL A  132  TYR A  147  1                                  16
HELIX   12  12 LEU A  165  ILE A  175  1                                  11
HELIX   13  13 SER A  178  VAL A  182  1                                   5
HELIX   14  14 VAL A  187  HIS A  190  1                                   4
HELIX   15  15 LEU A  191  ALA A  193  1                                   3
HELIX   16  16 ALA A  198  ILE A  209  1                                  12
HELIX   17  17 GLU A  213  ARG A  215  1                                   3
HELIX   18  18 PRO A  217  LEU A  223  1                                   7
HELIX   19  19 LEU A  224  ILE A  227  1                                   4
HELIX   20  20 GLY A  228  ALA A  241  1                                  14
HELIX   21  21 GLY A  242  HIS A  244  1                                   3
HELIX   22  22 ASP A  250  GLU A  268  1                                  19
HELIX   23  23 SER A  271  PHE A  285  1                                  15
HELIX   24  24 PRO A  287  LEU A  290  1                                   4
HELIX   25  25 ALA A  296  LEU A  329  1                                  34
HELIX   26  26 PRO A  333  ASP A  335  1                                   3
HELIX   27  27 VAL A  354  SER A  366  1                                  13
HELIX   28  28 PRO A  413  LEU A  434  1                                  22
HELIX   29  29 CYS A  439  ALA A  446  1                                   8
HELIX   30  30 GLY A  447  TYR A  450  1                                   4
HELIX   31  31 VAL A  451  LEU A  459  1                                   9
HELIX   32  32 PRO A  475  GLU A  477  1                                   3
HELIX   33  33 ARG A  478  ARG A  480  1                                   3
HELIX   34  34 THR A  495  LEU A  509  1                                  15
HELIX   35  35 ARG A  534  GLY A  536  1                                   3
HELIX   36  36 GLY A  540  CYS A  542  1                                   3
HELIX   37  37 ASP A  548  ASN A  559  1                                  12
HELIX   38  38 ALA A  561  GLU A  569  1                                   9
HELIX   39  39 LEU A  597  GLN A  599  1                                   3
HELIX   40  40 SER A  604  ARG A  625  1                                  22
HELIX   41  41 LEU A  626  THR A  628  1                                   3
HELIX   42  42 ALA A  638  ARG A  647  1                                  10
HELIX   43  43 ARG A  669  ARG A  671  1                                   3
HELIX   44  44 TRP A  688  HIS A  690  1                                   3
HELIX   45  45 GLY A  695  THR A  702  1                                   8
HELIX   46  46 PRO A  704  VAL A  720  1                                  17
HELIX   47  47 LYS A  730  LEU A  732  1                                   3
HELIX   48  48 MET A  756  SER A  758  1                                   3
HELIX   49  49 ILE A  780  GLY A  789  1                                  10
HELIX   50  50 ASP A  791  ASN A  798  1                                   8
HELIX   51  51 ALA A  818  GLY A  820  1                                   3
HELIX   52  52 PHE B    5  HIS B    7  1                                   3
HELIX   53  53 THR B    8  VAL B   25  1                                  18
HELIX   54  54 ALA B   32  LEU B   61  1                                  30
HELIX   55  55 PRO B   76  GLY B   78  1                                   3
HELIX   56  56 GLY B   90  ARG B  108  1                                  19
HELIX   57  57 TYR B  109  VAL B  111  1                                   3
HELIX   58  58 GLN B  120  ILE B  139  1                                  20
HELIX   59  59 LEU B  143  LEU B  161  1                                  19
HELIX   60  60 PRO B  168  ILE B  199  1                                  32
HELIX   61  61 PHE B  204  HIS B  212  1                                   9
HELIX   62  62 ILE B  219  LYS B  235  1                                  17
HELIX   63  63 GLY B  243  ILE B  246  1                                   4
HELIX   64  64 GLN B  247  GLU B  250  1                                   4
HELIX   65  65 THR B  253  GLY B  262  1                                  10
HELIX   66  66 VAL B  263  SER B  266  1                                   4
HELIX   67  67 GLY B  267  ARG B  273  1                                   7
HELIX   68  68 SER B  275  ASP B  281  1                                   7
HELIX   69  69 THR B  283  LEU B  301  1                                  19
HELIX   70  70 VAL B  302  THR B  305  1                                   4
HELIX   71  71 ILE B  309  LEU B  330  1                                  22
HELIX   72  72 PHE B  333  LEU B  352  1                                  20
HELIX   73  73 SER B  354  MET B  357  1                                   4
HELIX   74  74 THR B  358  LEU B  361  1                                   4
HELIX   75  75 VAL B  374  ALA B  394  1                                  21
HELIX   76  76 LEU B  405  HIS B  426  1                                  22
HELIX   77  77 TRP B  429  GLY B  456  1                                  28
HELIX   78  78 PRO B  469  GLN B  490  1                                  22
HELIX   79  79 PRO B  492  LEU B  496  1                                   5
HELIX   80  80 PRO B  499  ASN B  510  1                                  12
HELIX   81  81 LEU B  515  PHE B  526  1                                  12
SHEET    1   1 1 VAL A 346  CYS A 351  0
SHEET    2   2 1 LEU A 370  PHE A 375  0
SHEET    3   3 1 ILE A 383  CYS A 386  0
SHEET    4   4 1 TYR A 405  THR A 410  0
SHEET    5   5 1 HIS A 482  LYS A 487  0
SHEET    6   6 1 ILE A 518  GLY A 525  0
SHEET    7   7 1 ARG A 579  ASP A 586  0
SHEET    8   8 1 HIS A 591  LEU A 595  0
SHEET    9   9 1 ALA A 663  ALA A 667  0
SHEET   10  10 1 ALA A 681  ASP A 685  0
SHEET   11  11 1 HIS A 733  VAL A 736  0
SHEET   12  12 1 GLY A 741  GLU A 744  0
SHEET   13  13 1 SER A 773  ILE A 776  0
SHEET   14  14 1 HIS A 803  ILE A 807  0
SHEET   15  15 1 PRO A 813  ARG A 816  0
SHEET   16  16 1 TRP A 822  PRO A 824  0
SHEET   17  17 1 LEU B  68  SER B  74  0
SHEET   18  18 1 LEU B  81  ILE B  86  0
ATOM      1  N   MET A   1     -16.865  11.895 -46.147  1.00 24.87           N
ATOM      2  CA  MET A   1     -16.253  13.076 -45.504  1.00 27.08           C
ATOM      3  C   MET A   1     -17.358  13.927 -44.865  1.00 27.98           C
ATOM      4  O   MET A   1     -17.605  15.035 -45.312  1.00 26.71           O
ATOM      5  CB  MET A   1     -15.470  13.911 -46.527  1.00 25.69           C
ATOM      6  CG  MET A   1     -14.154  13.273 -46.990  1.00 23.80           C
ATOM      7  SD  MET A   1     -13.392  14.225 -48.338  1.00 22.81           S
ATOM      8  CE  MET A   1     -11.719  13.525 -48.356  1.00 19.52           C
ATOM      9  N   THR A   2     -18.080  13.372 -43.893  1.00 28.54           N
ATOM     10  CA  THR A   2     -19.065  14.156 -43.155  1.00 28.74           C
ATOM     11  C   THR A   2     -18.282  15.158 -42.309  1.00 29.00           C
ATOM     12  O   THR A   2     -17.540  14.769 -41.412  1.00 27.43           O
ATOM     13  CB  THR A   2     -19.953  13.261 -42.266  1.00 26.05           C
ATOM     14  OG1 THR A   2     -19.271  12.077 -41.909  1.00 23.78           O
ATOM     15  CG2 THR A   2     -21.207  12.833 -43.030  1.00 23.46           C
ATOM     16  N   THR A   3     -18.402  16.422 -42.684  1.00 30.20           N
ATOM     17  CA  THR A   3     -17.854  17.558 -41.958  1.00 30.50           C
ATOM     18  C   THR A   3     -18.469  17.515 -40.563  1.00 31.28           C
ATOM     19  O   THR A   3     -19.633  17.858 -40.387  1.00 29.58           O
ATOM     20  CB  THR A   3     -18.227  18.872 -42.661  1.00 27.71           C
ATOM     21  OG1 THR A   3     -19.538  18.794 -43.189  1.00 25.31           O
ATOM     22  CG2 THR A   3     -17.306  19.156 -43.848  1.00 25.07           C
ATOM     23  N   LEU A   4     -17.696  17.043 -39.603  1.00 40.60           N
ATOM     24  CA  LEU A   4     -17.952  17.336 -38.202  1.00 40.82           C
ATOM     25  C   LEU A   4     -17.920  18.860 -38.122  1.00 40.89           C
ATOM     26  O   LEU A   4     -16.853  19.451 -38.203  1.00 39.14           O
ATOM     27  CB  LEU A   4     -16.868  16.681 -37.318  1.00 38.03           C
ATOM     28  CG  LEU A   4     -17.183  15.224 -36.930  1.00 35.69           C
ATOM     29  CD1 LEU A   4     -15.900  14.446 -36.618  1.00 34.34           C
ATOM     30  CD2 LEU A   4     -18.073  15.174 -35.686  1.00 34.47           C
ATOM     31  N   THR A   5     -19.090  19.462 -38.110  1.00 40.11           N
ATOM     32  CA  THR A   5     -19.259  20.887 -37.889  1.00 39.90           C
ATOM     33  C   THR A   5     -18.643  21.152 -36.526  1.00 40.55           C
ATOM     34  O   THR A   5     -19.242  20.819 -35.509  1.00 38.52           O
ATOM     35  CB  THR A   5     -20.743  21.287 -37.898  1.00 36.36           C
ATOM     36  OG1 THR A   5     -21.544  20.257 -37.339  1.00 33.78           O
ATOM     37  CG2 THR A   5     -21.253  21.512 -39.325  1.00 33.17           C
ATOM     38  N   SER A   6     -17.413  21.672 -36.532  1.00 50.82           N
ATOM     39  CA  SER A   6     -16.816  22.251 -35.342  1.00 50.78           C
ATOM     40  C   SER A   6     -17.803  23.319 -34.898  1.00 52.70           C
ATOM     41  O   SER A   6     -17.956  24.322 -35.596  1.00 49.98           O
ATOM     42  CB  SER A   6     -15.445  22.866 -35.666  1.00 46.32           C
ATOM     43  OG  SER A   6     -15.555  23.807 -36.713  1.00 43.34           O
ATOM     44  N   LEU A   7     -18.540  23.046 -33.816  1.00 61.20           N
ATOM     45  CA  LEU A   7     -19.371  24.055 -33.191  1.00 61.68           C
ATOM     46  C   LEU A   7     -18.424  25.206 -32.884  1.00 65.61           C
ATOM     47  O   LEU A   7     -17.536  25.067 -32.045  1.00 61.24           O
ATOM     48  CB  LEU A   7     -20.024  23.469 -31.926  1.00 55.04           C
ATOM     49  CG  LEU A   7     -21.339  22.717 -32.217  1.00 51.07           C
ATOM     50  CD1 LEU A   7     -21.618  21.664 -31.151  1.00 47.31           C
ATOM     51  CD2 LEU A   7     -22.527  23.699 -32.241  1.00 46.86           C
ATOM     52  N   GLN A   8     -18.545  26.289 -33.648  1.00 67.93           N
ATOM     53  CA  GLN A   8     -17.751  27.495 -33.460  1.00 70.32           C
ATOM     54  C   GLN A   8     -18.194  28.125 -32.144  1.00 74.79           C
ATOM     55  O   GLN A   8     -19.065  28.987 -32.106  1.00 68.67           O
ATOM     56  CB  GLN A   8     -17.927  28.455 -34.643  1.00 62.10           C
ATOM     57  CG  GLN A   8     -17.060  28.097 -35.861  1.00 54.63           C
ATOM     58  CD  GLN A   8     -17.179  29.134 -36.982  1.00 47.78           C
ATOM     59  OE1 GLN A   8     -18.127  29.888 -37.075  1.00 42.88           O
ATOM     60  NE2 GLN A   8     -16.231  29.192 -37.878  1.00 40.64           N
ATOM     61  N   ARG A   9     -17.617  27.629 -31.056  1.00 77.48           N
ATOM     62  CA  ARG A   9     -17.796  28.218 -29.742  1.00 79.64           C
ATOM     63  C   ARG A   9     -17.059  29.545 -29.740  1.00 81.16           C
ATOM     64  O   ARG A   9     -15.884  29.596 -30.113  1.00 78.00           O
ATOM     65  CB  ARG A   9     -17.316  27.267 -28.639  1.00 76.81           C
ATOM     66  CG  ARG A   9     -18.204  26.010 -28.582  1.00 74.62           C
ATOM     67  CD  ARG A   9     -17.759  25.058 -27.472  1.00 73.05           C
ATOM     68  NE  ARG A   9     -18.536  23.805 -27.520  1.00 70.64           N
ATOM     69  CZ  ARG A   9     -18.216  22.676 -26.931  1.00 67.08           C
ATOM     70  NH1 ARG A   9     -17.227  22.592 -26.102  1.00 61.72           N
ATOM     71  NH2 ARG A   9     -18.877  21.587 -27.181  1.00 63.86           N
ATOM     72  N   SER A  10     -17.755  30.593 -29.357  1.00 82.42           N
ATOM     73  CA  SER A  10     -17.136  31.892 -29.166  1.00 83.95           C
ATOM     74  C   SER A  10     -16.050  31.793 -28.095  1.00 86.36           C
ATOM     75  O   SER A  10     -16.080  30.901 -27.239  1.00 81.93           O
ATOM     76  CB  SER A  10     -18.181  32.945 -28.800  1.00 79.42           C
ATOM     77  OG  SER A  10     -18.700  32.730 -27.509  1.00 72.14           O
ATOM     78  N   GLU A  11     -15.096  32.707 -28.093  1.00 85.37           N
ATOM     79  CA  GLU A  11     -14.037  32.742 -27.081  1.00 86.41           C
ATOM     80  C   GLU A  11     -14.619  32.859 -25.660  1.00 87.74           C
ATOM     81  O   GLU A  11     -14.172  32.180 -24.744  1.00 85.33           O
ATOM     82  CB  GLU A  11     -13.120  33.906 -27.439  1.00 83.21           C
ATOM     83  CG  GLU A  11     -11.764  33.833 -26.746  1.00 72.84           C
ATOM     84  CD  GLU A  11     -10.787  34.888 -27.287  1.00 64.24           C
ATOM     85  OE1 GLU A  11      -9.567  34.711 -27.041  1.00 56.23           O
ATOM     86  OE2 GLU A  11     -11.252  35.835 -27.953  1.00 59.93           O
ATOM     87  N   ALA A  12     -15.712  33.614 -25.516  1.00 86.57           N
ATOM     88  CA  ALA A  12     -16.452  33.716 -24.261  1.00 87.64           C
ATOM     89  C   ALA A  12     -17.057  32.362 -23.824  1.00 89.36           C
ATOM     90  O   ALA A  12     -16.956  31.997 -22.658  1.00 86.13           O
ATOM     91  CB  ALA A  12     -17.536  34.784 -24.426  1.00 85.51           C
ATOM     92  N   GLN A  13     -17.622  31.583 -24.746  1.00 88.58           N
ATOM     93  CA  GLN A  13     -18.132  30.236 -24.451  1.00 87.99           C
ATOM     94  C   GLN A  13     -17.006  29.262 -24.107  1.00 89.80           C
ATOM     95  O   GLN A  13     -17.174  28.444 -23.213  1.00 88.11           O
ATOM     96  CB  GLN A  13     -18.910  29.675 -25.642  1.00 85.26           C
ATOM     97  CG  GLN A  13     -20.409  29.933 -25.521  1.00 75.16           C
ATOM     98  CD  GLN A  13     -21.175  29.381 -26.722  1.00 69.42           C
ATOM     99  OE1 GLN A  13     -20.723  29.432 -27.850  1.00 63.11           O
ATOM    100  NE2 GLN A  13     -22.365  28.859 -26.506  1.00 61.34           N
ATOM    101  N   ARG A  14     -15.858  29.361 -24.790  1.00 88.57           N
ATOM    102  CA  ARG A  14     -14.682  28.552 -24.467  1.00 89.68           C
ATOM    103  C   ARG A  14     -14.211  28.834 -23.035  1.00 91.27           C
ATOM    104  O   ARG A  14     -14.085  27.890 -22.261  1.00 89.33           O
ATOM    105  CB  ARG A  14     -13.543  28.812 -25.471  1.00 88.20           C
ATOM    106  CG  ARG A  14     -13.766  28.077 -26.803  1.00 84.82           C
ATOM    107  CD  ARG A  14     -12.571  28.285 -27.731  1.00 81.80           C
ATOM    108  NE  ARG A  14     -12.446  27.202 -28.732  1.00 74.81           N
ATOM    109  CZ  ARG A  14     -11.315  26.836 -29.328  1.00 69.66           C
ATOM    110  NH1 ARG A  14     -10.227  27.546 -29.246  1.00 63.32           N
ATOM    111  NH2 ARG A  14     -11.257  25.733 -30.005  1.00 61.41           N
ATOM    112  N   ASN A  15     -14.071  30.096 -22.677  1.00 90.67           N
ATOM    113  CA  ASN A  15     -13.681  30.489 -21.319  1.00 91.04           C
ATOM    114  C   ASN A  15     -14.705  30.040 -20.269  1.00 92.33           C
ATOM    115  O   ASN A  15     -14.311  29.538 -19.215  1.00 89.98           O
ATOM    116  CB  ASN A  15     -13.456  32.009 -21.290  1.00 89.43           C
ATOM    117  CG  ASN A  15     -12.201  32.424 -22.055  1.00 85.20           C
ATOM    118  OD1 ASN A  15     -11.348  31.631 -22.380  1.00 75.55           O
ATOM    119  ND2 ASN A  15     -12.073  33.694 -22.357  1.00 75.68           N
ATOM    120  N   HIS A  16     -15.992  30.137 -20.573  1.00 92.07           N
ATOM    121  CA  HIS A  16     -17.043  29.653 -19.667  1.00 92.11           C
ATOM    122  C   HIS A  16     -16.958  28.139 -19.425  1.00 93.29           C
ATOM    123  O   HIS A  16     -17.069  27.689 -18.286  1.00 91.64           O
ATOM    124  CB  HIS A  16     -18.410  30.044 -20.239  1.00 90.65           C
ATOM    125  CG  HIS A  16     -19.535  29.680 -19.301  1.00 86.81           C
ATOM    126  ND1 HIS A  16     -19.662  30.119 -18.003  1.00 74.04           N
ATOM    127  CD2 HIS A  16     -20.600  28.851 -19.546  1.00 74.35           C
ATOM    128  CE1 HIS A  16     -20.766  29.571 -17.485  1.00 73.97           C
ATOM    129  NE2 HIS A  16     -21.361  28.796 -18.392  1.00 76.04           N
ATOM    130  N   ILE A  17     -16.701  27.338 -20.458  1.00 91.93           N
ATOM    131  CA  ILE A  17     -16.546  25.884 -20.319  1.00 92.21           C
ATOM    132  C   ILE A  17     -15.294  25.527 -19.510  1.00 93.14           C
ATOM    133  O   ILE A  17     -15.338  24.608 -18.696  1.00 91.39           O
ATOM    134  CB  ILE A  17     -16.561  25.217 -21.704  1.00 91.11           C
ATOM    135  CG1 ILE A  17     -17.989  25.288 -22.284  1.00 87.89           C
ATOM    136  CG2 ILE A  17     -16.089  23.753 -21.637  1.00 86.62           C
ATOM    137  CD1 ILE A  17     -18.073  24.946 -23.769  1.00 77.78           C
ATOM    138  N   VAL A  18     -14.195  26.247 -19.712  1.00 92.98           N
ATOM    139  CA  VAL A  18     -12.985  26.058 -18.906  1.00 93.16           C
ATOM    140  C   VAL A  18     -13.256  26.404 -17.439  1.00 93.83           C
ATOM    141  O   VAL A  18     -12.875  25.633 -16.566  1.00 92.15           O
ATOM    142  CB  VAL A  18     -11.799  26.870 -19.479  1.00 91.88           C
ATOM    143  CG1 VAL A  18     -10.557  26.806 -18.581  1.00 86.73           C
ATOM    144  CG2 VAL A  18     -11.376  26.318 -20.846  1.00 87.25           C
ATOM    145  N   ASP A  19     -14.001  27.469 -17.171  1.00 94.05           N
ATOM    146  CA  ASP A  19     -14.407  27.846 -15.809  1.00 93.83           C
ATOM    147  C   ASP A  19     -15.322  26.791 -15.154  1.00 94.35           C
ATOM    148  O   ASP A  19     -15.170  26.467 -13.984  1.00 92.73           O
ATOM    149  CB  ASP A  19     -15.081  29.226 -15.856  1.00 92.83           C
ATOM    150  CG  ASP A  19     -15.288  29.813 -14.468  1.00 83.44           C
ATOM    151  OD1 ASP A  19     -14.285  29.970 -13.746  1.00 75.30           O
ATOM    152  OD2 ASP A  19     -16.462  30.087 -14.104  1.00 75.27           O
ATOM    153  N   LEU A  20     -16.222  26.161 -15.921  1.00 93.78           N
ATOM    154  CA  LEU A  20     -17.028  25.038 -15.443  1.00 93.67           C
ATOM    155  C   LEU A  20     -16.174  23.822 -15.055  1.00 94.24           C
ATOM    156  O   LEU A  20     -16.470  23.144 -14.072  1.00 92.60           O
ATOM    157  CB  LEU A  20     -18.058  24.617 -16.511  1.00 92.83           C
ATOM    158  CG  LEU A  20     -19.248  25.581 -16.694  1.00 90.00           C
ATOM    159  CD1 LEU A  20     -20.097  25.098 -17.872  1.00 84.88           C
ATOM    160  CD2 LEU A  20     -20.136  25.639 -15.453  1.00 85.03           C
ATOM    161  N   ILE A  21     -15.111  23.559 -15.801  1.00 95.26           N
ATOM    162  CA  ILE A  21     -14.167  22.479 -15.477  1.00 95.16           C
ATOM    163  C   ILE A  21     -13.395  22.796 -14.206  1.00 95.56           C
ATOM    164  O   ILE A  21     -13.290  21.935 -13.343  1.00 94.11           O
ATOM    165  CB  ILE A  21     -13.232  22.215 -16.669  1.00 94.07           C
ATOM    166  CG1 ILE A  21     -14.087  21.456 -17.690  1.00 88.86           C
ATOM    167  CG2 ILE A  21     -11.958  21.427 -16.305  1.00 87.90           C
ATOM    168  CD1 ILE A  21     -13.374  21.219 -18.997  1.00 78.74           C
ATOM    169  N   ASP A  22     -12.903  24.011 -14.063  1.00 95.18           N
ATOM    170  CA  ASP A  22     -12.177  24.422 -12.869  1.00 94.79           C
ATOM    171  C   ASP A  22     -13.078  24.369 -11.636  1.00 95.06           C
ATOM    172  O   ASP A  22     -12.675  23.822 -10.607  1.00 93.06           O
ATOM    173  CB  ASP A  22     -11.569  25.815 -13.082  1.00 93.22           C
ATOM    174  CG  ASP A  22     -10.427  25.813 -14.090  1.00 91.27           C
ATOM    175  OD1 ASP A  22      -9.820  24.749 -14.371  1.00 85.45           O
ATOM    176  OD2 ASP A  22     -10.088  26.901 -14.591  1.00 85.86           O
ATOM    177  N   LYS A  23     -14.344  24.804 -11.743  1.00 94.54           N
ATOM    178  CA  LYS A  23     -15.343  24.658 -10.671  1.00 94.05           C
ATOM    179  C   LYS A  23     -15.602  23.200 -10.304  1.00 94.31           C
ATOM    180  O   LYS A  23     -15.657  22.882  -9.115  1.00 92.48           O
ATOM    181  CB  LYS A  23     -16.647  25.346 -11.083  1.00 93.28           C
ATOM    182  CG  LYS A  23     -16.545  26.865 -10.891  1.00 86.81           C
ATOM    183  CD  LYS A  23     -17.750  27.576 -11.500  1.00 82.24           C
ATOM    184  CE  LYS A  23     -17.639  29.062 -11.168  1.00 72.68           C
ATOM    185  NZ  LYS A  23     -18.361  29.913 -12.147  1.00 62.65           N
ATOM    186  N   ALA A  24     -15.734  22.312 -11.276  1.00 94.33           N
ATOM    187  CA  ALA A  24     -15.884  20.887 -11.005  1.00 94.46           C
ATOM    188  C   ALA A  24     -14.645  20.301 -10.301  1.00 95.15           C
ATOM    189  O   ALA A  24     -14.769  19.539  -9.349  1.00 93.39           O
ATOM    190  CB  ALA A  24     -16.193  20.152 -12.316  1.00 93.61           C
ATOM    191  N   CYS A  25     -13.443  20.703 -10.716  1.00 95.82           N
ATOM    192  CA  CYS A  25     -12.185  20.311 -10.090  1.00 95.82           C
ATOM    193  C   CYS A  25     -12.073  20.820  -8.645  1.00 95.95           C
ATOM    194  O   CYS A  25     -11.641  20.087  -7.756  1.00 93.97           O
ATOM    195  CB  CYS A  25     -11.030  20.842 -10.950  1.00 94.87           C
ATOM    196  SG  CYS A  25     -10.943  19.950 -12.529  1.00 93.25           S
ATOM    197  N   LEU A  26     -12.519  22.044  -8.378  1.00 96.06           N
ATOM    198  CA  LEU A  26     -12.488  22.648  -7.047  1.00 95.56           C
ATOM    199  C   LEU A  26     -13.441  21.976  -6.043  1.00 95.56           C
ATOM    200  O   LEU A  26     -13.257  22.172  -4.846  1.00 92.66           O
ATOM    201  CB  LEU A  26     -12.760  24.157  -7.159  1.00 94.02           C
ATOM    202  CG  LEU A  26     -11.597  24.978  -7.750  1.00 90.96           C
ATOM    203  CD1 LEU A  26     -12.064  26.410  -7.979  1.00 85.47           C
ATOM    204  CD2 LEU A  26     -10.372  25.031  -6.836  1.00 85.12           C
ATOM    205  N   ARG A  27     -14.395  21.148  -6.477  1.00 96.24           N
ATOM    206  CA  ARG A  27     -15.252  20.342  -5.589  1.00 95.95           C
ATOM    207  C   ARG A  27     -14.571  19.102  -5.016  1.00 96.09           C
ATOM    208  O   ARG A  27     -15.062  18.530  -4.051  1.00 93.56           O
ATOM    209  CB  ARG A  27     -16.539  19.951  -6.330  1.00 94.98           C
ATOM    210  CG  ARG A  27     -17.430  21.174  -6.559  1.00 90.65           C
ATOM    211  CD  ARG A  27     -18.723  20.769  -7.265  1.00 83.17           C
ATOM    212  NE  ARG A  27     -19.636  21.911  -7.376  1.00 76.21           N
ATOM    213  CZ  ARG A  27     -20.948  21.853  -7.521  1.00 68.36           C
ATOM    214  NH1 ARG A  27     -21.580  20.721  -7.673  1.00 61.13           N
ATOM    215  NH2 ARG A  27     -21.654  22.939  -7.500  1.00 63.27           N
ATOM    216  N   ILE A  28     -13.444  18.690  -5.573  1.00 96.01           N
ATOM    217  CA  ILE A  28     -12.674  17.560  -5.056  1.00 96.17           C
ATOM    218  C   ILE A  28     -11.836  18.017  -3.855  1.00 96.26           C
ATOM    219  O   ILE A  28     -11.224  19.085  -3.893  1.00 94.74           O
ATOM    220  CB  ILE A  28     -11.813  16.939  -6.176  1.00 95.06           C
ATOM    221  CG1 ILE A  28     -12.660  16.488  -7.384  1.00 91.63           C
ATOM    222  CG2 ILE A  28     -10.966  15.768  -5.659  1.00 92.73           C
ATOM    223  CD1 ILE A  28     -13.713  15.411  -7.093  1.00 86.67           C
ATOM    224  N   ALA A  29     -11.788  17.213  -2.793  1.00 96.23           N
ATOM    225  CA  ALA A  29     -10.923  17.475  -1.651  1.00 96.45           C
ATOM    226  C   ALA A  29      -9.497  16.972  -1.914  1.00 96.84           C
ATOM    227  O   ALA A  29      -9.326  15.936  -2.563  1.00 95.11           O
ATOM    228  CB  ALA A  29     -11.527  16.832  -0.408  1.00 94.94           C
ATOM    229  N   PRO A  30      -8.458  17.655  -1.411  1.00 96.96           N
ATOM    230  CA  PRO A  30      -7.088  17.177  -1.530  1.00 96.71           C
ATOM    231  C   PRO A  30      -6.826  15.948  -0.666  1.00 96.84           C
ATOM    232  O   PRO A  30      -7.485  15.729   0.347  1.00 94.99           O
ATOM    233  CB  PRO A  30      -6.217  18.373  -1.119  1.00 95.34           C
ATOM    234  CG  PRO A  30      -7.102  19.152  -0.161  1.00 93.50           C
ATOM    235  CD  PRO A  30      -8.511  18.921  -0.696  1.00 95.62           C
ATOM    236  N   ILE A  31      -5.805  15.158  -1.032  1.00 96.98           N
ATOM    237  CA  ILE A  31      -5.228  14.106  -0.187  1.00 96.89           C
ATOM    238  C   ILE A  31      -3.721  14.331  -0.068  1.00 96.90           C
ATOM    239  O   ILE A  31      -3.041  14.534  -1.064  1.00 95.87           O
ATOM    240  CB  ILE A  31      -5.578  12.698  -0.706  1.00 95.45           C
ATOM    241  CG1 ILE A  31      -5.082  11.628   0.293  1.00 85.37           C
ATOM    242  CG2 ILE A  31      -5.029  12.425  -2.122  1.00 81.77           C
ATOM    243  CD1 ILE A  31      -5.497  10.198  -0.069  1.00 77.40           C
ATOM    244  N   TRP A  32      -3.189  14.259   1.154  1.00 96.45           N
ATOM    245  CA  TRP A  32      -1.758  14.393   1.383  1.00 96.42           C
ATOM    246  C   TRP A  32      -1.015  13.074   1.124  1.00 96.31           C
ATOM    247  O   TRP A  32      -1.593  11.989   1.256  1.00 94.59           O
ATOM    248  CB  TRP A  32      -1.489  14.951   2.789  1.00 95.93           C
ATOM    249  CG  TRP A  32      -1.469  16.454   2.838  1.00 95.88           C
ATOM    250  CD1 TRP A  32      -0.358  17.223   2.953  1.00 92.58           C
ATOM    251  CD2 TRP A  32      -2.588  17.394   2.734  1.00 95.05           C
ATOM    252  NE1 TRP A  32      -0.712  18.568   2.934  1.00 93.75           N
ATOM    253  CE2 TRP A  32      -2.063  18.716   2.793  1.00 94.69           C
ATOM    254  CE3 TRP A  32      -3.972  17.252   2.602  1.00 94.24           C
ATOM    255  CZ2 TRP A  32      -2.894  19.860   2.697  1.00 93.66           C
ATOM    256  CZ3 TRP A  32      -4.800  18.391   2.510  1.00 90.21           C
ATOM    257  CH2 TRP A  32      -4.262  19.675   2.548  1.00 91.55           C
ATOM    258  N   PRO A  33       0.279  13.154   0.766  1.00 95.90           N
ATOM    259  CA  PRO A  33       1.134  11.985   0.612  1.00 95.57           C
ATOM    260  C   PRO A  33       1.244  11.167   1.908  1.00 95.68           C
ATOM    261  O   PRO A  33       1.092  11.699   3.007  1.00 93.00           O
ATOM    262  CB  PRO A  33       2.510  12.524   0.207  1.00 93.43           C
ATOM    263  CG  PRO A  33       2.251  13.931  -0.297  1.00 90.84           C
ATOM    264  CD  PRO A  33       1.021  14.363   0.481  1.00 94.05           C
ATOM    265  N   LEU A  34       1.607   9.901   1.804  1.00 94.79           N
ATOM    266  CA  LEU A  34       1.758   9.002   2.949  1.00 94.27           C
ATOM    267  C   LEU A  34       2.843   9.440   3.953  1.00 93.34           C
ATOM    268  O   LEU A  34       2.789   9.067   5.113  1.00 89.84           O
ATOM    269  CB  LEU A  34       2.089   7.582   2.455  1.00 93.73           C
ATOM    270  CG  LEU A  34       1.002   6.894   1.619  1.00 93.27           C
ATOM    271  CD1 LEU A  34       1.538   5.538   1.139  1.00 91.95           C
ATOM    272  CD2 LEU A  34      -0.271   6.648   2.421  1.00 91.30           C
ATOM    273  N   ASP A  35       3.842  10.183   3.512  1.00 92.75           N
ATOM    274  CA  ASP A  35       4.922  10.690   4.367  1.00 91.19           C
ATOM    275  C   ASP A  35       4.522  11.923   5.189  1.00 91.32           C
ATOM    276  O   ASP A  35       5.231  12.272   6.132  1.00 87.04           O
ATOM    277  CB  ASP A  35       6.179  10.956   3.528  1.00 88.13           C
ATOM    278  CG  ASP A  35       6.015  11.962   2.382  1.00 85.79           C
ATOM    279  OD1 ASP A  35       4.868  12.285   2.007  1.00 78.49           O
ATOM    280  OD2 ASP A  35       7.048  12.346   1.790  1.00 80.66           O
ATOM    281  N   SER A  36       3.388  12.533   4.874  1.00 91.93           N
ATOM    282  CA  SER A  36       2.804  13.676   5.569  1.00 91.93           C
ATOM    283  C   SER A  36       1.275  13.571   5.588  1.00 92.65           C
ATOM    284  O   SER A  36       0.574  14.541   5.327  1.00 89.18           O
ATOM    285  CB  SER A  36       3.298  14.984   4.924  1.00 89.88           C
ATOM    286  OG  SER A  36       2.988  15.031   3.546  1.00 83.71           O
ATOM    287  N   PHE A  37       0.749  12.368   5.851  1.00 93.66           N
ATOM    288  CA  PHE A  37      -0.676  12.076   5.726  1.00 93.63           C
ATOM    289  C   PHE A  37      -1.494  12.803   6.795  1.00 93.12           C
ATOM    290  O   PHE A  37      -1.612  12.355   7.935  1.00 89.20           O
ATOM    291  CB  PHE A  37      -0.890  10.558   5.755  1.00 93.16           C
ATOM    292  CG  PHE A  37      -2.292  10.150   5.366  1.00 94.34           C
ATOM    293  CD1 PHE A  37      -3.254   9.844   6.340  1.00 91.36           C
ATOM    294  CD2 PHE A  37      -2.646  10.089   4.004  1.00 91.53           C
ATOM    295  CE1 PHE A  37      -4.555   9.475   5.968  1.00 90.17           C
ATOM    296  CE2 PHE A  37      -3.949   9.721   3.625  1.00 89.85           C
ATOM    297  CZ  PHE A  37      -4.898   9.414   4.613  1.00 91.54           C
ATOM    298  N   VAL A  38      -2.068  13.931   6.416  1.00 94.26           N
ATOM    299  CA  VAL A  38      -2.912  14.757   7.281  1.00 94.34           C
ATOM    300  C   VAL A  38      -4.378  14.458   7.007  1.00 94.58           C
ATOM    301  O   VAL A  38      -4.770  14.156   5.881  1.00 90.47           O
ATOM    302  CB  VAL A  38      -2.580  16.249   7.090  1.00 91.59           C
ATOM    303  CG1 VAL A  38      -3.430  17.161   7.973  1.00 84.02           C
ATOM    304  CG2 VAL A  38      -1.115  16.516   7.451  1.00 84.30           C
ATOM    305  N   ALA A  39      -5.200  14.551   8.055  1.00 94.35           N
ATOM    306  CA  ALA A  39      -6.640  14.445   7.931  1.00 94.24           C
ATOM    307  C   ALA A  39      -7.229  15.654   7.200  1.00 94.75           C
ATOM    308  O   ALA A  39      -6.914  16.803   7.515  1.00 91.95           O
ATOM    309  CB  ALA A  39      -7.243  14.273   9.326  1.00 92.19           C
ATOM    310  N   VAL A  40      -8.103  15.388   6.237  1.00 94.85           N
ATOM    311  CA  VAL A  40      -8.750  16.412   5.413  1.00 95.13           C
ATOM    312  C   VAL A  40     -10.245  16.149   5.380  1.00 95.82           C
ATOM    313  O   VAL A  40     -10.675  15.001   5.278  1.00 94.27           O
ATOM    314  CB  VAL A  40      -8.190  16.411   3.980  1.00 93.15           C
ATOM    315  CG1 VAL A  40      -8.764  17.558   3.140  1.00 85.68           C
ATOM    316  CG2 VAL A  40      -6.673  16.555   3.992  1.00 85.75           C
ATOM    317  N   ASN A  41     -11.028  17.209   5.431  1.00 95.41           N
ATOM    318  CA  ASN A  41     -12.460  17.128   5.157  1.00 95.62           C
ATOM    319  C   ASN A  41     -12.688  16.685   3.696  1.00 96.23           C
ATOM    320  O   ASN A  41     -12.412  17.465   2.787  1.00 94.95           O
ATOM    321  CB  ASN A  41     -13.068  18.512   5.453  1.00 94.50           C
ATOM    322  CG  ASN A  41     -14.544  18.588   5.085  1.00 94.76           C
ATOM    323  OD1 ASN A  41     -15.183  17.624   4.692  1.00 88.17           O
ATOM    324  ND2 ASN A  41     -15.131  19.760   5.195  1.00 87.76           N
ATOM    325  N   PRO A  42     -13.227  15.473   3.442  1.00 96.53           N
ATOM    326  CA  PRO A  42     -13.459  14.991   2.088  1.00 96.28           C
ATOM    327  C   PRO A  42     -14.525  15.795   1.339  1.00 96.37           C
ATOM    328  O   PRO A  42     -14.587  15.755   0.115  1.00 93.88           O
ATOM    329  CB  PRO A  42     -13.859  13.521   2.260  1.00 94.84           C
ATOM    330  CG  PRO A  42     -14.495  13.479   3.637  1.00 92.29           C
ATOM    331  CD  PRO A  42     -13.684  14.504   4.423  1.00 95.40           C
ATOM    332  N   TYR A  43     -15.326  16.565   2.060  1.00 96.49           N
ATOM    333  CA  TYR A  43     -16.386  17.414   1.517  1.00 96.42           C
ATOM    334  C   TYR A  43     -15.972  18.881   1.376  1.00 96.29           C
ATOM    335  O   TYR A  43     -16.817  19.726   1.093  1.00 93.99           O
ATOM    336  CB  TYR A  43     -17.642  17.248   2.379  1.00 96.12           C
ATOM    337  CG  TYR A  43     -17.974  15.813   2.717  1.00 96.63           C
ATOM    338  CD1 TYR A  43     -18.390  14.918   1.714  1.00 94.46           C
ATOM    339  CD2 TYR A  43     -17.828  15.348   4.045  1.00 94.49           C
ATOM    340  CE1 TYR A  43     -18.668  13.576   2.019  1.00 93.62           C
ATOM    341  CE2 TYR A  43     -18.100  14.006   4.363  1.00 93.67           C
ATOM    342  CZ  TYR A  43     -18.518  13.129   3.346  1.00 95.25           C
ATOM    343  OH  TYR A  43     -18.783  11.814   3.659  1.00 94.17           O
ATOM    344  N   LEU A  44     -14.685  19.203   1.522  1.00 95.83           N
ATOM    345  CA  LEU A  44     -14.177  20.576   1.540  1.00 95.02           C
ATOM    346  C   LEU A  44     -14.615  21.424   0.328  1.00 95.09           C
ATOM    347  O   LEU A  44     -14.876  22.613   0.474  1.00 91.99           O
ATOM    348  CB  LEU A  44     -12.632  20.517   1.614  1.00 93.33           C
ATOM    349  CG  LEU A  44     -11.947  21.889   1.735  1.00 90.54           C
ATOM    350  CD1 LEU A  44     -12.255  22.563   3.070  1.00 85.98           C
ATOM    351  CD2 LEU A  44     -10.431  21.717   1.623  1.00 85.45           C
ATOM    352  N   GLY A  45     -14.728  20.827  -0.840  1.00 94.13           N
ATOM    353  CA  GLY A  45     -15.189  21.510  -2.061  1.00 93.87           C
ATOM    354  C   GLY A  45     -16.711  21.648  -2.193  1.00 94.69           C
ATOM    355  O   GLY A  45     -17.180  22.123  -3.233  1.00 91.16           O
ATOM    356  N   LEU A  46     -17.465  21.192  -1.196  1.00 94.85           N
ATOM    357  CA  LEU A  46     -18.931  21.186  -1.165  1.00 94.97           C
ATOM    358  C   LEU A  46     -19.507  21.919   0.052  1.00 94.90           C
ATOM    359  O   LEU A  46     -20.725  21.980   0.200  1.00 91.49           O
ATOM    360  CB  LEU A  46     -19.426  19.723  -1.213  1.00 94.28           C
ATOM    361  CG  LEU A  46     -19.026  18.936  -2.474  1.00 94.09           C
ATOM    362  CD1 LEU A  46     -19.389  17.455  -2.311  1.00 89.55           C
ATOM    363  CD2 LEU A  46     -19.737  19.458  -3.724  1.00 89.40           C
ATOM    364  N   ILE A  47     -18.670  22.497   0.908  1.00 94.76           N
ATOM    365  CA  ILE A  47     -19.097  23.180   2.147  1.00 94.37           C
ATOM    366  C   ILE A  47     -19.925  24.449   1.897  1.00 94.49           C
ATOM    367  O   ILE A  47     -20.550  24.958   2.821  1.00 91.13           O
ATOM    368  CB  ILE A  47     -17.886  23.509   3.050  1.00 92.99           C
ATOM    369  CG1 ILE A  47     -16.946  24.546   2.406  1.00 87.53           C
ATOM    370  CG2 ILE A  47     -17.155  22.211   3.442  1.00 85.24           C
ATOM    371  CD1 ILE A  47     -15.814  25.036   3.316  1.00 83.30           C
ATOM    372  N   ASP A  48     -19.938  24.945   0.666  1.00 94.41           N
ATOM    373  CA  ASP A  48     -20.754  26.062   0.208  1.00 93.35           C
ATOM    374  C   ASP A  48     -22.255  25.728   0.165  1.00 93.96           C
ATOM    375  O   ASP A  48     -23.085  26.625   0.025  1.00 90.14           O
ATOM    376  CB  ASP A  48     -20.242  26.523  -1.175  1.00 90.50           C
ATOM    377  CG  ASP A  48     -20.346  25.446  -2.272  1.00 84.08           C
ATOM    378  OD1 ASP A  48     -19.849  24.319  -2.052  1.00 73.90           O
ATOM    379  OD2 ASP A  48     -20.886  25.736  -3.361  1.00 76.29           O
ATOM    380  N   GLN A  49     -22.607  24.452   0.311  1.00 94.22           N
ATOM    381  CA  GLN A  49     -23.982  23.975   0.308  1.00 94.22           C
ATOM    382  C   GLN A  49     -24.373  23.362   1.659  1.00 94.99           C
ATOM    383  O   GLN A  49     -23.522  22.812   2.357  1.00 93.51           O
ATOM    384  CB  GLN A  49     -24.172  22.964  -0.835  1.00 93.05           C
ATOM    385  CG  GLN A  49     -23.938  23.616  -2.199  1.00 89.42           C
ATOM    386  CD  GLN A  49     -24.051  22.629  -3.360  1.00 84.12           C
ATOM    387  OE1 GLN A  49     -24.856  21.709  -3.396  1.00 74.11           O
ATOM    388  NE2 GLN A  49     -23.243  22.803  -4.379  1.00 70.18           N
ATOM    389  N   PRO A  50     -25.677  23.398   2.021  1.00 94.11           N
ATOM    390  CA  PRO A  50     -26.175  22.733   3.215  1.00 94.06           C
ATOM    391  C   PRO A  50     -25.924  21.225   3.196  1.00 94.52           C
ATOM    392  O   PRO A  50     -25.981  20.592   2.142  1.00 92.25           O
ATOM    393  CB  PRO A  50     -27.674  23.043   3.273  1.00 91.86           C
ATOM    394  CG  PRO A  50     -27.812  24.318   2.449  1.00 89.76           C
ATOM    395  CD  PRO A  50     -26.743  24.148   1.381  1.00 92.62           C
ATOM    396  N   PHE A  51     -25.730  20.639   4.377  1.00 94.22           N
ATOM    397  CA  PHE A  51     -25.359  19.236   4.555  1.00 94.66           C
ATOM    398  C   PHE A  51     -26.350  18.258   3.886  1.00 94.62           C
ATOM    399  O   PHE A  51     -25.929  17.375   3.136  1.00 93.01           O
ATOM    400  CB  PHE A  51     -25.242  18.962   6.061  1.00 94.38           C
ATOM    401  CG  PHE A  51     -24.545  17.664   6.398  1.00 95.72           C
ATOM    402  CD1 PHE A  51     -25.287  16.510   6.690  1.00 93.65           C
ATOM    403  CD2 PHE A  51     -23.142  17.617   6.461  1.00 93.58           C
ATOM    404  CE1 PHE A  51     -24.635  15.309   7.039  1.00 92.85           C
ATOM    405  CE2 PHE A  51     -22.479  16.421   6.809  1.00 92.69           C
ATOM    406  CZ  PHE A  51     -23.226  15.264   7.100  1.00 94.37           C
ATOM    407  N   ASP A  52     -27.649  18.453   4.072  1.00 93.63           N
ATOM    408  CA  ASP A  52     -28.702  17.641   3.456  1.00 92.56           C
ATOM    409  C   ASP A  52     -28.723  17.755   1.923  1.00 93.01           C
ATOM    410  O   ASP A  52     -28.924  16.760   1.202  1.00 90.39           O
ATOM    411  CB  ASP A  52     -30.079  18.046   4.033  1.00 89.35           C
ATOM    412  CG  ASP A  52     -30.528  19.478   3.696  1.00 86.80           C
ATOM    413  OD1 ASP A  52     -29.698  20.404   3.725  1.00 78.37           O
ATOM    414  OD2 ASP A  52     -31.726  19.674   3.402  1.00 80.21           O
ATOM    415  N   THR A  53     -28.449  18.938   1.402  1.00 93.25           N
ATOM    416  CA  THR A  53     -28.385  19.195  -0.035  1.00 92.92           C
ATOM    417  C   THR A  53     -27.188  18.478  -0.660  1.00 93.32           C
ATOM    418  O   THR A  53     -27.329  17.867  -1.716  1.00 91.47           O
ATOM    419  CB  THR A  53     -28.312  20.702  -0.331  1.00 91.47           C
ATOM    420  OG1 THR A  53     -29.416  21.359   0.259  1.00 83.01           O
ATOM    421  CG2 THR A  53     -28.370  21.010  -1.821  1.00 81.59           C
ATOM    422  N   VAL A  54     -26.040  18.499   0.016  1.00 93.83           N
ATOM    423  CA  VAL A  54     -24.842  17.767  -0.413  1.00 94.26           C
ATOM    424  C   VAL A  54     -25.079  16.259  -0.346  1.00 94.27           C
ATOM    425  O   VAL A  54     -24.728  15.564  -1.294  1.00 93.09           O
ATOM    426  CB  VAL A  54     -23.608  18.163   0.411  1.00 93.98           C
ATOM    427  CG1 VAL A  54     -22.379  17.316   0.047  1.00 90.68           C
ATOM    428  CG2 VAL A  54     -23.251  19.629   0.150  1.00 91.45           C
ATOM    429  N   GLY A  55     -25.721  15.757   0.705  1.00 93.61           N
ATOM    430  CA  GLY A  55     -26.080  14.342   0.839  1.00 93.05           C
ATOM    431  C   GLY A  55     -26.911  13.850  -0.339  1.00 92.87           C
ATOM    432  O   GLY A  55     -26.549  12.882  -1.010  1.00 91.20           O
ATOM    433  N   ARG A  56     -27.965  14.590  -0.682  1.00 92.78           N
ATOM    434  CA  ARG A  56     -28.801  14.292  -1.851  1.00 91.33           C
ATOM    435  C   ARG A  56     -28.023  14.378  -3.164  1.00 91.49           C
ATOM    436  O   ARG A  56     -28.228  13.555  -4.050  1.00 89.25           O
ATOM    437  CB  ARG A  56     -30.000  15.249  -1.855  1.00 89.11           C
ATOM    438  CG  ARG A  56     -31.023  14.850  -2.925  1.00 79.08           C
ATOM    439  CD  ARG A  56     -32.162  15.871  -3.012  1.00 76.63           C
ATOM    440  NE  ARG A  56     -31.680  17.134  -3.613  1.00 67.84           N
ATOM    441  CZ  ARG A  56     -32.420  18.195  -3.904  1.00 61.53           C
ATOM    442  NH1 ARG A  56     -33.694  18.196  -3.672  1.00 54.93           N
ATOM    443  NH2 ARG A  56     -31.876  19.254  -4.429  1.00 52.71           N
ATOM    444  N   TYR A  57     -27.159  15.391  -3.304  1.00 91.71           N
ATOM    445  CA  TYR A  57     -26.371  15.585  -4.515  1.00 92.05           C
ATOM    446  C   TYR A  57     -25.383  14.436  -4.737  1.00 92.51           C
ATOM    447  O   TYR A  57     -25.355  13.868  -5.833  1.00 91.54           O
ATOM    448  CB  TYR A  57     -25.652  16.939  -4.448  1.00 91.93           C
ATOM    449  CG  TYR A  57     -24.835  17.242  -5.684  1.00 92.04           C
ATOM    450  CD1 TYR A  57     -23.429  17.167  -5.654  1.00 88.43           C
ATOM    451  CD2 TYR A  57     -25.484  17.593  -6.884  1.00 88.70           C
ATOM    452  CE1 TYR A  57     -22.679  17.458  -6.806  1.00 88.00           C
ATOM    453  CE2 TYR A  57     -24.741  17.878  -8.043  1.00 87.58           C
ATOM    454  CZ  TYR A  57     -23.339  17.813  -8.005  1.00 88.90           C
ATOM    455  OH  TYR A  57     -22.616  18.095  -9.131  1.00 87.63           O
ATOM    456  N   LEU A  58     -24.636  14.046  -3.706  1.00 92.59           N
ATOM    457  CA  LEU A  58     -23.688  12.936  -3.772  1.00 92.71           C
ATOM    458  C   LEU A  58     -24.380  11.601  -4.057  1.00 92.31           C
ATOM    459  O   LEU A  58     -23.914  10.840  -4.909  1.00 90.52           O
ATOM    460  CB  LEU A  58     -22.893  12.861  -2.456  1.00 92.98           C
ATOM    461  CG  LEU A  58     -21.881  13.992  -2.244  1.00 92.83           C
ATOM    462  CD1 LEU A  58     -21.242  13.847  -0.858  1.00 90.22           C
ATOM    463  CD2 LEU A  58     -20.754  13.954  -3.286  1.00 89.74           C
ATOM    464  N   GLU A  59     -25.507  11.341  -3.421  1.00 92.09           N
ATOM    465  CA  GLU A  59     -26.281  10.124  -3.655  1.00 90.93           C
ATOM    466  C   GLU A  59     -26.779  10.053  -5.107  1.00 90.62           C
ATOM    467  O   GLU A  59     -26.641   9.028  -5.768  1.00 88.30           O
ATOM    468  CB  GLU A  59     -27.453  10.073  -2.669  1.00 89.59           C
ATOM    469  CG  GLU A  59     -28.096   8.679  -2.621  1.00 80.53           C
ATOM    470  CD  GLU A  59     -29.420   8.633  -1.847  1.00 73.31           C
ATOM    471  OE1 GLU A  59     -30.011   7.525  -1.809  1.00 63.93           O
ATOM    472  OE2 GLU A  59     -29.893   9.697  -1.392  1.00 63.74           O
ATOM    473  N   GLN A  60     -27.323  11.150  -5.645  1.00 90.41           N
ATOM    474  CA  GLN A  60     -27.884  11.172  -7.000  1.00 89.18           C
ATOM    475  C   GLN A  60     -26.826  11.135  -8.105  1.00 89.74           C
ATOM    476  O   GLN A  60     -27.103  10.610  -9.186  1.00 86.54           O
ATOM    477  CB  GLN A  60     -28.761  12.412  -7.175  1.00 86.93           C
ATOM    478  CG  GLN A  60     -30.090  12.262  -6.430  1.00 78.65           C
ATOM    479  CD  GLN A  60     -31.007  13.486  -6.594  1.00 71.42           C
ATOM    480  OE1 GLN A  60     -30.683  14.495  -7.184  1.00 62.90           O
ATOM    481  NE2 GLN A  60     -32.220  13.420  -6.093  1.00 60.23           N
ATOM    482  N   THR A  61     -25.649  11.699  -7.868  1.00 89.82           N
ATOM    483  CA  THR A  61     -24.589  11.808  -8.880  1.00 89.57           C
ATOM    484  C   THR A  61     -23.624  10.635  -8.818  1.00 89.81           C
ATOM    485  O   THR A  61     -23.484   9.884  -9.783  1.00 85.96           O
ATOM    486  CB  THR A  61     -23.837  13.140  -8.779  1.00 88.48           C
ATOM    487  OG1 THR A  61     -23.326  13.341  -7.483  1.00 81.28           O
ATOM    488  CG2 THR A  61     -24.720  14.333  -9.123  1.00 80.32           C
ATOM    489  N   VAL A  62     -22.985  10.444  -7.686  1.00 91.41           N
ATOM    490  CA  VAL A  62     -21.901   9.475  -7.494  1.00 90.97           C
ATOM    491  C   VAL A  62     -22.419   8.163  -6.893  1.00 90.57           C
ATOM    492  O   VAL A  62     -21.780   7.126  -7.063  1.00 85.65           O
ATOM    493  CB  VAL A  62     -20.783  10.088  -6.630  1.00 89.69           C
ATOM    494  CG1 VAL A  62     -19.531   9.210  -6.601  1.00 83.47           C
ATOM    495  CG2 VAL A  62     -20.351  11.473  -7.143  1.00 84.25           C
ATOM    496  N   GLY A  63     -23.576   8.186  -6.230  1.00 89.92           N
ATOM    497  CA  GLY A  63     -24.061   7.074  -5.412  1.00 89.50           C
ATOM    498  C   GLY A  63     -23.328   6.968  -4.072  1.00 90.77           C
ATOM    499  O   GLY A  63     -23.259   5.886  -3.492  1.00 87.20           O
ATOM    500  N   GLU A  64     -22.759   8.062  -3.611  1.00 92.18           N
ATOM    501  CA  GLU A  64     -22.062   8.173  -2.338  1.00 92.64           C
ATOM    502  C   GLU A  64     -23.052   8.516  -1.223  1.00 92.97           C
ATOM    503  O   GLU A  64     -23.850   9.446  -1.354  1.00 90.98           O
ATOM    504  CB  GLU A  64     -20.957   9.239  -2.464  1.00 91.44           C
ATOM    505  CG  GLU A  64     -20.046   9.350  -1.236  1.00 86.95           C
ATOM    506  CD  GLU A  64     -18.941  10.415  -1.417  1.00 87.69           C
ATOM    507  OE1 GLU A  64     -18.532  11.035  -0.421  1.00 80.81           O
ATOM    508  OE2 GLU A  64     -18.452  10.640  -2.545  1.00 84.08           O
ATOM    509  N   SER A  65     -23.003   7.773  -0.125  1.00 92.19           N
ATOM    510  CA  SER A  65     -23.840   8.042   1.047  1.00 92.49           C
ATOM    511  C   SER A  65     -23.172   9.073   1.952  1.00 93.88           C
ATOM    512  O   SER A  65     -21.992   8.967   2.265  1.00 91.62           O
ATOM    513  CB  SER A  65     -24.118   6.748   1.815  1.00 89.62           C
ATOM    514  OG  SER A  65     -24.814   5.833   0.982  1.00 77.03           O
ATOM    515  N   LEU A  66     -23.934  10.064   2.409  1.00 92.93           N
ATOM    516  CA  LEU A  66     -23.491  11.022   3.413  1.00 94.26           C
ATOM    517  C   LEU A  66     -24.003  10.669   4.823  1.00 94.87           C
ATOM    518  O   LEU A  66     -23.624  11.323   5.795  1.00 92.79           O
ATOM    519  CB  LEU A  66     -23.914  12.438   2.969  1.00 93.41           C
ATOM    520  CG  LEU A  66     -23.224  13.562   3.762  1.00 92.72           C
ATOM    521  CD1 LEU A  66     -21.719  13.623   3.510  1.00 89.53           C
ATOM    522  CD2 LEU A  66     -23.803  14.915   3.374  1.00 89.57           C
ATOM    523  N   PHE A  67     -24.863   9.663   4.939  1.00 94.83           N
ATOM    524  CA  PHE A  67     -25.481   9.257   6.198  1.00 94.63           C
ATOM    525  C   PHE A  67     -25.305   7.755   6.412  1.00 94.22           C
ATOM    526  O   PHE A  67     -25.276   7.001   5.438  1.00 91.20           O
ATOM    527  CB  PHE A  67     -26.956   9.636   6.183  1.00 93.78           C
ATOM    528  CG  PHE A  67     -27.230  11.105   5.953  1.00 94.58           C
ATOM    529  CD1 PHE A  67     -27.147  12.013   7.010  1.00 91.80           C
ATOM    530  CD2 PHE A  67     -27.567  11.574   4.672  1.00 91.96           C
ATOM    531  CE1 PHE A  67     -27.399  13.374   6.801  1.00 90.66           C
ATOM    532  CE2 PHE A  67     -27.821  12.936   4.454  1.00 91.00           C
ATOM    533  CZ  PHE A  67     -27.738  13.840   5.519  1.00 92.39           C
ATOM    534  N   MET A  68     -25.243   7.325   7.674  1.00 93.75           N
ATOM    535  CA  MET A  68     -25.244   5.903   8.003  1.00 93.59           C
ATOM    536  C   MET A  68     -26.528   5.217   7.532  1.00 93.17           C
ATOM    537  O   MET A  68     -27.554   5.858   7.305  1.00 90.21           O
ATOM    538  CB  MET A  68     -25.057   5.700   9.517  1.00 92.64           C
ATOM    539  CG  MET A  68     -23.612   5.939   9.948  1.00 89.15           C
ATOM    540  SD  MET A  68     -22.392   4.759   9.289  1.00 90.69           S
ATOM    541  CE  MET A  68     -22.655   3.355  10.397  1.00 84.15           C
ATOM    542  N   ASP A  69     -26.458   3.894   7.410  1.00 92.76           N
ATOM    543  CA  ASP A  69     -27.632   3.090   7.094  1.00 91.98           C
ATOM    544  C   ASP A  69     -28.709   3.229   8.174  1.00 93.07           C
ATOM    545  O   ASP A  69     -28.419   3.348   9.359  1.00 90.79           O
ATOM    546  CB  ASP A  69     -27.240   1.617   6.925  1.00 88.50           C
ATOM    547  CG  ASP A  69     -26.392   1.375   5.672  1.00 77.82           C
ATOM    548  OD1 ASP A  69     -26.636   2.077   4.667  1.00 67.14           O
ATOM    549  OD2 ASP A  69     -25.540   0.469   5.735  1.00 69.30           O
ATOM    550  N   HIS A  70     -29.969   3.139   7.766  1.00 91.70           N
ATOM    551  CA  HIS A  70     -31.102   3.251   8.693  1.00 91.93           C
ATOM    552  C   HIS A  70     -31.040   2.218   9.822  1.00 92.47           C
ATOM    553  O   HIS A  70     -31.455   2.528  10.936  1.00 90.18           O
ATOM    554  CB  HIS A  70     -32.416   3.112   7.917  1.00 90.12           C
ATOM    555  CG  HIS A  70     -32.684   4.218   6.936  1.00 88.96           C
ATOM    556  ND1 HIS A  70     -33.473   4.104   5.808  1.00 76.25           N
ATOM    557  CD2 HIS A  70     -32.245   5.510   6.984  1.00 77.19           C
ATOM    558  CE1 HIS A  70     -33.492   5.296   5.204  1.00 78.77           C
ATOM    559  NE2 HIS A  70     -32.759   6.169   5.880  1.00 80.54           N
ATOM    560  N   GLY A  71     -30.483   1.036   9.572  1.00 91.64           N
ATOM    561  CA  GLY A  71     -30.286   0.009  10.591  1.00 91.44           C
ATOM    562  C   GLY A  71     -29.428   0.488  11.763  1.00 92.66           C
ATOM    563  O   GLY A  71     -29.776   0.235  12.908  1.00 90.46           O
ATOM    564  N   TRP A  72     -28.378   1.256  11.498  1.00 92.99           N
ATOM    565  CA  TRP A  72     -27.510   1.800  12.543  1.00 93.55           C
ATOM    566  C   TRP A  72     -28.250   2.786  13.463  1.00 94.06           C
ATOM    567  O   TRP A  72     -28.108   2.725  14.678  1.00 92.73           O
ATOM    568  CB  TRP A  72     -26.302   2.466  11.886  1.00 93.31           C
ATOM    569  CG  TRP A  72     -25.299   3.001  12.851  1.00 93.66           C
ATOM    570  CD1 TRP A  72     -24.286   2.302  13.413  1.00 90.77           C
ATOM    571  CD2 TRP A  72     -25.188   4.357  13.384  1.00 93.15           C
ATOM    572  NE1 TRP A  72     -23.551   3.130  14.235  1.00 90.80           N
ATOM    573  CE2 TRP A  72     -24.061   4.404  14.249  1.00 92.46           C
ATOM    574  CE3 TRP A  72     -25.930   5.545  13.204  1.00 91.51           C
ATOM    575  CZ2 TRP A  72     -23.666   5.589  14.896  1.00 91.79           C
ATOM    576  CZ3 TRP A  72     -25.538   6.732  13.859  1.00 89.40           C
ATOM    577  CH2 TRP A  72     -24.418   6.749  14.686  1.00 89.82           C
ATOM    578  N   PHE A  73     -29.093   3.649  12.889  1.00 93.72           N
ATOM    579  CA  PHE A  73     -29.941   4.549  13.679  1.00 93.86           C
ATOM    580  C   PHE A  73     -31.052   3.790  14.421  1.00 93.81           C
ATOM    581  O   PHE A  73     -31.315   4.092  15.584  1.00 92.01           O
ATOM    582  CB  PHE A  73     -30.545   5.620  12.770  1.00 93.48           C
ATOM    583  CG  PHE A  73     -29.542   6.609  12.222  1.00 94.50           C
ATOM    584  CD1 PHE A  73     -28.953   7.567  13.069  1.00 92.04           C
ATOM    585  CD2 PHE A  73     -29.210   6.608  10.848  1.00 92.25           C
ATOM    586  CE1 PHE A  73     -28.053   8.510  12.559  1.00 91.23           C
ATOM    587  CE2 PHE A  73     -28.308   7.545  10.334  1.00 91.20           C
ATOM    588  CZ  PHE A  73     -27.725   8.498  11.187  1.00 92.83           C
ATOM    589  N   ALA A  74     -31.676   2.809  13.780  1.00 92.54           N
ATOM    590  CA  ALA A  74     -32.714   1.988  14.390  1.00 91.95           C
ATOM    591  C   ALA A  74     -32.187   1.222  15.615  1.00 92.22           C
ATOM    592  O   ALA A  74     -32.854   1.210  16.648  1.00 90.56           O
ATOM    593  CB  ALA A  74     -33.282   1.041  13.335  1.00 90.78           C
ATOM    594  N   ASP A  75     -30.982   0.659  15.537  1.00 92.77           N
ATOM    595  CA  ASP A  75     -30.339  -0.028  16.662  1.00 92.12           C
ATOM    596  C   ASP A  75     -30.072   0.936  17.826  1.00 92.72           C
ATOM    597  O   ASP A  75     -30.373   0.597  18.978  1.00 91.00           O
ATOM    598  CB  ASP A  75     -29.028  -0.691  16.203  1.00 90.61           C
ATOM    599  CG  ASP A  75     -29.220  -1.975  15.373  1.00 85.29           C
ATOM    600  OD1 ASP A  75     -30.334  -2.547  15.400  1.00 78.43           O
ATOM    601  OD2 ASP A  75     -28.221  -2.416  14.764  1.00 78.95           O
ATOM    602  N   LYS A  76     -29.611   2.157  17.553  1.00 93.19           N
ATOM    603  CA  LYS A  76     -29.420   3.180  18.596  1.00 92.95           C
ATOM    604  C   LYS A  76     -30.725   3.601  19.274  1.00 93.27           C
ATOM    605  O   LYS A  76     -30.747   3.814  20.484  1.00 91.40           O
ATOM    606  CB  LYS A  76     -28.722   4.407  18.017  1.00 92.63           C
ATOM    607  CG  LYS A  76     -27.222   4.154  17.840  1.00 89.45           C
ATOM    608  CD  LYS A  76     -26.487   5.480  17.722  1.00 83.62           C
ATOM    609  CE  LYS A  76     -25.009   5.240  17.924  1.00 78.36           C
ATOM    610  NZ  LYS A  76     -24.413   6.247  18.851  1.00 70.46           N
ATOM    611  N   ILE A  77     -31.792   3.718  18.504  1.00 92.67           N
ATOM    612  CA  ILE A  77     -33.124   4.014  19.049  1.00 92.08           C
ATOM    613  C   ILE A  77     -33.630   2.835  19.889  1.00 91.89           C
ATOM    614  O   ILE A  77     -34.123   3.034  20.997  1.00 89.14           O
ATOM    615  CB  ILE A  77     -34.104   4.393  17.919  1.00 91.38           C
ATOM    616  CG1 ILE A  77     -33.681   5.739  17.290  1.00 88.53           C
ATOM    617  CG2 ILE A  77     -35.554   4.490  18.434  1.00 88.34           C
ATOM    618  CD1 ILE A  77     -34.363   6.028  15.941  1.00 83.36           C
ATOM    619  N   ALA A  78     -33.464   1.609  19.408  1.00 92.47           N
ATOM    620  CA  ALA A  78     -33.880   0.402  20.119  1.00 91.60           C
ATOM    621  C   ALA A  78     -33.111   0.197  21.442  1.00 91.87           C
ATOM    622  O   ALA A  78     -33.683  -0.271  22.419  1.00 88.98           O
ATOM    623  CB  ALA A  78     -33.705  -0.802  19.182  1.00 90.44           C
ATOM    624  N   GLN A  79     -31.829   0.595  21.481  1.00 92.52           N
ATOM    625  CA  GLN A  79     -31.003   0.571  22.697  1.00 91.61           C
ATOM    626  C   GLN A  79     -31.311   1.733  23.662  1.00 91.65           C
ATOM    627  O   GLN A  79     -30.813   1.735  24.787  1.00 87.24           O
ATOM    628  CB  GLN A  79     -29.522   0.567  22.296  1.00 90.10           C
ATOM    629  CG  GLN A  79     -29.108  -0.772  21.651  1.00 84.76           C
ATOM    630  CD  GLN A  79     -27.689  -0.743  21.079  1.00 78.98           C
ATOM    631  OE1 GLN A  79     -26.894   0.152  21.312  1.00 69.30           O
ATOM    632  NE2 GLN A  79     -27.308  -1.742  20.317  1.00 67.30           N
ATOM    633  N   GLY A  80     -32.124   2.705  23.243  1.00 90.63           N
ATOM    634  CA  GLY A  80     -32.464   3.879  24.046  1.00 90.30           C
ATOM    635  C   GLY A  80     -31.358   4.943  24.121  1.00 91.24           C
ATOM    636  O   GLY A  80     -31.443   5.838  24.951  1.00 86.16           O
ATOM    637  N   GLU A  81     -30.350   4.863  23.274  1.00 91.28           N
ATOM    638  CA  GLU A  81     -29.333   5.922  23.185  1.00 90.47           C
ATOM    639  C   GLU A  81     -29.905   7.207  22.581  1.00 90.75           C
ATOM    640  O   GLU A  81     -29.614   8.303  23.068  1.00 87.58           O
ATOM    641  CB  GLU A  81     -28.128   5.484  22.344  1.00 88.83           C
ATOM    642  CG  GLU A  81     -27.225   4.460  23.043  1.00 79.89           C
ATOM    643  CD  GLU A  81     -25.873   4.264  22.333  1.00 76.51           C
ATOM    644  OE1 GLU A  81     -25.164   3.292  22.681  1.00 68.23           O
ATOM    645  OE2 GLU A  81     -25.506   5.117  21.491  1.00 70.18           O
ATOM    646  N   ILE A  82     -30.734   7.062  21.546  1.00 90.65           N
ATOM    647  CA  ILE A  82     -31.495   8.148  20.938  1.00 90.61           C
ATOM    648  C   ILE A  82     -32.930   8.048  21.438  1.00 90.83           C
ATOM    649  O   ILE A  82     -33.602   7.025  21.225  1.00 87.65           O
ATOM    650  CB  ILE A  82     -31.420   8.102  19.397  1.00 89.73           C
ATOM    651  CG1 ILE A  82     -29.958   8.160  18.903  1.00 86.53           C
ATOM    652  CG2 ILE A  82     -32.241   9.259  18.798  1.00 86.41           C
ATOM    653  CD1 ILE A  82     -29.811   7.909  17.395  1.00 84.53           C
ATOM    654  N   THR A  83     -33.405   9.095  22.081  1.00 90.90           N
ATOM    655  CA  THR A  83     -34.772   9.161  22.603  1.00 90.26           C
ATOM    656  C   THR A  83     -35.724   9.814  21.605  1.00 90.95           C
ATOM    657  O   THR A  83     -35.315  10.515  20.681  1.00 87.93           O
ATOM    658  CB  THR A  83     -34.826   9.883  23.959  1.00 87.89           C
ATOM    659  OG1 THR A  83     -34.467  11.224  23.823  1.00 79.50           O
ATOM    660  CG2 THR A  83     -33.911   9.239  24.998  1.00 77.23           C
ATOM    661  N   ASP A  84     -37.022   9.609  21.808  1.00 90.54           N
ATOM    662  CA  ASP A  84     -38.044  10.286  21.011  1.00 90.06           C
ATOM    663  C   ASP A  84     -37.978  11.817  21.177  1.00 90.64           C
ATOM    664  O   ASP A  84     -38.254  12.545  20.222  1.00 86.94           O
ATOM    665  CB  ASP A  84     -39.441   9.733  21.367  1.00 87.43           C
ATOM    666  CG  ASP A  84     -39.794   8.388  20.702  1.00 84.43           C
ATOM    667  OD1 ASP A  84     -39.008   7.846  19.895  1.00 77.22           O
ATOM    668  OD2 ASP A  84     -40.928   7.895  20.878  1.00 79.27           O
ATOM    669  N   ASP A  85     -37.549  12.312  22.342  1.00 90.83           N
ATOM    670  CA  ASP A  85     -37.329  13.744  22.572  1.00 90.29           C
ATOM    671  C   ASP A  85     -36.174  14.290  21.728  1.00 90.93           C
ATOM    672  O   ASP A  85     -36.296  15.363  21.151  1.00 88.33           O
ATOM    673  CB  ASP A  85     -37.080  14.017  24.064  1.00 88.36           C
ATOM    674  CG  ASP A  85     -38.325  13.901  24.941  1.00 81.02           C
ATOM    675  OD1 ASP A  85     -39.453  14.017  24.410  1.00 72.52           O
ATOM    676  OD2 ASP A  85     -38.139  13.712  26.167  1.00 72.10           O
ATOM    677  N   ASP A  86     -35.080  13.522  21.579  1.00 91.13           N
ATOM    678  CA  ASP A  86     -33.962  13.920  20.711  1.00 90.65           C
ATOM    679  C   ASP A  86     -34.411  14.036  19.250  1.00 91.45           C
ATOM    680  O   ASP A  86     -34.071  15.002  18.559  1.00 89.92           O
ATOM    681  CB  ASP A  86     -32.809  12.907  20.775  1.00 89.32           C
ATOM    682  CG  ASP A  86     -32.180  12.763  22.151  1.00 89.18           C
ATOM    683  OD1 ASP A  86     -31.906  13.774  22.825  1.00 83.13           O
ATOM    684  OD2 ASP A  86     -31.952  11.606  22.576  1.00 84.52           O
ATOM    685  N   LEU A  87     -35.213  13.082  18.775  1.00 91.26           N
ATOM    686  CA  LEU A  87     -35.772  13.095  17.421  1.00 90.80           C
ATOM    687  C   LEU A  87     -36.723  14.279  17.219  1.00 91.38           C
ATOM    688  O   LEU A  87     -36.640  14.960  16.195  1.00 89.78           O
ATOM    689  CB  LEU A  87     -36.513  11.768  17.160  1.00 90.32           C
ATOM    690  CG  LEU A  87     -35.594  10.548  16.975  1.00 89.69           C
ATOM    691  CD1 LEU A  87     -36.426   9.267  17.040  1.00 85.03           C
ATOM    692  CD2 LEU A  87     -34.898  10.570  15.616  1.00 85.54           C
ATOM    693  N   ALA A  88     -37.607  14.532  18.183  1.00 91.56           N
ATOM    694  CA  ALA A  88     -38.552  15.638  18.120  1.00 90.52           C
ATOM    695  C   ALA A  88     -37.828  16.993  18.090  1.00 90.67           C
ATOM    696  O   ALA A  88     -38.155  17.847  17.264  1.00 88.34           O
ATOM    697  CB  ALA A  88     -39.518  15.533  19.301  1.00 89.23           C
ATOM    698  N   GLN A  89     -36.808  17.173  18.936  1.00 90.88           N
ATOM    699  CA  GLN A  89     -36.013  18.398  18.968  1.00 89.51           C
ATOM    700  C   GLN A  89     -35.226  18.607  17.678  1.00 90.33           C
ATOM    701  O   GLN A  89     -35.228  19.704  17.124  1.00 88.62           O
ATOM    702  CB  GLN A  89     -35.064  18.368  20.168  1.00 87.88           C
ATOM    703  CG  GLN A  89     -35.360  19.525  21.120  1.00 80.50           C
ATOM    704  CD  GLN A  89     -34.398  19.563  22.306  1.00 75.18           C
ATOM    705  OE1 GLN A  89     -33.441  18.832  22.400  1.00 66.79           O
ATOM    706  NE2 GLN A  89     -34.625  20.452  23.242  1.00 63.89           N
ATOM    707  N   ALA A  90     -34.604  17.559  17.158  1.00 89.78           N
ATOM    708  CA  ALA A  90     -33.883  17.618  15.899  1.00 89.68           C
ATOM    709  C   ALA A  90     -34.809  17.965  14.717  1.00 90.30           C
ATOM    710  O   ALA A  90     -34.480  18.825  13.901  1.00 88.24           O
ATOM    711  CB  ALA A  90     -33.164  16.286  15.689  1.00 89.18           C
ATOM    712  N   ALA A  91     -35.990  17.351  14.657  1.00 90.66           N
ATOM    713  CA  ALA A  91     -36.997  17.662  13.648  1.00 90.05           C
ATOM    714  C   ALA A  91     -37.451  19.124  13.741  1.00 90.27           C
ATOM    715  O   ALA A  91     -37.491  19.823  12.736  1.00 87.63           O
ATOM    716  CB  ALA A  91     -38.180  16.698  13.798  1.00 89.02           C
ATOM    717  N   GLN A  92     -37.712  19.619  14.948  1.00 90.18           N
ATOM    718  CA  GLN A  92     -38.171  20.990  15.173  1.00 88.59           C
ATOM    719  C   GLN A  92     -37.125  22.040  14.762  1.00 88.94           C
ATOM    720  O   GLN A  92     -37.483  23.143  14.360  1.00 85.83           O
ATOM    721  CB  GLN A  92     -38.567  21.118  16.644  1.00 87.01           C
ATOM    722  CG  GLN A  92     -39.647  22.188  16.849  1.00 77.27           C
ATOM    723  CD  GLN A  92     -40.147  22.223  18.295  1.00 70.16           C
ATOM    724  OE1 GLN A  92     -39.505  21.806  19.228  1.00 61.29           O
ATOM    725  NE2 GLN A  92     -41.336  22.745  18.527  1.00 58.93           N
ATOM    726  N   GLN A  93     -35.848  21.694  14.842  1.00 89.51           N
ATOM    727  CA  GLN A  93     -34.750  22.580  14.459  1.00 87.77           C
ATOM    728  C   GLN A  93     -34.468  22.583  12.953  1.00 88.79           C
ATOM    729  O   GLN A  93     -34.108  23.626  12.402  1.00 85.39           O
ATOM    730  CB  GLN A  93     -33.498  22.161  15.222  1.00 85.22           C
ATOM    731  CG  GLN A  93     -33.581  22.540  16.710  1.00 76.51           C
ATOM    732  CD  GLN A  93     -32.433  21.948  17.523  1.00 70.73           C
ATOM    733  OE1 GLN A  93     -31.572  21.231  17.038  1.00 62.92           O
ATOM    734  NE2 GLN A  93     -32.345  22.267  18.803  1.00 60.39           N
ATOM    735  N   LEU A  94     -34.573  21.436  12.280  1.00 87.28           N
ATOM    736  CA  LEU A  94     -34.225  21.300  10.864  1.00 86.97           C
ATOM    737  C   LEU A  94     -35.416  21.496   9.927  1.00 86.73           C
ATOM    738  O   LEU A  94     -35.314  22.212   8.928  1.00 80.64           O
ATOM    739  CB  LEU A  94     -33.571  19.923  10.644  1.00 85.95           C
ATOM    740  CG  LEU A  94     -32.135  19.839  11.184  1.00 85.62           C
ATOM    741  CD1 LEU A  94     -31.684  18.383  11.256  1.00 80.15           C
ATOM    742  CD2 LEU A  94     -31.154  20.580  10.263  1.00 79.78           C
ATOM    743  N   ASP A  95     -36.530  20.862  10.236  1.00 86.31           N
ATOM    744  CA  ASP A  95     -37.769  20.970   9.470  1.00 85.98           C
ATOM    745  C   ASP A  95     -38.977  20.600  10.342  1.00 86.72           C
ATOM    746  O   ASP A  95     -39.345  19.426  10.449  1.00 81.26           O
ATOM    747  CB  ASP A  95     -37.693  20.092   8.213  1.00 82.41           C
ATOM    748  CG  ASP A  95     -38.799  20.421   7.212  1.00 81.27           C
ATOM    749  OD1 ASP A  95     -39.857  20.953   7.613  1.00 76.72           O
ATOM    750  OD2 ASP A  95     -38.570  20.180   5.999  1.00 76.56           O
ATOM    751  N   PRO A  96     -39.639  21.585  10.947  1.00 87.38           N
ATOM    752  CA  PRO A  96     -40.768  21.347  11.845  1.00 86.04           C
ATOM    753  C   PRO A  96     -41.993  20.734  11.161  1.00 87.02           C
ATOM    754  O   PRO A  96     -42.945  20.355  11.833  1.00 80.83           O
ATOM    755  CB  PRO A  96     -41.078  22.718  12.462  1.00 83.02           C
ATOM    756  CG  PRO A  96     -40.583  23.712  11.410  1.00 81.95           C
ATOM    757  CD  PRO A  96     -39.361  23.009  10.834  1.00 85.10           C
ATOM    758  N   SER A  97     -42.021  20.639   9.836  1.00 87.44           N
ATOM    759  CA  SER A  97     -43.095  19.980   9.089  1.00 87.13           C
ATOM    760  C   SER A  97     -43.010  18.449   9.106  1.00 88.23           C
ATOM    761  O   SER A  97     -43.990  17.780   8.787  1.00 82.93           O
ATOM    762  CB  SER A  97     -43.131  20.510   7.650  1.00 83.86           C
ATOM    763  OG  SER A  97     -42.063  20.040   6.863  1.00 76.56           O
ATOM    764  N   ILE A  98     -41.861  17.879   9.487  1.00 85.50           N
ATOM    765  CA  ILE A  98     -41.621  16.435   9.520  1.00 86.05           C
ATOM    766  C   ILE A  98     -42.057  15.879  10.880  1.00 86.98           C
ATOM    767  O   ILE A  98     -41.541  16.259  11.920  1.00 83.23           O
ATOM    768  CB  ILE A  98     -40.157  16.112   9.165  1.00 84.11           C
ATOM    769  CG1 ILE A  98     -39.829  16.648   7.754  1.00 81.00           C
ATOM    770  CG2 ILE A  98     -39.926  14.590   9.236  1.00 79.22           C
ATOM    771  CD1 ILE A  98     -38.388  16.445   7.302  1.00 75.13           C
ATOM    772  N   SER A  99     -43.020  14.948  10.855  1.00 86.93           N
ATOM    773  CA  SER A  99     -43.507  14.299  12.070  1.00 86.89           C
ATOM    774  C   SER A  99     -42.605  13.144  12.517  1.00 88.24           C
ATOM    775  O   SER A  99     -41.945  12.495  11.696  1.00 84.84           O
ATOM    776  CB  SER A  99     -44.953  13.819  11.888  1.00 83.07           C
ATOM    777  OG  SER A  99     -45.015  12.638  11.114  1.00 76.40           O
ATOM    778  N   LEU A 100     -42.649  12.812  13.807  1.00 87.74           N
ATOM    779  CA  LEU A 100     -41.934  11.669  14.376  1.00 87.84           C
ATOM    780  C   LEU A 100     -42.312  10.343  13.694  1.00 89.07           C
ATOM    781  O   LEU A 100     -41.450   9.505  13.446  1.00 85.86           O
ATOM    782  CB  LEU A 100     -42.252  11.597  15.885  1.00 85.19           C
ATOM    783  CG  LEU A 100     -41.001  11.266  16.710  1.00 78.60           C
ATOM    784  CD1 LEU A 100     -40.400  12.540  17.285  1.00 71.53           C
ATOM    785  CD2 LEU A 100     -41.338  10.341  17.875  1.00 71.96           C
ATOM    786  N   ASP A 101     -43.591  10.175  13.335  1.00 88.00           N
ATOM    787  CA  ASP A 101     -44.073   8.984  12.629  1.00 87.61           C
ATOM    788  C   ASP A 101     -43.451   8.851  11.241  1.00 88.50           C
ATOM    789  O   ASP A 101     -43.091   7.750  10.827  1.00 85.42           O
ATOM    790  CB  ASP A 101     -45.605   9.024  12.506  1.00 85.58           C
ATOM    791  CG  ASP A 101     -46.331   8.829  13.837  1.00 79.27           C
ATOM    792  OD1 ASP A 101     -45.747   8.182  14.726  1.00 69.41           O
ATOM    793  OD2 ASP A 101     -47.476   9.327  13.924  1.00 70.46           O
ATOM    794  N   THR A 102     -43.256   9.963  10.533  1.00 88.51           N
ATOM    795  CA  THR A 102     -42.604   9.976   9.224  1.00 87.73           C
ATOM    796  C   THR A 102     -41.135   9.553   9.332  1.00 89.05           C
ATOM    797  O   THR A 102     -40.659   8.762   8.512  1.00 86.48           O
ATOM    798  CB  THR A 102     -42.686  11.366   8.564  1.00 85.68           C
ATOM    799  OG1 THR A 102     -43.994  11.892   8.646  1.00 76.99           O
ATOM    800  CG2 THR A 102     -42.354  11.316   7.081  1.00 74.48           C
ATOM    801  N   ILE A 103     -40.441   9.998  10.372  1.00 88.85           N
ATOM    802  CA  ILE A 103     -39.047   9.609  10.653  1.00 88.59           C
ATOM    803  C   ILE A 103     -38.964   8.105  10.949  1.00 89.15           C
ATOM    804  O   ILE A 103     -38.148   7.399  10.352  1.00 86.98           O
ATOM    805  CB  ILE A 103     -38.482  10.443  11.821  1.00 88.15           C
ATOM    806  CG1 ILE A 103     -38.472  11.952  11.484  1.00 85.55           C
ATOM    807  CG2 ILE A 103     -37.053   9.983  12.167  1.00 85.49           C
ATOM    808  CD1 ILE A 103     -38.243  12.856  12.699  1.00 80.60           C
ATOM    809  N   LYS A 104     -39.856   7.580  11.821  1.00 88.49           N
ATOM    810  CA  LYS A 104     -39.896   6.154  12.170  1.00 87.22           C
ATOM    811  C   LYS A 104     -40.280   5.274  10.972  1.00 87.75           C
ATOM    812  O   LYS A 104     -39.745   4.172  10.836  1.00 85.06           O
ATOM    813  CB  LYS A 104     -40.840   5.921  13.365  1.00 85.70           C
ATOM    814  CG  LYS A 104     -40.230   6.439  14.684  1.00 84.33           C
ATOM    815  CD  LYS A 104     -41.121   6.152  15.913  1.00 80.09           C
ATOM    816  CE  LYS A 104     -40.407   6.685  17.175  1.00 74.88           C
ATOM    817  NZ  LYS A 104     -41.158   6.503  18.437  1.00 66.57           N
ATOM    818  N   GLN A 105     -41.146   5.737  10.072  1.00 88.60           N
ATOM    819  CA  GLN A 105     -41.446   5.030   8.825  1.00 87.50           C
ATOM    820  C   GLN A 105     -40.223   4.948   7.909  1.00 87.70           C
ATOM    821  O   GLN A 105     -39.980   3.893   7.332  1.00 84.69           O
ATOM    822  CB  GLN A 105     -42.604   5.696   8.076  1.00 86.13           C
ATOM    823  CG  GLN A 105     -43.966   5.190   8.574  1.00 79.41           C
ATOM    824  CD  GLN A 105     -45.137   5.777   7.787  1.00 74.06           C
ATOM    825  OE1 GLN A 105     -45.010   6.618   6.918  1.00 65.37           O
ATOM    826  NE2 GLN A 105     -46.339   5.340   8.060  1.00 63.80           N
ATOM    827  N   GLN A 106     -39.448   6.016   7.786  1.00 87.81           N
ATOM    828  CA  GLN A 106     -38.259   6.006   6.938  1.00 86.95           C
ATOM    829  C   GLN A 106     -37.176   5.060   7.470  1.00 88.15           C
ATOM    830  O   GLN A 106     -36.533   4.376   6.674  1.00 85.97           O
ATOM    831  CB  GLN A 106     -37.750   7.430   6.746  1.00 85.05           C
ATOM    832  CG  GLN A 106     -36.545   7.459   5.797  1.00 80.53           C
ATOM    833  CD  GLN A 106     -36.273   8.829   5.197  1.00 76.35           C
ATOM    834  OE1 GLN A 106     -37.178   9.560   4.859  1.00 69.86           O
ATOM    835  NE2 GLN A 106     -35.027   9.199   5.011  1.00 66.59           N
ATOM    836  N   LEU A 107     -37.027   4.930   8.775  1.00 87.58           N
ATOM    837  CA  LEU A 107     -36.105   3.961   9.397  1.00 87.36           C
ATOM    838  C   LEU A 107     -36.365   2.510   8.974  1.00 87.61           C
ATOM    839  O   LEU A 107     -35.427   1.720   8.905  1.00 83.70           O
ATOM    840  CB  LEU A 107     -36.234   4.068  10.921  1.00 86.06           C
ATOM    841  CG  LEU A 107     -35.387   5.194  11.523  1.00 84.48           C
ATOM    842  CD1 LEU A 107     -35.893   5.526  12.926  1.00 78.88           C
ATOM    843  CD2 LEU A 107     -33.929   4.781  11.627  1.00 79.65           C
ATOM    844  N   ALA A 108     -37.612   2.147   8.679  1.00 87.06           N
ATOM    845  CA  ALA A 108     -37.975   0.810   8.227  1.00 85.96           C
ATOM    846  C   ALA A 108     -37.678   0.564   6.732  1.00 86.07           C
ATOM    847  O   ALA A 108     -37.737  -0.574   6.269  1.00 80.61           O
ATOM    848  CB  ALA A 108     -39.451   0.584   8.559  1.00 83.38           C
ATOM    849  N   VAL A 109     -37.374   1.610   5.974  1.00 85.58           N
ATOM    850  CA  VAL A 109     -37.119   1.529   4.532  1.00 84.84           C
ATOM    851  C   VAL A 109     -35.616   1.442   4.284  1.00 85.58           C
ATOM    852  O   VAL A 109     -34.851   2.322   4.662  1.00 81.29           O
ATOM    853  CB  VAL A 109     -37.758   2.711   3.775  1.00 80.76           C
ATOM    854  CG1 VAL A 109     -37.574   2.569   2.264  1.00 71.80           C
ATOM    855  CG2 VAL A 109     -39.272   2.780   4.032  1.00 72.36           C
ATOM    856  N   HIS A 110     -35.187   0.385   3.585  1.00 82.54           N
ATOM    857  CA  HIS A 110     -33.818   0.331   3.084  1.00 81.42           C
ATOM    858  C   HIS A 110     -33.607   1.373   1.987  1.00 82.42           C
ATOM    859  O   HIS A 110     -34.367   1.412   1.014  1.00 78.40           O
ATOM    860  CB  HIS A 110     -33.477  -1.069   2.578  1.00 76.57           C
ATOM    861  CG  HIS A 110     -33.107  -2.012   3.684  1.00 68.20           C
ATOM    862  ND1 HIS A 110     -32.096  -1.823   4.600  1.00 57.93           N
ATOM    863  CD2 HIS A 110     -33.680  -3.223   3.981  1.00 56.76           C
ATOM    864  CE1 HIS A 110     -32.069  -2.884   5.426  1.00 51.10           C
ATOM    865  NE2 HIS A 110     -33.015  -3.757   5.067  1.00 52.57           N
ATOM    866  N   ARG A 111     -32.542   2.157   2.095  1.00 81.38           N
ATOM    867  CA  ARG A 111     -32.139   3.059   1.014  1.00 80.72           C
ATOM    868  C   ARG A 111     -31.855   2.256  -0.240  1.00 81.11           C
ATOM    869  O   ARG A 111     -30.997   1.374  -0.256  1.00 77.55           O
ATOM    870  CB  ARG A 111     -30.910   3.898   1.395  1.00 78.04           C
ATOM    871  CG  ARG A 111     -31.232   5.031   2.377  1.00 73.19           C
ATOM    872  CD  ARG A 111     -30.022   5.953   2.472  1.00 72.07           C
ATOM    873  NE  ARG A 111     -30.126   6.913   3.587  1.00 67.81           N
ATOM    874  CZ  ARG A 111     -29.123   7.217   4.398  1.00 64.65           C
ATOM    875  NH1 ARG A 111     -27.902   6.837   4.163  1.00 59.19           N
ATOM    876  NH2 ARG A 111     -29.324   7.873   5.475  1.00 58.43           N
ATOM    877  N   GLN A 112     -32.556   2.583  -1.324  1.00 78.20           N
ATOM    878  CA  GLN A 112     -32.204   2.073  -2.635  1.00 77.55           C
ATOM    879  C   GLN A 112     -31.087   2.941  -3.213  1.00 79.19           C
ATOM    880  O   GLN A 112     -31.258   4.161  -3.287  1.00 74.42           O
ATOM    881  CB  GLN A 112     -33.413   2.006  -3.561  1.00 72.66           C
ATOM    882  CG  GLN A 112     -34.382   0.901  -3.109  1.00 64.97           C
ATOM    883  CD  GLN A 112     -35.439   0.570  -4.162  1.00 57.14           C
ATOM    884  OE1 GLN A 112     -35.521   1.131  -5.236  1.00 51.64           O
ATOM    885  NE2 GLN A 112     -36.295  -0.389  -3.883  1.00 49.05           N
ATOM    886  N   PRO A 113     -29.959   2.335  -3.638  1.00 78.35           N
ATOM    887  CA  PRO A 113     -28.881   3.091  -4.246  1.00 78.44           C
ATOM    888  C   PRO A 113     -29.381   3.779  -5.514  1.00 81.29           C
ATOM    889  O   PRO A 113     -30.103   3.190  -6.329  1.00 77.89           O
ATOM    890  CB  PRO A 113     -27.757   2.081  -4.508  1.00 73.74           C
ATOM    891  CG  PRO A 113     -28.489   0.746  -4.610  1.00 70.55           C
ATOM    892  CD  PRO A 113     -29.671   0.914  -3.651  1.00 72.10           C
ATOM    893  N   ALA A 114     -28.998   5.026  -5.700  1.00 80.57           N
ATOM    894  CA  ALA A 114     -29.306   5.762  -6.907  1.00 82.07           C
ATOM    895  C   ALA A 114     -28.626   5.099  -8.125  1.00 85.07           C
ATOM    896  O   ALA A 114     -27.554   4.499  -7.994  1.00 81.75           O
ATOM    897  CB  ALA A 114     -28.884   7.223  -6.728  1.00 77.59           C
ATOM    898  N   PRO A 115     -29.227   5.196  -9.326  1.00 81.43           N
ATOM    899  CA  PRO A 115     -28.617   4.658 -10.527  1.00 83.03           C
ATOM    900  C   PRO A 115     -27.286   5.365 -10.802  1.00 85.60           C
ATOM    901  O   PRO A 115     -27.225   6.590 -10.877  1.00 81.81           O
ATOM    902  CB  PRO A 115     -29.646   4.862 -11.642  1.00 79.37           C
ATOM    903  CG  PRO A 115     -30.501   6.023 -11.139  1.00 76.59           C
ATOM    904  CD  PRO A 115     -30.493   5.841  -9.623  1.00 79.12           C
ATOM    905  N   ALA A 116     -26.234   4.578 -10.986  1.00 85.58           N
ATOM    906  CA  ALA A 116     -24.914   5.090 -11.314  1.00 86.58           C
ATOM    907  C   ALA A 116     -24.902   5.790 -12.687  1.00 89.01           C
ATOM    908  O   ALA A 116     -25.678   5.439 -13.581  1.00 85.36           O
ATOM    909  CB  ALA A 116     -23.908   3.936 -11.262  1.00 81.89           C
ATOM    910  N   LEU A 117     -23.973   6.715 -12.875  1.00 88.08           N
ATOM    911  CA  LEU A 117     -23.739   7.365 -14.159  1.00 88.83           C
ATOM    912  C   LEU A 117     -23.524   6.316 -15.261  1.00 90.54           C
ATOM    913  O   LEU A 117     -22.570   5.539 -15.182  1.00 87.82           O
ATOM    914  CB  LEU A 117     -22.521   8.297 -14.040  1.00 86.86           C
ATOM    915  CG  LEU A 117     -22.133   9.011 -15.362  1.00 88.76           C
ATOM    916  CD1 LEU A 117     -23.157  10.058 -15.773  1.00 85.37           C
ATOM    917  CD2 LEU A 117     -20.782   9.705 -15.207  1.00 85.44           C
ATOM    918  N   PRO A 118     -24.365   6.280 -16.308  1.00 89.19           N
ATOM    919  CA  PRO A 118     -24.189   5.351 -17.403  1.00 88.47           C
ATOM    920  C   PRO A 118     -22.949   5.732 -18.220  1.00 90.57           C
ATOM    921  O   PRO A 118     -22.931   6.711 -18.969  1.00 86.91           O
ATOM    922  CB  PRO A 118     -25.495   5.410 -18.205  1.00 84.58           C
ATOM    923  CG  PRO A 118     -26.034   6.802 -17.905  1.00 85.39           C
ATOM    924  CD  PRO A 118     -25.553   7.080 -16.480  1.00 88.82           C
ATOM    925  N   LEU A 119     -21.907   4.927 -18.098  1.00 89.87           N
ATOM    926  CA  LEU A 119     -20.688   5.086 -18.866  1.00 89.86           C
ATOM    927  C   LEU A 119     -20.841   4.416 -20.231  1.00 90.45           C
ATOM    928  O   LEU A 119     -21.356   3.305 -20.334  1.00 88.32           O
ATOM    929  CB  LEU A 119     -19.497   4.513 -18.085  1.00 88.40           C
ATOM    930  CG  LEU A 119     -19.210   5.202 -16.739  1.00 87.35           C
ATOM    931  CD1 LEU A 119     -18.110   4.444 -16.003  1.00 83.43           C
ATOM    932  CD2 LEU A 119     -18.748   6.653 -16.926  1.00 83.40           C
ATOM    933  N   VAL A 120     -20.315   5.041 -21.275  1.00 89.96           N
ATOM    934  CA  VAL A 120     -20.324   4.446 -22.620  1.00 88.18           C
ATOM    935  C   VAL A 120     -19.542   3.126 -22.678  1.00 88.72           C
ATOM    936  O   VAL A 120     -19.844   2.265 -23.488  1.00 86.26           O
ATOM    937  CB  VAL A 120     -19.801   5.467 -23.644  1.00 86.39           C
ATOM    938  CG1 VAL A 120     -18.304   5.753 -23.513  1.00 79.69           C
ATOM    939  CG2 VAL A 120     -20.118   5.034 -25.078  1.00 82.13           C
ATOM    940  N   THR A 121     -18.587   2.933 -21.778  1.00 90.20           N
ATOM    941  CA  THR A 121     -17.850   1.676 -21.628  1.00 88.49           C
ATOM    942  C   THR A 121     -18.762   0.495 -21.309  1.00 89.17           C
ATOM    943  O   THR A 121     -18.470  -0.609 -21.746  1.00 86.46           O
ATOM    944  CB  THR A 121     -16.806   1.787 -20.512  1.00 86.44           C
ATOM    945  OG1 THR A 121     -17.395   2.309 -19.337  1.00 80.49           O
ATOM    946  CG2 THR A 121     -15.672   2.738 -20.895  1.00 81.29           C
ATOM    947  N   ASN A 122     -19.888   0.717 -20.640  1.00 89.50           N
ATOM    948  CA  ASN A 122     -20.839  -0.331 -20.283  1.00 87.68           C
ATOM    949  C   ASN A 122     -21.450  -0.989 -21.533  1.00 87.84           C
ATOM    950  O   ASN A 122     -21.786  -2.166 -21.508  1.00 84.68           O
ATOM    951  CB  ASN A 122     -21.947   0.241 -19.384  1.00 86.47           C
ATOM    952  CG  ASN A 122     -21.460   0.878 -18.083  1.00 83.73           C
ATOM    953  OD1 ASN A 122     -20.290   0.944 -17.754  1.00 74.43           O
ATOM    954  ND2 ASN A 122     -22.374   1.409 -17.293  1.00 75.66           N
ATOM    955  N   GLU A 123     -21.542  -0.278 -22.637  1.00 88.52           N
ATOM    956  CA  GLU A 123     -22.016  -0.823 -23.918  1.00 87.48           C
ATOM    957  C   GLU A 123     -20.994  -1.768 -24.574  1.00 87.96           C
ATOM    958  O   GLU A 123     -21.344  -2.573 -25.446  1.00 84.13           O
ATOM    959  CB  GLU A 123     -22.374   0.326 -24.873  1.00 86.46           C
ATOM    960  CG  GLU A 123     -23.439   1.300 -24.348  1.00 84.05           C
ATOM    961  CD  GLU A 123     -24.781   0.620 -24.004  1.00 81.87           C
ATOM    962  OE1 GLU A 123     -25.437   1.053 -23.037  1.00 73.54           O
ATOM    963  OE2 GLU A 123     -25.169  -0.343 -24.693  1.00 76.85           O
ATOM    964  N   LEU A 124     -19.723  -1.683 -24.167  1.00 88.02           N
ATOM    965  CA  LEU A 124     -18.643  -2.540 -24.645  1.00 87.33           C
ATOM    966  C   LEU A 124     -18.388  -3.747 -23.735  1.00 87.00           C
ATOM    967  O   LEU A 124     -17.609  -4.630 -24.110  1.00 82.18           O
ATOM    968  CB  LEU A 124     -17.355  -1.713 -24.818  1.00 86.31           C
ATOM    969  CG  LEU A 124     -17.466  -0.525 -25.780  1.00 86.64           C
ATOM    970  CD1 LEU A 124     -16.089   0.118 -25.917  1.00 82.29           C
ATOM    971  CD2 LEU A 124     -17.924  -0.940 -27.172  1.00 81.87           C
ATOM    972  N   ASP A 125     -19.020  -3.791 -22.573  1.00 86.27           N
ATOM    973  CA  ASP A 125     -18.812  -4.842 -21.595  1.00 85.36           C
ATOM    974  C   ASP A 125     -19.195  -6.217 -22.141  1.00 84.63           C
ATOM    975  O   ASP A 125     -20.122  -6.401 -22.937  1.00 80.41           O
ATOM    976  CB  ASP A 125     -19.541  -4.527 -20.274  1.00 83.42           C
ATOM    977  CG  ASP A 125     -18.872  -3.428 -19.443  1.00 83.26           C
ATOM    978  OD1 ASP A 125     -17.697  -3.099 -19.712  1.00 78.22           O
ATOM    979  OD2 ASP A 125     -19.521  -2.948 -18.487  1.00 79.64           O
ATOM    980  N   ARG A 126     -18.451  -7.236 -21.672  1.00 83.15           N
ATOM    981  CA  ARG A 126     -18.678  -8.639 -21.994  1.00 81.38           C
ATOM    982  C   ARG A 126     -18.910  -9.406 -20.701  1.00 80.93           C
ATOM    983  O   ARG A 126     -18.433  -9.021 -19.640  1.00 76.08           O
ATOM    984  CB  ARG A 126     -17.483  -9.204 -22.764  1.00 78.19           C
ATOM    985  CG  ARG A 126     -17.225  -8.446 -24.069  1.00 71.11           C
ATOM    986  CD  ARG A 126     -16.044  -9.053 -24.806  1.00 68.60           C
ATOM    987  NE  ARG A 126     -15.745  -8.302 -26.029  1.00 60.45           N
ATOM    988  CZ  ARG A 126     -14.864  -8.632 -26.960  1.00 54.42           C
ATOM    989  NH1 ARG A 126     -14.130  -9.700 -26.834  1.00 51.50           N
ATOM    990  NH2 ARG A 126     -14.730  -7.877 -28.013  1.00 46.13           N
ATOM    991  N   ARG A 127     -19.623 -10.529 -20.793  1.00 78.03           N
ATOM    992  CA  ARG A 127     -19.861 -11.382 -19.606  1.00 76.78           C
ATOM    993  C   ARG A 127     -18.612 -12.113 -19.115  1.00 77.37           C
ATOM    994  O   ARG A 127     -18.548 -12.468 -17.950  1.00 70.68           O
ATOM    995  CB  ARG A 127     -20.967 -12.405 -19.903  1.00 72.75           C
ATOM    996  CG  ARG A 127     -22.340 -11.730 -19.993  1.00 65.22           C
ATOM    997  CD  ARG A 127     -23.417 -12.795 -20.093  1.00 60.51           C
ATOM    998  NE  ARG A 127     -24.747 -12.178 -20.159  1.00 52.43           N
ATOM    999  CZ  ARG A 127     -25.913 -12.769 -19.958  1.00 46.47           C
ATOM   1000  NH1 ARG A 127     -26.001 -14.044 -19.710  1.00 42.80           N
ATOM   1001  NH2 ARG A 127     -27.007 -12.068 -20.015  1.00 39.70           N
ATOM   1002  N   ASP A 128     -17.685 -12.368 -20.024  1.00 76.74           N
ATOM   1003  CA  ASP A 128     -16.473 -13.162 -19.849  1.00 75.06           C
ATOM   1004  C   ASP A 128     -15.204 -12.308 -19.686  1.00 75.85           C
ATOM   1005  O   ASP A 128     -14.094 -12.830 -19.723  1.00 71.15           O
ATOM   1006  CB  ASP A 128     -16.354 -14.125 -21.046  1.00 72.01           C
ATOM   1007  CG  ASP A 128     -16.257 -13.434 -22.417  1.00 66.84           C
ATOM   1008  OD1 ASP A 128     -16.940 -12.396 -22.624  1.00 59.30           O
ATOM   1009  OD2 ASP A 128     -15.564 -13.975 -23.307  1.00 60.60           O
ATOM   1010  N   ALA A 129     -15.375 -11.000 -19.501  1.00 76.78           N
ATOM   1011  CA  ALA A 129     -14.274 -10.075 -19.274  1.00 77.58           C
ATOM   1012  C   ALA A 129     -14.629  -9.102 -18.132  1.00 79.97           C
ATOM   1013  O   ALA A 129     -15.813  -8.849 -17.896  1.00 78.11           O
ATOM   1014  CB  ALA A 129     -13.968  -9.349 -20.592  1.00 74.88           C
ATOM   1015  N   PRO A 130     -13.628  -8.549 -17.454  1.00 79.13           N
ATOM   1016  CA  PRO A 130     -13.871  -7.467 -16.510  1.00 79.71           C
ATOM   1017  C   PRO A 130     -14.445  -6.242 -17.244  1.00 82.83           C
ATOM   1018  O   PRO A 130     -14.214  -6.085 -18.453  1.00 82.40           O
ATOM   1019  CB  PRO A 130     -12.519  -7.184 -15.844  1.00 77.58           C
ATOM   1020  CG  PRO A 130     -11.503  -7.643 -16.886  1.00 74.52           C
ATOM   1021  CD  PRO A 130     -12.210  -8.792 -17.600  1.00 76.00           C
ATOM   1022  N   PRO A 131     -15.175  -5.370 -16.537  1.00 83.19           N
ATOM   1023  CA  PRO A 131     -15.762  -4.174 -17.127  1.00 85.22           C
ATOM   1024  C   PRO A 131     -14.708  -3.307 -17.830  1.00 87.62           C
ATOM   1025  O   PRO A 131     -13.624  -3.065 -17.302  1.00 86.63           O
ATOM   1026  CB  PRO A 131     -16.431  -3.424 -15.973  1.00 82.98           C
ATOM   1027  CG  PRO A 131     -16.721  -4.513 -14.952  1.00 80.44           C
ATOM   1028  CD  PRO A 131     -15.556  -5.479 -15.141  1.00 82.85           C
ATOM   1029  N   VAL A 132     -15.041  -2.774 -18.995  1.00 87.08           N
ATOM   1030  CA  VAL A 132     -14.141  -1.882 -19.750  1.00 88.90           C
ATOM   1031  C   VAL A 132     -13.859  -0.585 -18.979  1.00 90.76           C
ATOM   1032  O   VAL A 132     -12.798   0.009 -19.137  1.00 89.79           O
ATOM   1033  CB  VAL A 132     -14.704  -1.586 -21.157  1.00 87.86           C
ATOM   1034  CG1 VAL A 132     -13.783  -0.685 -21.982  1.00 83.22           C
ATOM   1035  CG2 VAL A 132     -14.895  -2.877 -21.954  1.00 83.32           C
ATOM   1036  N   SER A 133     -14.776  -0.175 -18.097  1.00 89.95           N
ATOM   1037  CA  SER A 133     -14.576   0.955 -17.192  1.00 90.74           C
ATOM   1038  C   SER A 133     -13.386   0.743 -16.256  1.00 92.15           C
ATOM   1039  O   SER A 133     -12.572   1.651 -16.104  1.00 90.70           O
ATOM   1040  CB  SER A 133     -15.848   1.212 -16.371  1.00 89.30           C
ATOM   1041  OG  SER A 133     -16.250   0.034 -15.706  1.00 80.46           O
ATOM   1042  N   GLU A 134     -13.218  -0.455 -15.699  1.00 90.88           N
ATOM   1043  CA  GLU A 134     -12.069  -0.804 -14.863  1.00 90.41           C
ATOM   1044  C   GLU A 134     -10.765  -0.728 -15.658  1.00 91.88           C
ATOM   1045  O   GLU A 134      -9.793  -0.170 -15.175  1.00 90.70           O
ATOM   1046  CB  GLU A 134     -12.205  -2.203 -14.259  1.00 88.41           C
ATOM   1047  CG  GLU A 134     -13.291  -2.301 -13.188  1.00 79.39           C
ATOM   1048  CD  GLU A 134     -13.264  -3.627 -12.421  1.00 73.17           C
ATOM   1049  OE1 GLU A 134     -14.003  -3.730 -11.411  1.00 65.14           O
ATOM   1050  OE2 GLU A 134     -12.500  -4.543 -12.813  1.00 64.66           O
ATOM   1051  N   PHE A 135     -10.764  -1.213 -16.906  1.00 91.09           N
ATOM   1052  CA  PHE A 135      -9.601  -1.094 -17.776  1.00 91.94           C
ATOM   1053  C   PHE A 135      -9.197   0.363 -18.002  1.00 93.15           C
ATOM   1054  O   PHE A 135      -8.014   0.688 -17.930  1.00 92.93           O
ATOM   1055  CB  PHE A 135      -9.873  -1.801 -19.111  1.00 91.69           C
ATOM   1056  CG  PHE A 135      -8.779  -1.570 -20.134  1.00 92.16           C
ATOM   1057  CD1 PHE A 135      -8.943  -0.598 -21.140  1.00 90.34           C
ATOM   1058  CD2 PHE A 135      -7.569  -2.263 -20.030  1.00 90.57           C
ATOM   1059  CE1 PHE A 135      -7.899  -0.335 -22.044  1.00 89.64           C
ATOM   1060  CE2 PHE A 135      -6.516  -2.002 -20.934  1.00 89.26           C
ATOM   1061  CZ  PHE A 135      -6.686  -1.040 -21.934  1.00 90.30           C
ATOM   1062  N   VAL A 136     -10.156   1.251 -18.269  1.00 93.63           N
ATOM   1063  CA  VAL A 136      -9.871   2.677 -18.461  1.00 94.62           C
ATOM   1064  C   VAL A 136      -9.287   3.295 -17.189  1.00 95.36           C
ATOM   1065  O   VAL A 136      -8.276   3.989 -17.273  1.00 94.69           O
ATOM   1066  CB  VAL A 136     -11.122   3.448 -18.926  1.00 94.27           C
ATOM   1067  CG1 VAL A 136     -10.904   4.962 -18.954  1.00 91.11           C
ATOM   1068  CG2 VAL A 136     -11.520   3.024 -20.345  1.00 91.57           C
ATOM   1069  N   ILE A 137      -9.873   3.013 -16.032  1.00 95.48           N
ATOM   1070  CA  ILE A 137      -9.386   3.510 -14.740  1.00 95.70           C
ATOM   1071  C   ILE A 137      -7.979   2.970 -14.456  1.00 95.89           C
ATOM   1072  O   ILE A 137      -7.104   3.746 -14.084  1.00 94.99           O
ATOM   1073  CB  ILE A 137     -10.386   3.172 -13.611  1.00 94.99           C
ATOM   1074  CG1 ILE A 137     -11.698   3.958 -13.814  1.00 91.63           C
ATOM   1075  CG2 ILE A 137      -9.790   3.505 -12.227  1.00 91.32           C
ATOM   1076  CD1 ILE A 137     -12.864   3.451 -12.964  1.00 80.36           C
ATOM   1077  N   GLU A 138      -7.719   1.687 -14.690  1.00 94.70           N
ATOM   1078  CA  GLU A 138      -6.382   1.113 -14.546  1.00 94.21           C
ATOM   1079  C   GLU A 138      -5.352   1.779 -15.449  1.00 95.12           C
ATOM   1080  O   GLU A 138      -4.248   2.061 -14.994  1.00 94.30           O
ATOM   1081  CB  GLU A 138      -6.382  -0.388 -14.845  1.00 92.37           C
ATOM   1082  CG  GLU A 138      -6.835  -1.239 -13.657  1.00 80.82           C
ATOM   1083  CD  GLU A 138      -6.600  -2.732 -13.897  1.00 71.24           C
ATOM   1084  OE1 GLU A 138      -6.414  -3.442 -12.887  1.00 63.47           O
ATOM   1085  OE2 GLU A 138      -6.573  -3.160 -15.072  1.00 61.80           O
ATOM   1086  N   GLN A 139      -5.691   2.046 -16.725  1.00 95.19           N
ATOM   1087  CA  GLN A 139      -4.760   2.694 -17.655  1.00 95.25           C
ATOM   1088  C   GLN A 139      -4.401   4.111 -17.210  1.00 96.04           C
ATOM   1089  O   GLN A 139      -3.234   4.490 -17.272  1.00 95.18           O
ATOM   1090  CB  GLN A 139      -5.344   2.720 -19.077  1.00 94.60           C
ATOM   1091  CG  GLN A 139      -5.367   1.351 -19.772  1.00 90.64           C
ATOM   1092  CD  GLN A 139      -3.978   0.738 -19.931  1.00 89.19           C
ATOM   1093  OE1 GLN A 139      -3.236   1.040 -20.848  1.00 78.92           O
ATOM   1094  NE2 GLN A 139      -3.581  -0.143 -19.049  1.00 77.02           N
ATOM   1095  N   VAL A 140      -5.377   4.877 -16.739  1.00 96.00           N
ATOM   1096  CA  VAL A 140      -5.121   6.225 -16.224  1.00 96.45           C
ATOM   1097  C   VAL A 140      -4.367   6.146 -14.896  1.00 96.74           C
ATOM   1098  O   VAL A 140      -3.340   6.802 -14.754  1.00 95.74           O
ATOM   1099  CB  VAL A 140      -6.409   7.057 -16.098  1.00 95.99           C
ATOM   1100  CG1 VAL A 140      -6.089   8.478 -15.617  1.00 93.21           C
ATOM   1101  CG2 VAL A 140      -7.129   7.201 -17.439  1.00 93.46           C
ATOM   1102  N   SER A 141      -4.792   5.298 -13.969  1.00 97.18           N
ATOM   1103  CA  SER A 141      -4.158   5.117 -12.661  1.00 96.82           C
ATOM   1104  C   SER A 141      -2.698   4.681 -12.781  1.00 96.94           C
ATOM   1105  O   SER A 141      -1.830   5.231 -12.119  1.00 95.86           O
ATOM   1106  CB  SER A 141      -4.957   4.096 -11.848  1.00 95.91           C
ATOM   1107  OG  SER A 141      -4.402   3.938 -10.554  1.00 86.29           O
ATOM   1108  N   GLN A 142      -2.400   3.744 -13.678  1.00 96.43           N
ATOM   1109  CA  GLN A 142      -1.036   3.279 -13.913  1.00 95.97           C
ATOM   1110  C   GLN A 142      -0.145   4.393 -14.489  1.00 96.40           C
ATOM   1111  O   GLN A 142       1.001   4.534 -14.076  1.00 95.60           O
ATOM   1112  CB  GLN A 142      -1.078   2.056 -14.836  1.00 94.52           C
ATOM   1113  CG  GLN A 142       0.286   1.363 -14.938  1.00 87.80           C
ATOM   1114  CD  GLN A 142       0.250   0.088 -15.786  1.00 83.94           C
ATOM   1115  OE1 GLN A 142      -0.658  -0.161 -16.549  1.00 75.87           O
ATOM   1116  NE2 GLN A 142       1.237  -0.763 -15.671  1.00 71.77           N
ATOM   1117  N   PHE A 143      -0.668   5.198 -15.417  1.00 96.60           N
ATOM   1118  CA  PHE A 143       0.055   6.359 -15.919  1.00 96.89           C
ATOM   1119  C   PHE A 143       0.324   7.378 -14.812  1.00 97.04           C
ATOM   1120  O   PHE A 143       1.465   7.784 -14.634  1.00 96.59           O
ATOM   1121  CB  PHE A 143      -0.701   6.997 -17.087  1.00 96.84           C
ATOM   1122  CG  PHE A 143      -0.117   8.337 -17.481  1.00 96.92           C
ATOM   1123  CD1 PHE A 143      -0.718   9.537 -17.042  1.00 95.31           C
ATOM   1124  CD2 PHE A 143       1.098   8.401 -18.189  1.00 95.65           C
ATOM   1125  CE1 PHE A 143      -0.124  10.773 -17.319  1.00 94.91           C
ATOM   1126  CE2 PHE A 143       1.700   9.635 -18.468  1.00 94.78           C
ATOM   1127  CZ  PHE A 143       1.089  10.817 -18.032  1.00 95.24           C
ATOM   1128  N   MET A 144      -0.693   7.730 -14.020  1.00 97.04           N
ATOM   1129  CA  MET A 144      -0.565   8.686 -12.920  1.00 96.96           C
ATOM   1130  C   MET A 144       0.441   8.198 -11.872  1.00 96.85           C
ATOM   1131  O   MET A 144       1.299   8.961 -11.439  1.00 95.56           O
ATOM   1132  CB  MET A 144      -1.938   8.929 -12.278  1.00 96.64           C
ATOM   1133  CG  MET A 144      -2.944   9.591 -13.227  1.00 94.26           C
ATOM   1134  SD  MET A 144      -2.545  11.282 -13.746  1.00 91.19           S
ATOM   1135  CE  MET A 144      -3.011  12.168 -12.243  1.00 83.47           C
ATOM   1136  N   ALA A 145       0.414   6.916 -11.538  1.00 96.91           N
ATOM   1137  CA  ALA A 145       1.360   6.299 -10.623  1.00 96.56           C
ATOM   1138  C   ALA A 145       2.812   6.396 -11.126  1.00 96.39           C
ATOM   1139  O   ALA A 145       3.712   6.718 -10.352  1.00 94.87           O
ATOM   1140  CB  ALA A 145       0.945   4.842 -10.409  1.00 95.77           C
ATOM   1141  N   ASN A 146       3.045   6.163 -12.416  1.00 96.54           N
ATOM   1142  CA  ASN A 146       4.363   6.327 -13.023  1.00 96.25           C
ATOM   1143  C   ASN A 146       4.778   7.800 -13.105  1.00 96.12           C
ATOM   1144  O   ASN A 146       5.950   8.131 -12.920  1.00 94.73           O
ATOM   1145  CB  ASN A 146       4.351   5.721 -14.436  1.00 95.52           C
ATOM   1146  CG  ASN A 146       4.157   4.217 -14.463  1.00 94.32           C
ATOM   1147  OD1 ASN A 146       4.649   3.466 -13.648  1.00 86.05           O
ATOM   1148  ND2 ASN A 146       3.451   3.730 -15.461  1.00 85.87           N
ATOM   1149  N   TYR A 147       3.833   8.686 -13.382  1.00 96.51           N
ATOM   1150  CA  TYR A 147       4.088  10.117 -13.523  1.00 96.33           C
ATOM   1151  C   TYR A 147       4.430  10.768 -12.181  1.00 96.08           C
ATOM   1152  O   TYR A 147       5.342  11.583 -12.129  1.00 94.69           O
ATOM   1153  CB  TYR A 147       2.893  10.795 -14.188  1.00 96.36           C
ATOM   1154  CG  TYR A 147       3.150  12.247 -14.525  1.00 96.51           C
ATOM   1155  CD1 TYR A 147       2.762  13.276 -13.645  1.00 94.90           C
ATOM   1156  CD2 TYR A 147       3.802  12.588 -15.736  1.00 95.19           C
ATOM   1157  CE1 TYR A 147       3.013  14.616 -13.959  1.00 94.31           C
ATOM   1158  CE2 TYR A 147       4.059  13.931 -16.056  1.00 94.23           C
ATOM   1159  CZ  TYR A 147       3.661  14.945 -15.166  1.00 94.83           C
ATOM   1160  OH  TYR A 147       3.906  16.252 -15.473  1.00 93.32           O
ATOM   1161  N   TYR A 148       3.781  10.381 -11.095  1.00 96.10           N
ATOM   1162  CA  TYR A 148       4.031  10.955  -9.776  1.00 95.62           C
ATOM   1163  C   TYR A 148       4.945  10.106  -8.880  1.00 94.41           C
ATOM   1164  O   TYR A 148       5.121  10.444  -7.715  1.00 90.75           O
ATOM   1165  CB  TYR A 148       2.694  11.268  -9.099  1.00 95.70           C
ATOM   1166  CG  TYR A 148       1.928  12.367  -9.804  1.00 96.34           C
ATOM   1167  CD1 TYR A 148       2.432  13.685  -9.822  1.00 94.71           C
ATOM   1168  CD2 TYR A 148       0.715  12.088 -10.450  1.00 94.80           C
ATOM   1169  CE1 TYR A 148       1.735  14.707 -10.475  1.00 94.27           C
ATOM   1170  CE2 TYR A 148       0.007  13.109 -11.115  1.00 94.33           C
ATOM   1171  CZ  TYR A 148       0.517  14.417 -11.132  1.00 95.39           C
ATOM   1172  OH  TYR A 148      -0.165  15.405 -11.775  1.00 94.25           O
ATOM   1173  N   ASP A 149       5.549   9.039  -9.395  1.00 94.22           N
ATOM   1174  CA  ASP A 149       6.404   8.149  -8.616  1.00 93.33           C
ATOM   1175  C   ASP A 149       7.525   8.904  -7.876  1.00 92.58           C
ATOM   1176  O   ASP A 149       8.322   9.641  -8.461  1.00 88.92           O
ATOM   1177  CB  ASP A 149       6.986   7.034  -9.496  1.00 91.91           C
ATOM   1178  CG  ASP A 149       7.882   6.105  -8.669  1.00 91.18           C
ATOM   1179  OD1 ASP A 149       7.367   5.422  -7.762  1.00 85.39           O
ATOM   1180  OD2 ASP A 149       9.116   6.103  -8.893  1.00 84.77           O
ATOM   1181  N   ARG A 150       7.603   8.659  -6.555  1.00 90.50           N
ATOM   1182  CA  ARG A 150       8.549   9.291  -5.629  1.00 88.44           C
ATOM   1183  C   ARG A 150       9.646   8.325  -5.165  1.00 86.30           C
ATOM   1184  O   ARG A 150      10.068   8.367  -4.017  1.00 77.09           O
ATOM   1185  CB  ARG A 150       7.788   9.939  -4.454  1.00 86.16           C
ATOM   1186  CG  ARG A 150       6.948  11.148  -4.891  1.00 83.08           C
ATOM   1187  CD  ARG A 150       6.278  11.779  -3.665  1.00 81.61           C
ATOM   1188  NE  ARG A 150       5.609  13.049  -3.972  1.00 78.29           N
ATOM   1189  CZ  ARG A 150       5.189  13.944  -3.086  1.00 74.92           C
ATOM   1190  NH1 ARG A 150       5.277  13.745  -1.806  1.00 68.42           N
ATOM   1191  NH2 ARG A 150       4.669  15.074  -3.482  1.00 66.77           N
ATOM   1192  N   GLY A 151      10.107   7.454  -6.044  1.00 86.08           N
ATOM   1193  CA  GLY A 151      11.273   6.602  -5.805  1.00 85.43           C
ATOM   1194  C   GLY A 151      10.988   5.118  -5.571  1.00 86.69           C
ATOM   1195  O   GLY A 151      11.895   4.390  -5.163  1.00 81.46           O
ATOM   1196  N   GLN A 152       9.764   4.648  -5.845  1.00 89.60           N
ATOM   1197  CA  GLN A 152       9.471   3.210  -5.857  1.00 90.01           C
ATOM   1198  C   GLN A 152      10.098   2.509  -7.067  1.00 90.38           C
ATOM   1199  O   GLN A 152      10.735   1.466  -6.909  1.00 87.38           O
ATOM   1200  CB  GLN A 152       7.941   3.021  -5.802  1.00 89.15           C
ATOM   1201  CG  GLN A 152       7.475   1.566  -5.987  1.00 86.95           C
ATOM   1202  CD  GLN A 152       8.118   0.600  -5.001  1.00 86.09           C
ATOM   1203  OE1 GLN A 152       8.153   0.798  -3.796  1.00 78.18           O
ATOM   1204  NE2 GLN A 152       8.662  -0.482  -5.494  1.00 76.22           N
ATOM   1205  N   ALA A 153       9.950   3.085  -8.253  1.00 89.96           N
ATOM   1206  CA  ALA A 153      10.581   2.583  -9.461  1.00 90.11           C
ATOM   1207  C   ALA A 153      12.064   2.979  -9.494  1.00 89.92           C
ATOM   1208  O   ALA A 153      12.439   4.102  -9.161  1.00 87.14           O
ATOM   1209  CB  ALA A 153       9.808   3.089 -10.683  1.00 89.55           C
ATOM   1210  N   LEU A 154      12.927   2.066  -9.944  1.00 89.67           N
ATOM   1211  CA  LEU A 154      14.330   2.377 -10.232  1.00 88.76           C
ATOM   1212  C   LEU A 154      14.509   2.953 -11.647  1.00 88.40           C
ATOM   1213  O   LEU A 154      15.483   3.659 -11.915  1.00 84.95           O
ATOM   1214  CB  LEU A 154      15.182   1.110 -10.072  1.00 87.40           C
ATOM   1215  CG  LEU A 154      15.291   0.588  -8.633  1.00 85.00           C
ATOM   1216  CD1 LEU A 154      16.092  -0.722  -8.632  1.00 80.02           C
ATOM   1217  CD2 LEU A 154      16.014   1.564  -7.707  1.00 78.93           C
ATOM   1218  N   TRP A 155      13.583   2.650 -12.534  1.00 89.75           N
ATOM   1219  CA  TRP A 155      13.507   3.203 -13.876  1.00 90.52           C
ATOM   1220  C   TRP A 155      12.276   4.093 -13.965  1.00 90.70           C
ATOM   1221  O   TRP A 155      11.164   3.618 -14.170  1.00 87.75           O
ATOM   1222  CB  TRP A 155      13.513   2.076 -14.906  1.00 89.20           C
ATOM   1223  CG  TRP A 155      13.644   2.484 -16.346  1.00 89.51           C
ATOM   1224  CD1 TRP A 155      13.295   3.674 -16.891  1.00 82.32           C
ATOM   1225  CD2 TRP A 155      14.147   1.678 -17.455  1.00 86.48           C
ATOM   1226  NE1 TRP A 155      13.534   3.655 -18.255  1.00 81.93           N
ATOM   1227  CE2 TRP A 155      14.058   2.441 -18.640  1.00 85.04           C
ATOM   1228  CE3 TRP A 155      14.657   0.364 -17.551  1.00 81.29           C
ATOM   1229  CZ2 TRP A 155      14.463   1.935 -19.897  1.00 82.73           C
ATOM   1230  CZ3 TRP A 155      15.057  -0.139 -18.797  1.00 76.11           C
ATOM   1231  CH2 TRP A 155      14.963   0.636 -19.952  1.00 78.10           C
ATOM   1232  N   HIS A 156      12.491   5.393 -13.807  1.00 90.85           N
ATOM   1233  CA  HIS A 156      11.433   6.389 -13.857  1.00 90.28           C
ATOM   1234  C   HIS A 156      10.953   6.644 -15.287  1.00 91.29           C
ATOM   1235  O   HIS A 156      11.708   6.501 -16.253  1.00 88.65           O
ATOM   1236  CB  HIS A 156      11.906   7.683 -13.196  1.00 87.52           C
ATOM   1237  CG  HIS A 156      12.250   7.482 -11.748  1.00 82.76           C
ATOM   1238  ND1 HIS A 156      11.349   7.290 -10.722  1.00 70.17           N
ATOM   1239  CD2 HIS A 156      13.504   7.415 -11.199  1.00 69.97           C
ATOM   1240  CE1 HIS A 156      12.050   7.113  -9.588  1.00 67.47           C
ATOM   1241  NE2 HIS A 156      13.361   7.182  -9.835  1.00 68.84           N
ATOM   1242  N   LEU A 157       9.709   7.093 -15.396  1.00 91.37           N
ATOM   1243  CA  LEU A 157       9.165   7.643 -16.632  1.00 91.64           C
ATOM   1244  C   LEU A 157      10.037   8.837 -17.074  1.00 91.47           C
ATOM   1245  O   LEU A 157      10.205   9.779 -16.300  1.00 87.77           O
ATOM   1246  CB  LEU A 157       7.706   8.082 -16.387  1.00 90.78           C
ATOM   1247  CG  LEU A 157       6.999   8.667 -17.626  1.00 91.90           C
ATOM   1248  CD1 LEU A 157       6.678   7.593 -18.658  1.00 87.15           C
ATOM   1249  CD2 LEU A 157       5.687   9.322 -17.219  1.00 86.94           C
ATOM   1250  N   PRO A 158      10.568   8.828 -18.302  1.00 91.84           N
ATOM   1251  CA  PRO A 158      11.275   9.988 -18.836  1.00 90.44           C
ATOM   1252  C   PRO A 158      10.280  11.125 -19.059  1.00 90.30           C
ATOM   1253  O   PRO A 158       9.510  11.097 -20.016  1.00 84.82           O
ATOM   1254  CB  PRO A 158      11.943   9.520 -20.141  1.00 87.63           C
ATOM   1255  CG  PRO A 158      11.844   7.992 -20.102  1.00 86.58           C
ATOM   1256  CD  PRO A 158      10.600   7.742 -19.255  1.00 89.89           C
ATOM   1257  N   LYS A 159      10.282  12.114 -18.166  1.00 89.16           N
ATOM   1258  CA  LYS A 159       9.409  13.288 -18.259  1.00 88.63           C
ATOM   1259  C   LYS A 159      10.123  14.422 -18.970  1.00 88.39           C
ATOM   1260  O   LYS A 159      11.307  14.638 -18.773  1.00 83.51           O
ATOM   1261  CB  LYS A 159       8.962  13.754 -16.864  1.00 85.31           C
ATOM   1262  CG  LYS A 159       8.233  12.667 -16.073  1.00 81.52           C
ATOM   1263  CD  LYS A 159       7.802  13.237 -14.725  1.00 81.84           C
ATOM   1264  CE  LYS A 159       7.494  12.111 -13.769  1.00 75.38           C
ATOM   1265  NZ  LYS A 159       7.184  12.629 -12.419  1.00 71.13           N
ATOM   1266  N   GLU A 160       9.356  15.185 -19.736  1.00 87.77           N
ATOM   1267  CA  GLU A 160       9.778  16.489 -20.225  1.00 87.03           C
ATOM   1268  C   GLU A 160       9.271  17.554 -19.257  1.00 86.97           C
ATOM   1269  O   GLU A 160       8.073  17.650 -19.020  1.00 81.10           O
ATOM   1270  CB  GLU A 160       9.260  16.713 -21.649  1.00 83.31           C
ATOM   1271  CG  GLU A 160      10.080  15.898 -22.660  1.00 73.01           C
ATOM   1272  CD  GLU A 160       9.488  15.883 -24.071  1.00 67.70           C
ATOM   1273  OE1 GLU A 160       9.935  15.010 -24.855  1.00 59.49           O
ATOM   1274  OE2 GLU A 160       8.553  16.657 -24.357  1.00 62.57           O
ATOM   1275  N   ALA A 161      10.170  18.345 -18.685  1.00 84.61           N
ATOM   1276  CA  ALA A 161       9.827  19.313 -17.640  1.00 83.56           C
ATOM   1277  C   ALA A 161       8.842  20.400 -18.109  1.00 85.36           C
ATOM   1278  O   ALA A 161       8.076  20.918 -17.305  1.00 78.43           O
ATOM   1279  CB  ALA A 161      11.130  19.936 -17.127  1.00 78.24           C
ATOM   1280  N   SER A 162       8.857  20.731 -19.410  1.00 84.58           N
ATOM   1281  CA  SER A 162       7.991  21.744 -20.005  1.00 85.30           C
ATOM   1282  C   SER A 162       6.642  21.208 -20.497  1.00 87.15           C
ATOM   1283  O   SER A 162       5.783  21.996 -20.884  1.00 80.93           O
ATOM   1284  CB  SER A 162       8.732  22.395 -21.177  1.00 81.13           C
ATOM   1285  OG  SER A 162       9.147  21.401 -22.108  1.00 71.04           O
ATOM   1286  N   ALA A 163       6.460  19.893 -20.544  1.00 87.42           N
ATOM   1287  CA  ALA A 163       5.247  19.293 -21.076  1.00 88.75           C
ATOM   1288  C   ALA A 163       4.181  19.139 -19.982  1.00 90.84           C
ATOM   1289  O   ALA A 163       4.481  18.722 -18.861  1.00 86.78           O
ATOM   1290  CB  ALA A 163       5.593  17.960 -21.750  1.00 84.77           C
ATOM   1291  N   SER A 164       2.927  19.418 -20.341  1.00 91.06           N
ATOM   1292  CA  SER A 164       1.798  19.231 -19.431  1.00 92.81           C
ATOM   1293  C   SER A 164       1.533  17.746 -19.141  1.00 94.41           C
ATOM   1294  O   SER A 164       1.928  16.855 -19.904  1.00 91.89           O
ATOM   1295  CB  SER A 164       0.535  19.913 -19.986  1.00 89.66           C
ATOM   1296  OG  SER A 164       0.012  19.219 -21.095  1.00 82.68           O
ATOM   1297  N   LEU A 165       0.816  17.478 -18.057  1.00 93.72           N
ATOM   1298  CA  LEU A 165       0.345  16.132 -17.717  1.00 94.79           C
ATOM   1299  C   LEU A 165      -0.425  15.499 -18.879  1.00 95.55           C
ATOM   1300  O   LEU A 165      -0.199  14.336 -19.220  1.00 94.08           O
ATOM   1301  CB  LEU A 165      -0.540  16.232 -16.461  1.00 93.94           C
ATOM   1302  CG  LEU A 165      -1.170  14.883 -16.028  1.00 94.00           C
ATOM   1303  CD1 LEU A 165      -0.112  13.915 -15.505  1.00 89.04           C
ATOM   1304  CD2 LEU A 165      -2.193  15.116 -14.930  1.00 89.44           C
ATOM   1305  N   PHE A 166      -1.301  16.272 -19.533  1.00 95.06           N
ATOM   1306  CA  PHE A 166      -2.096  15.804 -20.659  1.00 95.45           C
ATOM   1307  C   PHE A 166      -1.229  15.403 -21.860  1.00 95.88           C
ATOM   1308  O   PHE A 166      -1.416  14.330 -22.432  1.00 95.07           O
ATOM   1309  CB  PHE A 166      -3.110  16.884 -21.059  1.00 95.06           C
ATOM   1310  CG  PHE A 166      -3.992  16.436 -22.197  1.00 96.16           C
ATOM   1311  CD1 PHE A 166      -3.640  16.722 -23.527  1.00 94.61           C
ATOM   1312  CD2 PHE A 166      -5.122  15.635 -21.938  1.00 94.93           C
ATOM   1313  CE1 PHE A 166      -4.395  16.195 -24.587  1.00 94.35           C
ATOM   1314  CE2 PHE A 166      -5.877  15.107 -22.990  1.00 94.16           C
ATOM   1315  CZ  PHE A 166      -5.511  15.376 -24.319  1.00 94.87           C
ATOM   1316  N   ALA A 167      -0.243  16.226 -22.221  1.00 95.23           N
ATOM   1317  CA  ALA A 167       0.662  15.945 -23.325  1.00 94.77           C
ATOM   1318  C   ALA A 167       1.492  14.669 -23.068  1.00 95.11           C
ATOM   1319  O   ALA A 167       1.628  13.825 -23.958  1.00 93.49           O
ATOM   1320  CB  ALA A 167       1.549  17.177 -23.552  1.00 93.41           C
ATOM   1321  N   GLN A 168       1.979  14.509 -21.845  1.00 96.03           N
ATOM   1322  CA  GLN A 168       2.706  13.310 -21.420  1.00 95.89           C
ATOM   1323  C   GLN A 168       1.821  12.060 -21.454  1.00 96.40           C
ATOM   1324  O   GLN A 168       2.226  11.015 -21.974  1.00 95.33           O
ATOM   1325  CB  GLN A 168       3.241  13.533 -19.992  1.00 94.46           C
ATOM   1326  CG  GLN A 168       4.420  14.525 -19.934  1.00 88.71           C
ATOM   1327  CD  GLN A 168       5.768  13.908 -20.326  1.00 82.22           C
ATOM   1328  OE1 GLN A 168       5.931  12.728 -20.568  1.00 72.76           O
ATOM   1329  NE2 GLN A 168       6.800  14.707 -20.362  1.00 69.26           N
ATOM   1330  N   TRP A 169       0.581  12.155 -20.963  1.00 95.95           N
ATOM   1331  CA  TRP A 169      -0.387  11.066 -21.027  1.00 96.29           C
ATOM   1332  C   TRP A 169      -0.710  10.668 -22.468  1.00 96.53           C
ATOM   1333  O   TRP A 169      -0.706   9.481 -22.793  1.00 95.97           O
ATOM   1334  CB  TRP A 169      -1.668  11.462 -20.290  1.00 96.02           C
ATOM   1335  CG  TRP A 169      -2.796  10.515 -20.552  1.00 95.98           C
ATOM   1336  CD1 TRP A 169      -2.987   9.322 -19.938  1.00 93.89           C
ATOM   1337  CD2 TRP A 169      -3.845  10.612 -21.561  1.00 95.66           C
ATOM   1338  NE1 TRP A 169      -4.081   8.683 -20.491  1.00 94.03           N
ATOM   1339  CE2 TRP A 169      -4.634   9.431 -21.504  1.00 95.05           C
ATOM   1340  CE3 TRP A 169      -4.190  11.583 -22.536  1.00 94.03           C
ATOM   1341  CZ2 TRP A 169      -5.726   9.212 -22.382  1.00 93.49           C
ATOM   1342  CZ3 TRP A 169      -5.280  11.366 -23.397  1.00 91.28           C
ATOM   1343  CH2 TRP A 169      -6.030  10.190 -23.323  1.00 91.43           C
ATOM   1344  N   ARG A 170      -0.943  11.642 -23.341  1.00 95.57           N
ATOM   1345  CA  ARG A 170      -1.198  11.400 -24.765  1.00 95.39           C
ATOM   1346  C   ARG A 170      -0.030  10.658 -25.404  1.00 95.14           C
ATOM   1347  O   ARG A 170      -0.246   9.651 -26.073  1.00 93.68           O
ATOM   1348  CB  ARG A 170      -1.489  12.744 -25.466  1.00 94.62           C
ATOM   1349  CG  ARG A 170      -1.803  12.533 -26.951  1.00 93.38           C
ATOM   1350  CD  ARG A 170      -2.141  13.883 -27.623  1.00 91.52           C
ATOM   1351  NE  ARG A 170      -2.315  13.731 -29.071  1.00 87.32           N
ATOM   1352  CZ  ARG A 170      -1.380  13.826 -29.999  1.00 86.69           C
ATOM   1353  NH1 ARG A 170      -0.130  14.053 -29.704  1.00 76.78           N
ATOM   1354  NH2 ARG A 170      -1.700  13.717 -31.254  1.00 79.95           N
ATOM   1355  N   ARG A 171       1.198  11.101 -25.156  1.00 95.83           N
ATOM   1356  CA  ARG A 171       2.414  10.452 -25.661  1.00 95.31           C
ATOM   1357  C   ARG A 171       2.542   9.015 -25.154  1.00 95.41           C
ATOM   1358  O   ARG A 171       2.780   8.106 -25.955  1.00 93.96           O
ATOM   1359  CB  ARG A 171       3.631  11.312 -25.267  1.00 93.80           C
ATOM   1360  CG  ARG A 171       4.918  10.850 -25.965  1.00 87.92           C
ATOM   1361  CD  ARG A 171       6.087  11.712 -25.485  1.00 85.35           C
ATOM   1362  NE  ARG A 171       7.362  11.362 -26.168  1.00 78.97           N
ATOM   1363  CZ  ARG A 171       8.522  11.940 -25.923  1.00 74.20           C
ATOM   1364  NH1 ARG A 171       8.662  12.817 -24.978  1.00 67.92           N
ATOM   1365  NH2 ARG A 171       9.557  11.659 -26.642  1.00 65.55           N
ATOM   1366  N   TYR A 172       2.321   8.794 -23.857  1.00 95.87           N
ATOM   1367  CA  TYR A 172       2.326   7.463 -23.249  1.00 96.07           C
ATOM   1368  C   TYR A 172       1.276   6.546 -23.883  1.00 96.04           C
ATOM   1369  O   TYR A 172       1.593   5.443 -24.337  1.00 94.76           O
ATOM   1370  CB  TYR A 172       2.099   7.604 -21.737  1.00 95.89           C
ATOM   1371  CG  TYR A 172       2.142   6.295 -20.973  1.00 96.59           C
ATOM   1372  CD1 TYR A 172       1.001   5.471 -20.884  1.00 95.31           C
ATOM   1373  CD2 TYR A 172       3.332   5.887 -20.326  1.00 95.36           C
ATOM   1374  CE1 TYR A 172       1.044   4.258 -20.173  1.00 94.78           C
ATOM   1375  CE2 TYR A 172       3.384   4.685 -19.623  1.00 94.47           C
ATOM   1376  CZ  TYR A 172       2.237   3.865 -19.541  1.00 95.01           C
ATOM   1377  OH  TYR A 172       2.284   2.682 -18.856  1.00 93.87           O
ATOM   1378  N   THR A 173       0.036   7.005 -24.008  1.00 95.48           N
ATOM   1379  CA  THR A 173      -1.095   6.206 -24.493  1.00 94.96           C
ATOM   1380  C   THR A 173      -1.015   5.916 -25.993  1.00 94.97           C
ATOM   1381  O   THR A 173      -1.461   4.868 -26.443  1.00 92.80           O
ATOM   1382  CB  THR A 173      -2.427   6.877 -24.122  1.00 94.19           C
ATOM   1383  OG1 THR A 173      -2.431   7.168 -22.742  1.00 85.76           O
ATOM   1384  CG2 THR A 173      -3.633   5.982 -24.373  1.00 85.43           C
ATOM   1385  N   LEU A 174      -0.377   6.783 -26.781  1.00 94.95           N
ATOM   1386  CA  LEU A 174      -0.098   6.525 -28.203  1.00 94.30           C
ATOM   1387  C   LEU A 174       0.884   5.363 -28.405  1.00 94.08           C
ATOM   1388  O   LEU A 174       0.760   4.623 -29.387  1.00 91.45           O
ATOM   1389  CB  LEU A 174       0.459   7.799 -28.856  1.00 93.64           C
ATOM   1390  CG  LEU A 174      -0.614   8.842 -29.223  1.00 91.92           C
ATOM   1391  CD1 LEU A 174       0.073  10.129 -29.679  1.00 88.60           C
ATOM   1392  CD2 LEU A 174      -1.514   8.356 -30.353  1.00 88.57           C
ATOM   1393  N   ILE A 175       1.850   5.216 -27.516  1.00 94.91           N
ATOM   1394  CA  ILE A 175       2.843   4.135 -27.548  1.00 94.52           C
ATOM   1395  C   ILE A 175       2.272   2.858 -26.950  1.00 94.30           C
ATOM   1396  O   ILE A 175       2.496   1.764 -27.480  1.00 90.42           O
ATOM   1397  CB  ILE A 175       4.145   4.604 -26.851  1.00 93.46           C
ATOM   1398  CG1 ILE A 175       4.779   5.786 -27.619  1.00 90.39           C
ATOM   1399  CG2 ILE A 175       5.145   3.446 -26.755  1.00 90.20           C
ATOM   1400  CD1 ILE A 175       5.878   6.512 -26.846  1.00 81.97           C
ATOM   1401  N   ASN A 176       1.479   2.980 -25.883  1.00 94.83           N
ATOM   1402  CA  ASN A 176       0.897   1.861 -25.162  1.00 94.54           C
ATOM   1403  C   ASN A 176      -0.068   1.041 -26.035  1.00 94.37           C
ATOM   1404  O   ASN A 176      -1.113   1.507 -26.474  1.00 91.30           O
ATOM   1405  CB  ASN A 176       0.225   2.389 -23.883  1.00 92.83           C
ATOM   1406  CG  ASN A 176      -0.259   1.267 -22.977  1.00 93.14           C
ATOM   1407  OD1 ASN A 176      -0.131   0.093 -23.275  1.00 86.53           O
ATOM   1408  ND2 ASN A 176      -0.830   1.594 -21.843  1.00 86.37           N
ATOM   1409  N   ARG A 177       0.276  -0.233 -26.260  1.00 93.47           N
ATOM   1410  CA  ARG A 177      -0.527  -1.164 -27.066  1.00 93.03           C
ATOM   1411  C   ARG A 177      -1.598  -1.912 -26.258  1.00 92.77           C
ATOM   1412  O   ARG A 177      -2.341  -2.694 -26.839  1.00 86.89           O
ATOM   1413  CB  ARG A 177       0.402  -2.125 -27.823  1.00 91.30           C
ATOM   1414  CG  ARG A 177       1.309  -1.431 -28.856  1.00 86.31           C
ATOM   1415  CD  ARG A 177       0.516  -0.806 -30.006  1.00 78.01           C
ATOM   1416  NE  ARG A 177       1.401  -0.380 -31.101  1.00 69.24           N
ATOM   1417  CZ  ARG A 177       1.057  -0.205 -32.365  1.00 61.99           C
ATOM   1418  NH1 ARG A 177      -0.179  -0.303 -32.772  1.00 54.18           N
ATOM   1419  NH2 ARG A 177       1.960   0.084 -33.272  1.00 54.35           N
ATOM   1420  N   SER A 178      -1.734  -1.655 -24.972  1.00 92.11           N
ATOM   1421  CA  SER A 178      -2.667  -2.363 -24.083  1.00 91.65           C
ATOM   1422  C   SER A 178      -4.126  -2.308 -24.563  1.00 91.15           C
ATOM   1423  O   SER A 178      -4.799  -3.329 -24.562  1.00 87.29           O
ATOM   1424  CB  SER A 178      -2.604  -1.789 -22.668  1.00 90.31           C
ATOM   1425  OG  SER A 178      -1.327  -2.024 -22.112  1.00 81.80           O
ATOM   1426  N   ALA A 179      -4.586  -1.161 -25.049  1.00 90.73           N
ATOM   1427  CA  ALA A 179      -5.943  -1.006 -25.559  1.00 90.05           C
ATOM   1428  C   ALA A 179      -6.239  -1.948 -26.743  1.00 89.63           C
ATOM   1429  O   ALA A 179      -7.268  -2.617 -26.786  1.00 85.26           O
ATOM   1430  CB  ALA A 179      -6.150   0.463 -25.940  1.00 88.86           C
ATOM   1431  N   SER A 180      -5.294  -2.075 -27.680  1.00 88.15           N
ATOM   1432  CA  SER A 180      -5.438  -2.991 -28.819  1.00 87.00           C
ATOM   1433  C   SER A 180      -5.426  -4.458 -28.393  1.00 87.05           C
ATOM   1434  O   SER A 180      -6.188  -5.261 -28.936  1.00 83.02           O
ATOM   1435  CB  SER A 180      -4.366  -2.712 -29.879  1.00 85.39           C
ATOM   1436  OG  SER A 180      -3.071  -3.106 -29.498  1.00 72.17           O
ATOM   1437  N   ALA A 181      -4.638  -4.804 -27.385  1.00 86.30           N
ATOM   1438  CA  ALA A 181      -4.551  -6.158 -26.855  1.00 84.34           C
ATOM   1439  C   ALA A 181      -5.854  -6.598 -26.155  1.00 84.34           C
ATOM   1440  O   ALA A 181      -6.289  -7.737 -26.317  1.00 80.69           O
ATOM   1441  CB  ALA A 181      -3.340  -6.231 -25.921  1.00 82.83           C
ATOM   1442  N   VAL A 182      -6.536  -5.676 -25.483  1.00 86.03           N
ATOM   1443  CA  VAL A 182      -7.851  -5.939 -24.856  1.00 84.17           C
ATOM   1444  C   VAL A 182      -8.990  -5.968 -25.892  1.00 83.70           C
ATOM   1445  O   VAL A 182     -10.004  -6.640 -25.688  1.00 78.69           O
ATOM   1446  CB  VAL A 182      -8.119  -4.932 -23.724  1.00 82.59           C
ATOM   1447  CG1 VAL A 182      -9.476  -5.137 -23.047  1.00 74.19           C
ATOM   1448  CG2 VAL A 182      -7.055  -5.086 -22.633  1.00 75.27           C
ATOM   1449  N   GLY A 183      -8.803  -5.341 -27.050  1.00 83.14           N
ATOM   1450  CA  GLY A 183      -9.761  -5.370 -28.155  1.00 82.87           C
ATOM   1451  C   GLY A 183     -10.296  -4.013 -28.590  1.00 84.88           C
ATOM   1452  O   GLY A 183     -11.046  -3.970 -29.570  1.00 80.77           O
ATOM   1453  N   LEU A 184      -9.879  -2.936 -27.940  1.00 86.35           N
ATOM   1454  CA  LEU A 184     -10.129  -1.556 -28.347  1.00 87.62           C
ATOM   1455  C   LEU A 184      -9.122  -1.178 -29.444  1.00 88.02           C
ATOM   1456  O   LEU A 184      -8.077  -0.575 -29.190  1.00 84.41           O
ATOM   1457  CB  LEU A 184     -10.043  -0.637 -27.120  1.00 86.88           C
ATOM   1458  CG  LEU A 184     -11.023  -0.960 -25.987  1.00 87.30           C
ATOM   1459  CD1 LEU A 184     -10.721  -0.086 -24.765  1.00 82.78           C
ATOM   1460  CD2 LEU A 184     -12.483  -0.720 -26.396  1.00 82.27           C
ATOM   1461  N   LYS A 185      -9.378  -1.606 -30.682  1.00 88.17           N
ATOM   1462  CA  LYS A 185      -8.406  -1.537 -31.783  1.00 88.14           C
ATOM   1463  C   LYS A 185      -8.236  -0.129 -32.359  1.00 89.46           C
ATOM   1464  O   LYS A 185      -7.161   0.203 -32.836  1.00 83.44           O
ATOM   1465  CB  LYS A 185      -8.784  -2.517 -32.896  1.00 84.54           C
ATOM   1466  CG  LYS A 185      -8.681  -3.990 -32.461  1.00 77.72           C
ATOM   1467  CD  LYS A 185      -8.957  -4.894 -33.667  1.00 67.90           C
ATOM   1468  CE  LYS A 185      -8.829  -6.372 -33.310  1.00 58.65           C
ATOM   1469  NZ  LYS A 185      -9.011  -7.227 -34.518  1.00 49.70           N
ATOM   1470  N   GLN A 186      -9.296   0.679 -32.318  1.00 89.11           N
ATOM   1471  CA  GLN A 186      -9.322   1.996 -32.957  1.00 90.38           C
ATOM   1472  C   GLN A 186      -8.847   3.124 -32.036  1.00 92.10           C
ATOM   1473  O   GLN A 186      -8.543   4.211 -32.523  1.00 88.81           O
ATOM   1474  CB  GLN A 186     -10.731   2.283 -33.494  1.00 88.18           C
ATOM   1475  CG  GLN A 186     -11.203   1.229 -34.511  1.00 85.12           C
ATOM   1476  CD  GLN A 186     -12.540   1.589 -35.164  1.00 77.36           C
ATOM   1477  OE1 GLN A 186     -13.098   2.650 -34.974  1.00 66.86           O
ATOM   1478  NE2 GLN A 186     -13.076   0.719 -35.969  1.00 64.94           N
ATOM   1479  N   VAL A 187      -8.692   2.868 -30.733  1.00 91.00           N
ATOM   1480  CA  VAL A 187      -8.289   3.884 -29.734  1.00 91.53           C
ATOM   1481  C   VAL A 187      -7.049   4.659 -30.170  1.00 92.75           C
ATOM   1482  O   VAL A 187      -7.044   5.884 -30.132  1.00 91.16           O
ATOM   1483  CB  VAL A 187      -8.050   3.235 -28.360  1.00 89.97           C
ATOM   1484  CG1 VAL A 187      -7.369   4.174 -27.350  1.00 84.81           C
ATOM   1485  CG2 VAL A 187      -9.384   2.813 -27.749  1.00 85.01           C
ATOM   1486  N   ARG A 188      -6.010   3.968 -30.640  1.00 91.70           N
ATOM   1487  CA  ARG A 188      -4.782   4.643 -31.085  1.00 91.78           C
ATOM   1488  C   ARG A 188      -5.030   5.563 -32.278  1.00 92.58           C
ATOM   1489  O   ARG A 188      -4.453   6.640 -32.347  1.00 90.81           O
ATOM   1490  CB  ARG A 188      -3.699   3.597 -31.409  1.00 90.53           C
ATOM   1491  CG  ARG A 188      -2.360   4.285 -31.680  1.00 84.99           C
ATOM   1492  CD  ARG A 188      -1.249   3.277 -31.988  1.00 82.07           C
ATOM   1493  NE  ARG A 188       0.031   3.963 -32.162  1.00 75.00           N
ATOM   1494  CZ  ARG A 188       1.050   3.598 -32.930  1.00 69.55           C
ATOM   1495  NH1 ARG A 188       1.036   2.503 -33.618  1.00 61.13           N
ATOM   1496  NH2 ARG A 188       2.110   4.343 -33.010  1.00 62.46           N
ATOM   1497  N   GLN A 189      -5.852   5.138 -33.237  1.00 92.88           N
ATOM   1498  CA  GLN A 189      -6.140   5.902 -34.449  1.00 92.73           C
ATOM   1499  C   GLN A 189      -6.963   7.153 -34.123  1.00 93.76           C
ATOM   1500  O   GLN A 189      -6.674   8.228 -34.634  1.00 91.54           O
ATOM   1501  CB  GLN A 189      -6.856   4.983 -35.438  1.00 90.89           C
ATOM   1502  CG  GLN A 189      -6.884   5.560 -36.862  1.00 78.83           C
ATOM   1503  CD  GLN A 189      -7.525   4.604 -37.869  1.00 71.46           C
ATOM   1504  OE1 GLN A 189      -8.058   3.572 -37.527  1.00 61.71           O
ATOM   1505  NE2 GLN A 189      -7.486   4.920 -39.135  1.00 58.79           N
ATOM   1506  N   HIS A 190      -7.920   7.029 -33.214  1.00 93.11           N
ATOM   1507  CA  HIS A 190      -8.688   8.172 -32.733  1.00 93.15           C
ATOM   1508  C   HIS A 190      -7.853   9.110 -31.854  1.00 93.96           C
ATOM   1509  O   HIS A 190      -7.956  10.324 -32.010  1.00 91.80           O
ATOM   1510  CB  HIS A 190      -9.931   7.673 -32.000  1.00 92.41           C
ATOM   1511  CG  HIS A 190     -10.888   6.959 -32.913  1.00 91.46           C
ATOM   1512  ND1 HIS A 190     -11.302   7.382 -34.163  1.00 78.56           N
ATOM   1513  CD2 HIS A 190     -11.507   5.760 -32.670  1.00 79.85           C
ATOM   1514  CE1 HIS A 190     -12.147   6.457 -34.655  1.00 80.53           C
ATOM   1515  NE2 HIS A 190     -12.300   5.461 -33.777  1.00 83.15           N
ATOM   1516  N   LEU A 191      -6.961   8.581 -31.037  1.00 93.36           N
ATOM   1517  CA  LEU A 191      -6.079   9.389 -30.198  1.00 93.82           C
ATOM   1518  C   LEU A 191      -5.071  10.211 -31.020  1.00 94.20           C
ATOM   1519  O   LEU A 191      -4.695  11.299 -30.599  1.00 92.25           O
ATOM   1520  CB  LEU A 191      -5.376   8.470 -29.191  1.00 93.10           C
ATOM   1521  CG  LEU A 191      -4.585   9.229 -28.106  1.00 92.63           C
ATOM   1522  CD1 LEU A 191      -5.487  10.010 -27.167  1.00 89.00           C
ATOM   1523  CD2 LEU A 191      -3.799   8.223 -27.266  1.00 88.70           C
ATOM   1524  N   LEU A 192      -4.667   9.745 -32.206  1.00 94.39           N
ATOM   1525  CA  LEU A 192      -3.835  10.542 -33.118  1.00 93.90           C
ATOM   1526  C   LEU A 192      -4.535  11.826 -33.593  1.00 93.60           C
ATOM   1527  O   LEU A 192      -3.852  12.809 -33.858  1.00 90.51           O
ATOM   1528  CB  LEU A 192      -3.424   9.689 -34.334  1.00 93.16           C
ATOM   1529  CG  LEU A 192      -2.242   8.746 -34.058  1.00 89.09           C
ATOM   1530  CD1 LEU A 192      -2.142   7.695 -35.160  1.00 83.42           C
ATOM   1531  CD2 LEU A 192      -0.912   9.499 -34.013  1.00 83.34           C
ATOM   1532  N   ALA A 193      -5.864  11.816 -33.690  1.00 93.86           N
ATOM   1533  CA  ALA A 193      -6.660  12.990 -34.045  1.00 93.07           C
ATOM   1534  C   ALA A 193      -6.877  13.961 -32.869  1.00 93.48           C
ATOM   1535  O   ALA A 193      -7.331  15.081 -33.083  1.00 89.57           O
ATOM   1536  CB  ALA A 193      -7.992  12.516 -34.631  1.00 90.85           C
ATOM   1537  N   VAL A 194      -6.574  13.545 -31.636  1.00 93.12           N
ATOM   1538  CA  VAL A 194      -6.693  14.404 -30.450  1.00 93.20           C
ATOM   1539  C   VAL A 194      -5.519  15.384 -30.432  1.00 93.62           C
ATOM   1540  O   VAL A 194      -4.370  14.947 -30.555  1.00 91.21           O
ATOM   1541  CB  VAL A 194      -6.732  13.574 -29.153  1.00 91.90           C
ATOM   1542  CG1 VAL A 194      -6.914  14.453 -27.923  1.00 87.95           C
ATOM   1543  CG2 VAL A 194      -7.901  12.583 -29.169  1.00 88.86           C
ATOM   1544  N   PRO A 195      -5.758  16.702 -30.265  1.00 92.96           N
ATOM   1545  CA  PRO A 195      -4.691  17.685 -30.110  1.00 92.14           C
ATOM   1546  C   PRO A 195      -3.767  17.363 -28.934  1.00 92.52           C
ATOM   1547  O   PRO A 195      -4.152  16.673 -27.987  1.00 89.39           O
ATOM   1548  CB  PRO A 195      -5.393  19.039 -29.935  1.00 89.66           C
ATOM   1549  CG  PRO A 195      -6.757  18.821 -30.579  1.00 88.40           C
ATOM   1550  CD  PRO A 195      -7.052  17.350 -30.279  1.00 90.90           C
ATOM   1551  N   SER A 196      -2.534  17.855 -28.970  1.00 92.23           N
ATOM   1552  CA  SER A 196      -1.597  17.734 -27.849  1.00 91.56           C
ATOM   1553  C   SER A 196      -1.848  18.763 -26.753  1.00 92.41           C
ATOM   1554  O   SER A 196      -1.476  18.520 -25.601  1.00 87.78           O
ATOM   1555  CB  SER A 196      -0.152  17.856 -28.327  1.00 88.36           C
ATOM   1556  OG  SER A 196       0.007  18.993 -29.160  1.00 77.28           O
ATOM   1557  N   ASP A 197      -2.458  19.889 -27.110  1.00 91.71           N
ATOM   1558  CA  ASP A 197      -2.898  20.892 -26.158  1.00 91.93           C
ATOM   1559  C   ASP A 197      -4.138  20.396 -25.391  1.00 92.88           C
ATOM   1560  O   ASP A 197      -5.059  19.818 -25.974  1.00 90.36           O
ATOM   1561  CB  ASP A 197      -3.173  22.218 -26.871  1.00 89.88           C
ATOM   1562  CG  ASP A 197      -3.591  23.233 -25.820  1.00 85.74           C
ATOM   1563  OD1 ASP A 197      -4.811  23.389 -25.633  1.00 75.31           O
ATOM   1564  OD2 ASP A 197      -2.684  23.695 -25.090  1.00 76.31           O
ATOM   1565  N   ALA A 198      -4.140  20.602 -24.084  1.00 92.26           N
ATOM   1566  CA  ALA A 198      -5.194  20.098 -23.216  1.00 92.69           C
ATOM   1567  C   ALA A 198      -6.544  20.778 -23.483  1.00 93.55           C
ATOM   1568  O   ALA A 198      -7.578  20.109 -23.495  1.00 90.98           O
ATOM   1569  CB  ALA A 198      -4.744  20.284 -21.765  1.00 90.60           C
ATOM   1570  N   ILE A 199      -6.545  22.077 -23.720  1.00 93.01           N
ATOM   1571  CA  ILE A 199      -7.776  22.850 -23.944  1.00 92.76           C
ATOM   1572  C   ILE A 199      -8.394  22.494 -25.296  1.00 93.20           C
ATOM   1573  O   ILE A 199      -9.585  22.246 -25.384  1.00 90.83           O
ATOM   1574  CB  ILE A 199      -7.518  24.363 -23.780  1.00 91.23           C
ATOM   1575  CG1 ILE A 199      -7.035  24.667 -22.338  1.00 87.62           C
ATOM   1576  CG2 ILE A 199      -8.792  25.164 -24.117  1.00 85.90           C
ATOM   1577  CD1 ILE A 199      -6.775  26.143 -22.041  1.00 76.92           C
ATOM   1578  N   ASP A 200      -7.586  22.369 -26.343  1.00 93.72           N
ATOM   1579  CA  ASP A 200      -8.094  21.939 -27.646  1.00 93.47           C
ATOM   1580  C   ASP A 200      -8.594  20.485 -27.612  1.00 94.09           C
ATOM   1581  O   ASP A 200      -9.628  20.162 -28.204  1.00 92.16           O
ATOM   1582  CB  ASP A 200      -6.999  22.117 -28.705  1.00 92.09           C
ATOM   1583  CG  ASP A 200      -6.768  23.569 -29.115  1.00 89.50           C
ATOM   1584  OD1 ASP A 200      -7.723  24.388 -29.010  1.00 83.10           O
ATOM   1585  OD2 ASP A 200      -5.669  23.830 -29.641  1.00 83.62           O
ATOM   1586  N   ALA A 201      -7.921  19.618 -26.871  1.00 93.54           N
ATOM   1587  CA  ALA A 201      -8.366  18.249 -26.658  1.00 93.88           C
ATOM   1588  C   ALA A 201      -9.688  18.169 -25.887  1.00 94.53           C
ATOM   1589  O   ALA A 201     -10.529  17.322 -26.191  1.00 92.60           O
ATOM   1590  CB  ALA A 201      -7.262  17.490 -25.917  1.00 93.03           C
ATOM   1591  N   LEU A 202      -9.889  19.068 -24.926  1.00 94.28           N
ATOM   1592  CA  LEU A 202     -11.140  19.202 -24.200  1.00 94.19           C
ATOM   1593  C   LEU A 202     -12.304  19.494 -25.147  1.00 94.50           C
ATOM   1594  O   LEU A 202     -13.307  18.783 -25.118  1.00 93.38           O
ATOM   1595  CB  LEU A 202     -10.977  20.314 -23.150  1.00 93.44           C
ATOM   1596  CG  LEU A 202     -12.288  20.855 -22.587  1.00 93.35           C
ATOM   1597  CD1 LEU A 202     -12.960  19.774 -21.746  1.00 88.37           C
ATOM   1598  CD2 LEU A 202     -12.006  22.115 -21.773  1.00 88.54           C
ATOM   1599  N   PHE A 203     -12.170  20.494 -26.012  1.00 94.77           N
ATOM   1600  CA  PHE A 203     -13.233  20.842 -26.956  1.00 94.21           C
ATOM   1601  C   PHE A 203     -13.493  19.716 -27.949  1.00 93.84           C
ATOM   1602  O   PHE A 203     -14.651  19.368 -28.182  1.00 91.43           O
ATOM   1603  CB  PHE A 203     -12.920  22.169 -27.650  1.00 93.52           C
ATOM   1604  CG  PHE A 203     -13.038  23.346 -26.710  1.00 93.83           C
ATOM   1605  CD1 PHE A 203     -14.271  23.654 -26.106  1.00 90.17           C
ATOM   1606  CD2 PHE A 203     -11.899  24.091 -26.375  1.00 90.39           C
ATOM   1607  CE1 PHE A 203     -14.360  24.683 -25.161  1.00 88.78           C
ATOM   1608  CE2 PHE A 203     -11.988  25.121 -25.424  1.00 88.87           C
ATOM   1609  CZ  PHE A 203     -13.213  25.410 -24.806  1.00 90.51           C
ATOM   1610  N   TRP A 204     -12.440  19.052 -28.429  1.00 94.21           N
ATOM   1611  CA  TRP A 204     -12.592  17.854 -29.247  1.00 94.15           C
ATOM   1612  C   TRP A 204     -13.399  16.760 -28.531  1.00 94.46           C
ATOM   1613  O   TRP A 204     -14.295  16.158 -29.132  1.00 92.92           O
ATOM   1614  CB  TRP A 204     -11.206  17.340 -29.645  1.00 93.52           C
ATOM   1615  CG  TRP A 204     -11.243  16.104 -30.492  1.00 93.13           C
ATOM   1616  CD1 TRP A 204     -11.255  16.083 -31.842  1.00 88.58           C
ATOM   1617  CD2 TRP A 204     -11.293  14.711 -30.059  1.00 92.15           C
ATOM   1618  NE1 TRP A 204     -11.307  14.776 -32.287  1.00 88.80           N
ATOM   1619  CE2 TRP A 204     -11.332  13.896 -31.228  1.00 91.34           C
ATOM   1620  CE3 TRP A 204     -11.311  14.056 -28.809  1.00 89.48           C
ATOM   1621  CZ2 TRP A 204     -11.398  12.487 -31.155  1.00 89.76           C
ATOM   1622  CZ3 TRP A 204     -11.373  12.650 -28.743  1.00 85.38           C
ATOM   1623  CH2 TRP A 204     -11.417  11.878 -29.905  1.00 86.21           C
ATOM   1624  N   ALA A 205     -13.131  16.507 -27.265  1.00 93.53           N
ATOM   1625  CA  ALA A 205     -13.849  15.507 -26.483  1.00 93.44           C
ATOM   1626  C   ALA A 205     -15.319  15.905 -26.247  1.00 93.72           C
ATOM   1627  O   ALA A 205     -16.214  15.086 -26.443  1.00 91.70           O
ATOM   1628  CB  ALA A 205     -13.108  15.269 -25.166  1.00 92.94           C
ATOM   1629  N   LEU A 206     -15.572  17.169 -25.909  1.00 93.96           N
ATOM   1630  CA  LEU A 206     -16.924  17.685 -25.678  1.00 93.34           C
ATOM   1631  C   LEU A 206     -17.784  17.650 -26.945  1.00 92.80           C
ATOM   1632  O   LEU A 206     -18.976  17.342 -26.849  1.00 90.41           O
ATOM   1633  CB  LEU A 206     -16.838  19.111 -25.116  1.00 92.67           C
ATOM   1634  CG  LEU A 206     -16.336  19.195 -23.663  1.00 91.79           C
ATOM   1635  CD1 LEU A 206     -16.237  20.665 -23.254  1.00 87.79           C
ATOM   1636  CD2 LEU A 206     -17.269  18.494 -22.674  1.00 87.67           C
ATOM   1637  N   ASP A 207     -17.201  17.866 -28.117  1.00 93.44           N
ATOM   1638  CA  ASP A 207     -17.907  17.739 -29.393  1.00 92.37           C
ATOM   1639  C   ASP A 207     -18.332  16.291 -29.679  1.00 92.19           C
ATOM   1640  O   ASP A 207     -19.390  16.050 -30.265  1.00 89.22           O
ATOM   1641  CB  ASP A 207     -17.034  18.285 -30.531  1.00 90.86           C
ATOM   1642  CG  ASP A 207     -16.858  19.808 -30.525  1.00 86.55           C
ATOM   1643  OD1 ASP A 207     -17.587  20.507 -29.779  1.00 79.80           O
ATOM   1644  OD2 ASP A 207     -16.000  20.278 -31.309  1.00 80.32           O
ATOM   1645  N   GLN A 208     -17.562  15.296 -29.229  1.00 92.20           N
ATOM   1646  CA  GLN A 208     -17.952  13.881 -29.340  1.00 91.44           C
ATOM   1647  C   GLN A 208     -19.015  13.489 -28.313  1.00 91.74           C
ATOM   1648  O   GLN A 208     -19.915  12.706 -28.615  1.00 88.50           O
ATOM   1649  CB  GLN A 208     -16.731  12.956 -29.195  1.00 90.33           C
ATOM   1650  CG  GLN A 208     -15.617  13.184 -30.226  1.00 86.73           C
ATOM   1651  CD  GLN A 208     -16.093  13.124 -31.677  1.00 84.03           C
ATOM   1652  OE1 GLN A 208     -16.788  12.235 -32.117  1.00 73.26           O
ATOM   1653  NE2 GLN A 208     -15.692  14.089 -32.474  1.00 72.38           N
ATOM   1654  N   ILE A 209     -18.911  14.009 -27.102  1.00 92.14           N
ATOM   1655  CA  ILE A 209     -19.865  13.725 -26.016  1.00 90.87           C
ATOM   1656  C   ILE A 209     -21.207  14.416 -26.302  1.00 89.47           C
ATOM   1657  O   ILE A 209     -22.264  13.816 -26.101  1.00 82.54           O
ATOM   1658  CB  ILE A 209     -19.249  14.131 -24.653  1.00 90.69           C
ATOM   1659  CG1 ILE A 209     -18.001  13.276 -24.339  1.00 88.23           C
ATOM   1660  CG2 ILE A 209     -20.277  13.947 -23.522  1.00 87.60           C
ATOM   1661  CD1 ILE A 209     -17.150  13.814 -23.179  1.00 84.60           C
ATOM   1662  N   ASN A 210     -21.158  15.630 -26.821  1.00 90.16           N
ATOM   1663  CA  ASN A 210     -22.297  16.436 -27.251  1.00 89.76           C
ATOM   1664  C   ASN A 210     -23.398  16.539 -26.182  1.00 90.08           C
ATOM   1665  O   ASN A 210     -24.526  16.062 -26.375  1.00 83.66           O
ATOM   1666  CB  ASN A 210     -22.761  15.928 -28.628  1.00 85.82           C
ATOM   1667  CG  ASN A 210     -23.703  16.898 -29.318  1.00 81.38           C
ATOM   1668  OD1 ASN A 210     -23.765  18.068 -29.027  1.00 71.58           O
ATOM   1669  ND2 ASN A 210     -24.459  16.433 -30.287  1.00 71.25           N
ATOM   1670  N   LEU A 211     -23.024  17.090 -25.030  1.00 89.26           N
ATOM   1671  CA  LEU A 211     -23.922  17.378 -23.912  1.00 89.42           C
ATOM   1672  C   LEU A 211     -24.285  18.864 -23.875  1.00 89.70           C
ATOM   1673  O   LEU A 211     -23.420  19.703 -24.127  1.00 85.70           O
ATOM   1674  CB  LEU A 211     -23.255  16.933 -22.596  1.00 86.82           C
ATOM   1675  CG  LEU A 211     -23.661  15.502 -22.198  1.00 84.32           C
ATOM   1676  CD1 LEU A 211     -22.618  14.898 -21.275  1.00 78.97           C
ATOM   1677  CD2 LEU A 211     -25.006  15.491 -21.475  1.00 78.74           C
ATOM   1678  N   PRO A 212     -25.536  19.203 -23.519  1.00 89.57           N
ATOM   1679  CA  PRO A 212     -25.909  20.588 -23.257  1.00 88.84           C
ATOM   1680  C   PRO A 212     -25.076  21.181 -22.121  1.00 89.63           C
ATOM   1681  O   PRO A 212     -24.826  20.494 -21.131  1.00 86.70           O
ATOM   1682  CB  PRO A 212     -27.398  20.550 -22.878  1.00 86.40           C
ATOM   1683  CG  PRO A 212     -27.895  19.210 -23.421  1.00 84.29           C
ATOM   1684  CD  PRO A 212     -26.663  18.317 -23.345  1.00 87.30           C
ATOM   1685  N   GLU A 213     -24.726  22.457 -22.213  1.00 88.37           N
ATOM   1686  CA  GLU A 213     -23.930  23.145 -21.179  1.00 88.39           C
ATOM   1687  C   GLU A 213     -24.577  23.079 -19.785  1.00 89.28           C
ATOM   1688  O   GLU A 213     -23.871  22.909 -18.798  1.00 86.52           O
ATOM   1689  CB  GLU A 213     -23.712  24.617 -21.567  1.00 85.60           C
ATOM   1690  CG  GLU A 213     -22.677  24.785 -22.684  1.00 76.35           C
ATOM   1691  CD  GLU A 213     -22.449  26.257 -23.089  1.00 73.30           C
ATOM   1692  OE1 GLU A 213     -21.723  26.479 -24.090  1.00 65.89           O
ATOM   1693  OE2 GLU A 213     -23.025  27.154 -22.437  1.00 68.92           O
ATOM   1694  N   SER A 214     -25.915  23.132 -19.713  1.00 88.49           N
ATOM   1695  CA  SER A 214     -26.640  23.027 -18.441  1.00 87.80           C
ATOM   1696  C   SER A 214     -26.425  21.699 -17.707  1.00 89.10           C
ATOM   1697  O   SER A 214     -26.608  21.630 -16.496  1.00 85.26           O
ATOM   1698  CB  SER A 214     -28.135  23.217 -18.693  1.00 85.72           C
ATOM   1699  OG  SER A 214     -28.621  22.252 -19.618  1.00 78.25           O
ATOM   1700  N   ARG A 215     -26.035  20.630 -18.413  1.00 88.80           N
ATOM   1701  CA  ARG A 215     -25.769  19.293 -17.843  1.00 89.58           C
ATOM   1702  C   ARG A 215     -24.284  19.057 -17.553  1.00 90.91           C
ATOM   1703  O   ARG A 215     -23.947  18.064 -16.914  1.00 88.34           O
ATOM   1704  CB  ARG A 215     -26.327  18.213 -18.780  1.00 88.16           C
ATOM   1705  CG  ARG A 215     -27.862  18.243 -18.861  1.00 86.45           C
ATOM   1706  CD  ARG A 215     -28.364  17.102 -19.750  1.00 83.95           C
ATOM   1707  NE  ARG A 215     -29.829  17.044 -19.774  1.00 80.22           N
ATOM   1708  CZ  ARG A 215     -30.562  16.143 -20.423  1.00 75.03           C
ATOM   1709  NH1 ARG A 215     -30.014  15.250 -21.192  1.00 70.46           N
ATOM   1710  NH2 ARG A 215     -31.856  16.136 -20.301  1.00 69.84           N
ATOM   1711  N   LEU A 216     -23.409  19.931 -18.024  1.00 90.56           N
ATOM   1712  CA  LEU A 216     -21.971  19.769 -17.858  1.00 91.70           C
ATOM   1713  C   LEU A 216     -21.527  19.763 -16.388  1.00 93.04           C
ATOM   1714  O   LEU A 216     -20.756  18.863 -16.074  1.00 91.47           O
ATOM   1715  CB  LEU A 216     -21.183  20.813 -18.674  1.00 90.37           C
ATOM   1716  CG  LEU A 216     -21.134  20.543 -20.187  1.00 88.45           C
ATOM   1717  CD1 LEU A 216     -20.471  21.720 -20.896  1.00 83.26           C
ATOM   1718  CD2 LEU A 216     -20.333  19.281 -20.522  1.00 83.02           C
ATOM   1719  N   PRO A 217     -21.990  20.648 -15.499  1.00 92.99           N
ATOM   1720  CA  PRO A 217     -21.501  20.684 -14.116  1.00 92.78           C
ATOM   1721  C   PRO A 217     -21.621  19.334 -13.395  1.00 93.36           C
ATOM   1722  O   PRO A 217     -20.622  18.816 -12.886  1.00 91.73           O
ATOM   1723  CB  PRO A 217     -22.308  21.784 -13.423  1.00 90.99           C
ATOM   1724  CG  PRO A 217     -22.682  22.720 -14.565  1.00 89.48           C
ATOM   1725  CD  PRO A 217     -22.900  21.760 -15.728  1.00 92.39           C
ATOM   1726  N   ASP A 218     -22.798  18.718 -13.427  1.00 93.10           N
ATOM   1727  CA  ASP A 218     -23.056  17.442 -12.756  1.00 92.70           C
ATOM   1728  C   ASP A 218     -22.322  16.289 -13.444  1.00 93.58           C
ATOM   1729  O   ASP A 218     -21.760  15.406 -12.790  1.00 91.59           O
ATOM   1730  CB  ASP A 218     -24.564  17.161 -12.734  1.00 90.88           C
ATOM   1731  CG  ASP A 218     -25.367  18.222 -11.980  1.00 88.73           C
ATOM   1732  OD1 ASP A 218     -24.789  18.887 -11.095  1.00 83.02           O
ATOM   1733  OD2 ASP A 218     -26.556  18.379 -12.323  1.00 83.01           O
ATOM   1734  N   TYR A 219     -22.268  16.306 -14.790  1.00 93.41           N
ATOM   1735  CA  TYR A 219     -21.546  15.304 -15.557  1.00 94.23           C
ATOM   1736  C   TYR A 219     -20.043  15.337 -15.279  1.00 95.06           C
ATOM   1737  O   TYR A 219     -19.449  14.289 -15.037  1.00 94.29           O
ATOM   1738  CB  TYR A 219     -21.828  15.498 -17.051  1.00 94.04           C
ATOM   1739  CG  TYR A 219     -21.153  14.452 -17.915  1.00 94.84           C
ATOM   1740  CD1 TYR A 219     -19.975  14.754 -18.625  1.00 92.15           C
ATOM   1741  CD2 TYR A 219     -21.678  13.149 -17.961  1.00 92.59           C
ATOM   1742  CE1 TYR A 219     -19.340  13.767 -19.396  1.00 91.77           C
ATOM   1743  CE2 TYR A 219     -21.049  12.148 -18.727  1.00 91.67           C
ATOM   1744  CZ  TYR A 219     -19.880  12.466 -19.443  1.00 93.05           C
ATOM   1745  OH  TYR A 219     -19.263  11.488 -20.187  1.00 91.85           O
ATOM   1746  N   LEU A 220     -19.435  16.514 -15.281  1.00 94.63           N
ATOM   1747  CA  LEU A 220     -18.006  16.700 -15.041  1.00 94.91           C
ATOM   1748  C   LEU A 220     -17.621  16.257 -13.631  1.00 95.38           C
ATOM   1749  O   LEU A 220     -16.659  15.509 -13.475  1.00 94.22           O
ATOM   1750  CB  LEU A 220     -17.622  18.175 -15.254  1.00 94.62           C
ATOM   1751  CG  LEU A 220     -17.686  18.660 -16.715  1.00 93.84           C
ATOM   1752  CD1 LEU A 220     -17.446  20.175 -16.752  1.00 90.55           C
ATOM   1753  CD2 LEU A 220     -16.645  17.989 -17.606  1.00 90.45           C
ATOM   1754  N   PHE A 221     -18.398  16.646 -12.619  1.00 95.35           N
ATOM   1755  CA  PHE A 221     -18.163  16.234 -11.237  1.00 95.48           C
ATOM   1756  C   PHE A 221     -18.268  14.715 -11.082  1.00 95.86           C
ATOM   1757  O   PHE A 221     -17.344  14.078 -10.583  1.00 95.10           O
ATOM   1758  CB  PHE A 221     -19.157  16.950 -10.321  1.00 95.00           C
ATOM   1759  CG  PHE A 221     -19.021  16.528  -8.884  1.00 95.54           C
ATOM   1760  CD1 PHE A 221     -19.984  15.668  -8.290  1.00 92.97           C
ATOM   1761  CD2 PHE A 221     -17.915  16.948  -8.116  1.00 93.35           C
ATOM   1762  CE1 PHE A 221     -19.834  15.263  -6.954  1.00 92.51           C
ATOM   1763  CE2 PHE A 221     -17.768  16.533  -6.774  1.00 92.15           C
ATOM   1764  CZ  PHE A 221     -18.728  15.695  -6.204  1.00 93.42           C
ATOM   1765  N   THR A 222     -19.339  14.116 -11.575  1.00 95.22           N
ATOM   1766  CA  THR A 222     -19.557  12.669 -11.466  1.00 94.93           C
ATOM   1767  C   THR A 222     -18.493  11.880 -12.228  1.00 95.11           C
ATOM   1768  O   THR A 222     -18.006  10.858 -11.757  1.00 93.53           O
ATOM   1769  CB  THR A 222     -20.946  12.275 -11.983  1.00 94.02           C
ATOM   1770  OG1 THR A 222     -21.946  13.107 -11.457  1.00 87.16           O
ATOM   1771  CG2 THR A 222     -21.300  10.849 -11.574  1.00 86.77           C
ATOM   1772  N   LEU A 223     -18.099  12.363 -13.409  1.00 95.11           N
ATOM   1773  CA  LEU A 223     -17.051  11.741 -14.209  1.00 95.21           C
ATOM   1774  C   LEU A 223     -15.686  11.823 -13.519  1.00 95.58           C
ATOM   1775  O   LEU A 223     -14.949  10.838 -13.522  1.00 94.43           O
ATOM   1776  CB  LEU A 223     -17.032  12.400 -15.599  1.00 94.75           C
ATOM   1777  CG  LEU A 223     -16.094  11.679 -16.577  1.00 93.45           C
ATOM   1778  CD1 LEU A 223     -16.642  10.308 -16.991  1.00 89.88           C
ATOM   1779  CD2 LEU A 223     -15.916  12.517 -17.845  1.00 89.64           C
ATOM   1780  N   LEU A 224     -15.352  12.965 -12.914  1.00 96.07           N
ATOM   1781  CA  LEU A 224     -14.109  13.158 -12.174  1.00 96.25           C
ATOM   1782  C   LEU A 224     -14.060  12.257 -10.931  1.00 96.14           C
ATOM   1783  O   LEU A 224     -13.029  11.643 -10.665  1.00 94.82           O
ATOM   1784  CB  LEU A 224     -13.966  14.644 -11.820  1.00 95.93           C
ATOM   1785  CG  LEU A 224     -12.617  15.007 -11.158  1.00 95.47           C
ATOM   1786  CD1 LEU A 224     -11.420  14.680 -12.051  1.00 93.46           C
ATOM   1787  CD2 LEU A 224     -12.604  16.503 -10.866  1.00 93.19           C
ATOM   1788  N   LYS A 225     -15.194  12.075 -10.241  1.00 96.29           N
ATOM   1789  CA  LYS A 225     -15.318  11.142  -9.112  1.00 95.89           C
ATOM   1790  C   LYS A 225     -15.092   9.671  -9.492  1.00 95.37           C
ATOM   1791  O   LYS A 225     -14.743   8.885  -8.620  1.00 93.18           O
ATOM   1792  CB  LYS A 225     -16.686  11.346  -8.434  1.00 95.11           C
ATOM   1793  CG  LYS A 225     -16.698  12.447  -7.364  1.00 91.46           C
ATOM   1794  CD  LYS A 225     -16.140  11.935  -6.022  1.00 87.16           C
ATOM   1795  CE  LYS A 225     -16.517  12.841  -4.842  1.00 84.16           C
ATOM   1796  NZ  LYS A 225     -16.481  12.109  -3.542  1.00 77.93           N
ATOM   1797  N   THR A 226     -15.183   9.278 -10.757  1.00 95.45           N
ATOM   1798  CA  THR A 226     -14.796   7.918 -11.187  1.00 94.63           C
ATOM   1799  C   THR A 226     -13.292   7.658 -11.088  1.00 94.74           C
ATOM   1800  O   THR A 226     -12.875   6.503 -11.154  1.00 92.28           O
ATOM   1801  CB  THR A 226     -15.254   7.573 -12.622  1.00 93.45           C
ATOM   1802  OG1 THR A 226     -14.545   8.288 -13.608  1.00 85.57           O
ATOM   1803  CG2 THR A 226     -16.746   7.780 -12.857  1.00 85.11           C
ATOM   1804  N   ILE A 227     -12.490   8.702 -10.926  1.00 95.77           N
ATOM   1805  CA  ILE A 227     -11.049   8.660 -10.651  1.00 95.96           C
ATOM   1806  C   ILE A 227     -10.723   9.617  -9.487  1.00 96.36           C
ATOM   1807  O   ILE A 227      -9.719  10.325  -9.488  1.00 94.62           O
ATOM   1808  CB  ILE A 227     -10.237   8.840 -11.947  1.00 94.39           C
ATOM   1809  CG1 ILE A 227      -8.766   8.460 -11.726  1.00 86.61           C
ATOM   1810  CG2 ILE A 227     -10.400  10.239 -12.576  1.00 86.24           C
ATOM   1811  CD1 ILE A 227      -8.048   8.068 -12.999  1.00 82.45           C
ATOM   1812  N   GLY A 228     -11.593   9.640  -8.496  1.00 95.15           N
ATOM   1813  CA  GLY A 228     -11.589  10.591  -7.391  1.00 95.39           C
ATOM   1814  C   GLY A 228     -10.337  10.552  -6.520  1.00 96.49           C
ATOM   1815  O   GLY A 228      -9.918  11.587  -6.001  1.00 94.40           O
ATOM   1816  N   GLY A 229      -9.687   9.404  -6.406  1.00 96.10           N
ATOM   1817  CA  GLY A 229      -8.438   9.268  -5.669  1.00 96.51           C
ATOM   1818  C   GLY A 229      -7.291  10.048  -6.309  1.00 97.37           C
ATOM   1819  O   GLY A 229      -6.654  10.884  -5.660  1.00 96.18           O
ATOM   1820  N   TRP A 230      -7.064   9.842  -7.597  1.00 97.48           N
ATOM   1821  CA  TRP A 230      -6.073  10.614  -8.341  1.00 97.76           C
ATOM   1822  C   TRP A 230      -6.465  12.085  -8.506  1.00 97.82           C
ATOM   1823  O   TRP A 230      -5.587  12.952  -8.465  1.00 97.10           O
ATOM   1824  CB  TRP A 230      -5.816   9.966  -9.703  1.00 97.53           C
ATOM   1825  CG  TRP A 230      -4.988   8.719  -9.614  1.00 97.40           C
ATOM   1826  CD1 TRP A 230      -5.424   7.462  -9.853  1.00 95.93           C
ATOM   1827  CD2 TRP A 230      -3.591   8.599  -9.194  1.00 96.68           C
ATOM   1828  NE1 TRP A 230      -4.402   6.564  -9.618  1.00 95.73           N
ATOM   1829  CE2 TRP A 230      -3.262   7.216  -9.195  1.00 96.17           C
ATOM   1830  CE3 TRP A 230      -2.597   9.521  -8.801  1.00 96.20           C
ATOM   1831  CZ2 TRP A 230      -1.987   6.749  -8.801  1.00 95.36           C
ATOM   1832  CZ3 TRP A 230      -1.324   9.057  -8.415  1.00 94.09           C
ATOM   1833  CH2 TRP A 230      -1.025   7.686  -8.403  1.00 94.15           C
ATOM   1834  N   ALA A 231      -7.754  12.389  -8.604  1.00 97.35           N
ATOM   1835  CA  ALA A 231      -8.239  13.760  -8.586  1.00 97.41           C
ATOM   1836  C   ALA A 231      -7.897  14.463  -7.255  1.00 97.66           C
ATOM   1837  O   ALA A 231      -7.422  15.596  -7.264  1.00 96.66           O
ATOM   1838  CB  ALA A 231      -9.740  13.763  -8.863  1.00 96.80           C
ATOM   1839  N   SER A 232      -8.050  13.761  -6.131  1.00 97.65           N
ATOM   1840  CA  SER A 232      -7.666  14.268  -4.811  1.00 97.50           C
ATOM   1841  C   SER A 232      -6.157  14.506  -4.697  1.00 97.65           C
ATOM   1842  O   SER A 232      -5.736  15.524  -4.143  1.00 96.55           O
ATOM   1843  CB  SER A 232      -8.125  13.296  -3.715  1.00 96.93           C
ATOM   1844  OG  SER A 232      -9.527  13.178  -3.718  1.00 89.46           O
ATOM   1845  N   TRP A 233      -5.344  13.640  -5.293  1.00 97.77           N
ATOM   1846  CA  TRP A 233      -3.894  13.847  -5.388  1.00 97.85           C
ATOM   1847  C   TRP A 233      -3.541  15.092  -6.204  1.00 97.90           C
ATOM   1848  O   TRP A 233      -2.766  15.929  -5.744  1.00 97.17           O
ATOM   1849  CB  TRP A 233      -3.244  12.603  -5.996  1.00 97.45           C
ATOM   1850  CG  TRP A 233      -1.790  12.803  -6.272  1.00 97.34           C
ATOM   1851  CD1 TRP A 233      -1.241  13.163  -7.457  1.00 95.41           C
ATOM   1852  CD2 TRP A 233      -0.691  12.778  -5.316  1.00 96.55           C
ATOM   1853  NE1 TRP A 233       0.128  13.355  -7.310  1.00 95.13           N
ATOM   1854  CE2 TRP A 233       0.505  13.138  -6.000  1.00 95.90           C
ATOM   1855  CE3 TRP A 233      -0.597  12.500  -3.940  1.00 95.56           C
ATOM   1856  CZ2 TRP A 233       1.745  13.244  -5.341  1.00 94.85           C
ATOM   1857  CZ3 TRP A 233       0.633  12.580  -3.286  1.00 92.34           C
ATOM   1858  CH2 TRP A 233       1.798  12.962  -3.977  1.00 92.92           C
ATOM   1859  N   CYS A 234      -4.130  15.277  -7.366  1.00 97.45           N
ATOM   1860  CA  CYS A 234      -3.916  16.483  -8.168  1.00 97.36           C
ATOM   1861  C   CYS A 234      -4.442  17.742  -7.462  1.00 97.28           C
ATOM   1862  O   CYS A 234      -3.832  18.803  -7.561  1.00 95.85           O
ATOM   1863  CB  CYS A 234      -4.575  16.310  -9.542  1.00 96.98           C
ATOM   1864  SG  CYS A 234      -3.716  15.044 -10.512  1.00 95.69           S
ATOM   1865  N   ARG A 235      -5.525  17.606  -6.696  1.00 97.55           N
ATOM   1866  CA  ARG A 235      -6.041  18.714  -5.883  1.00 97.44           C
ATOM   1867  C   ARG A 235      -5.084  19.090  -4.753  1.00 97.30           C
ATOM   1868  O   ARG A 235      -4.957  20.277  -4.458  1.00 96.35           O
ATOM   1869  CB  ARG A 235      -7.447  18.377  -5.366  1.00 96.78           C
ATOM   1870  CG  ARG A 235      -8.088  19.546  -4.595  1.00 93.98           C
ATOM   1871  CD  ARG A 235      -8.165  20.827  -5.429  1.00 90.03           C
ATOM   1872  NE  ARG A 235      -8.679  21.975  -4.662  1.00 88.10           N
ATOM   1873  CZ  ARG A 235      -9.942  22.296  -4.474  1.00 86.12           C
ATOM   1874  NH1 ARG A 235     -10.908  21.589  -4.963  1.00 77.33           N
ATOM   1875  NH2 ARG A 235     -10.257  23.355  -3.780  1.00 81.54           N
ATOM   1876  N   TYR A 236      -4.388  18.139  -4.169  1.00 97.21           N
ATOM   1877  CA  TYR A 236      -3.301  18.429  -3.236  1.00 97.08           C
ATOM   1878  C   TYR A 236      -2.191  19.259  -3.894  1.00 96.91           C
ATOM   1879  O   TYR A 236      -1.775  20.260  -3.324  1.00 96.37           O
ATOM   1880  CB  TYR A 236      -2.746  17.118  -2.650  1.00 96.70           C
ATOM   1881  CG  TYR A 236      -1.338  17.232  -2.117  1.00 96.56           C
ATOM   1882  CD1 TYR A 236      -0.243  16.746  -2.873  1.00 95.17           C
ATOM   1883  CD2 TYR A 236      -1.096  17.873  -0.890  1.00 95.42           C
ATOM   1884  CE1 TYR A 236       1.075  16.890  -2.396  1.00 94.80           C
ATOM   1885  CE2 TYR A 236       0.216  18.019  -0.404  1.00 94.50           C
ATOM   1886  CZ  TYR A 236       1.289  17.526  -1.166  1.00 94.83           C
ATOM   1887  OH  TYR A 236       2.586  17.666  -0.688  1.00 93.38           O
ATOM   1888  N   LEU A 237      -1.774  18.904  -5.110  1.00 97.01           N
ATOM   1889  CA  LEU A 237      -0.761  19.682  -5.829  1.00 96.64           C
ATOM   1890  C   LEU A 237      -1.245  21.105  -6.116  1.00 96.48           C
ATOM   1891  O   LEU A 237      -0.494  22.059  -5.912  1.00 95.20           O
ATOM   1892  CB  LEU A 237      -0.382  18.971  -7.139  1.00 96.28           C
ATOM   1893  CG  LEU A 237       0.267  17.586  -6.969  1.00 94.86           C
ATOM   1894  CD1 LEU A 237       0.496  16.976  -8.353  1.00 91.78           C
ATOM   1895  CD2 LEU A 237       1.609  17.651  -6.243  1.00 91.21           C
ATOM   1896  N   HIS A 238      -2.507  21.252  -6.503  1.00 96.85           N
ATOM   1897  CA  HIS A 238      -3.128  22.564  -6.692  1.00 96.67           C
ATOM   1898  C   HIS A 238      -3.191  23.373  -5.388  1.00 96.37           C
ATOM   1899  O   HIS A 238      -2.910  24.569  -5.386  1.00 95.42           O
ATOM   1900  CB  HIS A 238      -4.527  22.366  -7.285  1.00 96.19           C
ATOM   1901  CG  HIS A 238      -5.247  23.655  -7.536  1.00 95.22           C
ATOM   1902  ND1 HIS A 238      -5.036  24.527  -8.575  1.00 81.55           N
ATOM   1903  CD2 HIS A 238      -6.233  24.214  -6.747  1.00 82.61           C
ATOM   1904  CE1 HIS A 238      -5.859  25.580  -8.421  1.00 85.09           C
ATOM   1905  NE2 HIS A 238      -6.603  25.421  -7.328  1.00 87.79           N
ATOM   1906  N   PHE A 239      -3.515  22.729  -4.268  1.00 96.31           N
ATOM   1907  CA  PHE A 239      -3.542  23.371  -2.950  1.00 95.54           C
ATOM   1908  C   PHE A 239      -2.152  23.863  -2.528  1.00 95.47           C
ATOM   1909  O   PHE A 239      -2.007  25.002  -2.099  1.00 94.35           O
ATOM   1910  CB  PHE A 239      -4.128  22.391  -1.929  1.00 94.87           C
ATOM   1911  CG  PHE A 239      -4.255  22.965  -0.541  1.00 94.62           C
ATOM   1912  CD1 PHE A 239      -3.198  22.858   0.385  1.00 91.99           C
ATOM   1913  CD2 PHE A 239      -5.441  23.636  -0.154  1.00 91.97           C
ATOM   1914  CE1 PHE A 239      -3.311  23.412   1.664  1.00 90.79           C
ATOM   1915  CE2 PHE A 239      -5.559  24.181   1.126  1.00 90.44           C
ATOM   1916  CZ  PHE A 239      -4.497  24.074   2.043  1.00 91.07           C
ATOM   1917  N   GLN A 240      -1.126  23.039  -2.704  1.00 95.47           N
ATOM   1918  CA  GLN A 240       0.255  23.406  -2.400  1.00 94.81           C
ATOM   1919  C   GLN A 240       0.746  24.572  -3.277  1.00 95.00           C
ATOM   1920  O   GLN A 240       1.309  25.525  -2.753  1.00 93.70           O
ATOM   1921  CB  GLN A 240       1.175  22.184  -2.574  1.00 93.78           C
ATOM   1922  CG  GLN A 240       0.971  21.117  -1.488  1.00 88.58           C
ATOM   1923  CD  GLN A 240       1.390  21.587  -0.092  1.00 85.14           C
ATOM   1924  OE1 GLN A 240       2.433  22.172   0.104  1.00 75.10           O
ATOM   1925  NE2 GLN A 240       0.607  21.333   0.921  1.00 72.68           N
ATOM   1926  N   ALA A 241       0.475  24.527  -4.573  1.00 94.80           N
ATOM   1927  CA  ALA A 241       0.811  25.630  -5.473  1.00 94.69           C
ATOM   1928  C   ALA A 241       0.117  26.938  -5.051  1.00 94.34           C
ATOM   1929  O   ALA A 241       0.754  27.986  -4.979  1.00 91.23           O
ATOM   1930  CB  ALA A 241       0.430  25.214  -6.900  1.00 93.86           C
ATOM   1931  N   GLY A 242      -1.156  26.870  -4.675  1.00 94.05           N
ATOM   1932  CA  GLY A 242      -1.918  28.018  -4.189  1.00 93.47           C
ATOM   1933  C   GLY A 242      -1.332  28.665  -2.928  1.00 93.85           C
ATOM   1934  O   GLY A 242      -1.312  29.893  -2.827  1.00 90.94           O
ATOM   1935  N   LEU A 243      -0.776  27.878  -2.007  1.00 93.89           N
ATOM   1936  CA  LEU A 243      -0.086  28.397  -0.812  1.00 92.78           C
ATOM   1937  C   LEU A 243       1.178  29.205  -1.161  1.00 92.21           C
ATOM   1938  O   LEU A 243       1.571  30.086  -0.397  1.00 87.92           O
ATOM   1939  CB  LEU A 243       0.296  27.236   0.123  1.00 91.35           C
ATOM   1940  CG  LEU A 243      -0.873  26.622   0.913  1.00 88.43           C
ATOM   1941  CD1 LEU A 243      -0.371  25.375   1.650  1.00 84.03           C
ATOM   1942  CD2 LEU A 243      -1.442  27.587   1.954  1.00 83.34           C
ATOM   1943  N   HIS A 244       1.798  28.909  -2.305  1.00 93.35           N
ATOM   1944  CA  HIS A 244       2.969  29.624  -2.803  1.00 91.99           C
ATOM   1945  C   HIS A 244       2.625  30.715  -3.842  1.00 92.32           C
ATOM   1946  O   HIS A 244       3.525  31.362  -4.370  1.00 85.17           O
ATOM   1947  CB  HIS A 244       3.987  28.603  -3.332  1.00 89.08           C
ATOM   1948  CG  HIS A 244       4.489  27.689  -2.242  1.00 86.42           C
ATOM   1949  ND1 HIS A 244       5.130  28.091  -1.087  1.00 73.12           N
ATOM   1950  CD2 HIS A 244       4.374  26.318  -2.169  1.00 72.19           C
ATOM   1951  CE1 HIS A 244       5.384  26.996  -0.339  1.00 72.49           C
ATOM   1952  NE2 HIS A 244       4.944  25.905  -0.972  1.00 74.24           N
ATOM   1953  N   GLY A 245       1.342  30.934  -4.131  1.00 91.68           N
ATOM   1954  CA  GLY A 245       0.904  31.878  -5.161  1.00 91.75           C
ATOM   1955  C   GLY A 245       1.157  31.400  -6.590  1.00 92.50           C
ATOM   1956  O   GLY A 245       1.108  32.195  -7.527  1.00 86.84           O
ATOM   1957  N   GLU A 246       1.421  30.114  -6.769  1.00 91.29           N
ATOM   1958  CA  GLU A 246       1.634  29.492  -8.073  1.00 90.51           C
ATOM   1959  C   GLU A 246       0.332  28.867  -8.602  1.00 90.49           C
ATOM   1960  O   GLU A 246      -0.610  28.568  -7.859  1.00 85.35           O
ATOM   1961  CB  GLU A 246       2.767  28.458  -8.003  1.00 87.15           C
ATOM   1962  CG  GLU A 246       4.122  29.083  -7.645  1.00 80.19           C
ATOM   1963  CD  GLU A 246       5.292  28.081  -7.680  1.00 76.07           C
ATOM   1964  OE1 GLU A 246       6.444  28.530  -7.531  1.00 66.82           O
ATOM   1965  OE2 GLU A 246       5.030  26.870  -7.875  1.00 71.01           O
ATOM   1966  N   SER A 247       0.269  28.641  -9.906  1.00 90.36           N
ATOM   1967  CA  SER A 247      -0.837  27.928 -10.538  1.00 89.49           C
ATOM   1968  C   SER A 247      -0.426  26.508 -10.908  1.00 90.60           C
ATOM   1969  O   SER A 247       0.678  26.266 -11.394  1.00 84.96           O
ATOM   1970  CB  SER A 247      -1.371  28.714 -11.746  1.00 84.09           C
ATOM   1971  OG  SER A 247      -0.419  28.805 -12.776  1.00 72.71           O
ATOM   1972  N   GLN A 248      -1.348  25.558 -10.710  1.00 90.41           N
ATOM   1973  CA  GLN A 248      -1.148  24.157 -11.053  1.00 91.42           C
ATOM   1974  C   GLN A 248      -2.374  23.634 -11.805  1.00 92.77           C
ATOM   1975  O   GLN A 248      -3.501  23.802 -11.338  1.00 89.61           O
ATOM   1976  CB  GLN A 248      -0.857  23.375  -9.763  1.00 88.76           C
ATOM   1977  CG  GLN A 248       0.272  22.348  -9.900  1.00 85.41           C
ATOM   1978  CD  GLN A 248      -0.017  21.242 -10.893  1.00 83.22           C
ATOM   1979  OE1 GLN A 248      -1.136  21.004 -11.309  1.00 74.76           O
ATOM   1980  NE2 GLN A 248       0.987  20.518 -11.311  1.00 72.38           N
ATOM   1981  N   HIS A 249      -2.169  23.006 -12.953  1.00 92.98           N
ATOM   1982  CA  HIS A 249      -3.243  22.608 -13.872  1.00 93.44           C
ATOM   1983  C   HIS A 249      -3.400  21.097 -14.047  1.00 94.84           C
ATOM   1984  O   HIS A 249      -4.266  20.654 -14.802  1.00 91.29           O
ATOM   1985  CB  HIS A 249      -3.063  23.342 -15.205  1.00 90.64           C
ATOM   1986  CG  HIS A 249      -3.157  24.840 -15.080  1.00 89.16           C
ATOM   1987  ND1 HIS A 249      -4.144  25.549 -14.430  1.00 75.77           N
ATOM   1988  CD2 HIS A 249      -2.254  25.764 -15.553  1.00 75.46           C
ATOM   1989  CE1 HIS A 249      -3.847  26.854 -14.506  1.00 75.51           C
ATOM   1990  NE2 HIS A 249      -2.715  27.027 -15.189  1.00 77.93           N
ATOM   1991  N   ASP A 250      -2.651  20.273 -13.313  1.00 93.80           N
ATOM   1992  CA  ASP A 250      -2.698  18.810 -13.449  1.00 94.76           C
ATOM   1993  C   ASP A 250      -4.093  18.236 -13.152  1.00 95.62           C
ATOM   1994  O   ASP A 250      -4.503  17.257 -13.771  1.00 93.03           O
ATOM   1995  CB  ASP A 250      -1.678  18.149 -12.512  1.00 93.14           C
ATOM   1996  CG  ASP A 250      -0.209  18.311 -12.928  1.00 93.08           C
ATOM   1997  OD1 ASP A 250       0.085  19.045 -13.892  1.00 87.74           O
ATOM   1998  OD2 ASP A 250       0.636  17.682 -12.246  1.00 87.95           O
ATOM   1999  N   LEU A 251      -4.855  18.850 -12.244  1.00 95.55           N
ATOM   2000  CA  LEU A 251      -6.222  18.420 -11.951  1.00 96.02           C
ATOM   2001  C   LEU A 251      -7.165  18.660 -13.138  1.00 96.58           C
ATOM   2002  O   LEU A 251      -7.974  17.794 -13.467  1.00 95.16           O
ATOM   2003  CB  LEU A 251      -6.712  19.133 -10.680  1.00 95.08           C
ATOM   2004  CG  LEU A 251      -8.141  18.751 -10.250  1.00 94.66           C
ATOM   2005  CD1 LEU A 251      -8.318  17.249 -10.043  1.00 91.68           C
ATOM   2006  CD2 LEU A 251      -8.461  19.451  -8.934  1.00 91.51           C
ATOM   2007  N   ARG A 252      -7.026  19.801 -13.795  1.00 96.02           N
ATOM   2008  CA  ARG A 252      -7.751  20.094 -15.033  1.00 96.14           C
ATOM   2009  C   ARG A 252      -7.373  19.097 -16.124  1.00 96.34           C
ATOM   2010  O   ARG A 252      -8.254  18.499 -16.739  1.00 94.84           O
ATOM   2011  CB  ARG A 252      -7.460  21.555 -15.458  1.00 94.13           C
ATOM   2012  CG  ARG A 252      -8.292  21.973 -16.678  1.00 89.86           C
ATOM   2013  CD  ARG A 252      -7.792  23.292 -17.284  1.00 89.35           C
ATOM   2014  NE  ARG A 252      -8.025  24.449 -16.417  1.00 84.78           N
ATOM   2015  CZ  ARG A 252      -7.465  25.636 -16.554  1.00 85.97           C
ATOM   2016  NH1 ARG A 252      -6.590  25.894 -17.486  1.00 75.10           N
ATOM   2017  NH2 ARG A 252      -7.790  26.620 -15.769  1.00 76.43           N
ATOM   2018  N   ASP A 253      -6.086  18.857 -16.298  1.00 96.03           N
ATOM   2019  CA  ASP A 253      -5.567  17.902 -17.277  1.00 96.26           C
ATOM   2020  C   ASP A 253      -6.084  16.482 -17.015  1.00 96.79           C
ATOM   2021  O   ASP A 253      -6.466  15.784 -17.954  1.00 95.10           O
ATOM   2022  CB  ASP A 253      -4.032  17.937 -17.263  1.00 94.94           C
ATOM   2023  CG  ASP A 253      -3.413  19.103 -18.041  1.00 94.31           C
ATOM   2024  OD1 ASP A 253      -4.151  20.020 -18.450  1.00 89.14           O
ATOM   2025  OD2 ASP A 253      -2.189  19.027 -18.299  1.00 89.35           O
ATOM   2026  N   LEU A 254      -6.198  16.050 -15.749  1.00 96.39           N
ATOM   2027  CA  LEU A 254      -6.763  14.753 -15.389  1.00 96.71           C
ATOM   2028  C   LEU A 254      -8.238  14.625 -15.807  1.00 97.11           C
ATOM   2029  O   LEU A 254      -8.636  13.597 -16.365  1.00 96.05           O
ATOM   2030  CB  LEU A 254      -6.589  14.518 -13.874  1.00 96.23           C
ATOM   2031  CG  LEU A 254      -7.160  13.165 -13.391  1.00 96.10           C
ATOM   2032  CD1 LEU A 254      -6.452  11.968 -14.020  1.00 93.53           C
ATOM   2033  CD2 LEU A 254      -7.024  13.065 -11.875  1.00 93.53           C
ATOM   2034  N   LEU A 255      -9.042  15.655 -15.573  1.00 96.41           N
ATOM   2035  CA  LEU A 255     -10.433  15.659 -16.018  1.00 96.59           C
ATOM   2036  C   LEU A 255     -10.526  15.607 -17.551  1.00 96.70           C
ATOM   2037  O   LEU A 255     -11.342  14.862 -18.097  1.00 95.65           O
ATOM   2038  CB  LEU A 255     -11.157  16.878 -15.414  1.00 96.11           C
ATOM   2039  CG  LEU A 255     -12.642  16.986 -15.810  1.00 95.46           C
ATOM   2040  CD1 LEU A 255     -13.465  15.721 -15.501  1.00 92.09           C
ATOM   2041  CD2 LEU A 255     -13.290  18.144 -15.047  1.00 92.22           C
ATOM   2042  N   ILE A 256      -9.646  16.333 -18.258  1.00 96.48           N
ATOM   2043  CA  ILE A 256      -9.563  16.297 -19.718  1.00 96.45           C
ATOM   2044  C   ILE A 256      -9.156  14.903 -20.204  1.00 96.45           C
ATOM   2045  O   ILE A 256      -9.787  14.378 -21.119  1.00 94.93           O
ATOM   2046  CB  ILE A 256      -8.638  17.409 -20.244  1.00 95.95           C
ATOM   2047  CG1 ILE A 256      -9.221  18.801 -19.913  1.00 93.87           C
ATOM   2048  CG2 ILE A 256      -8.470  17.267 -21.770  1.00 94.14           C
ATOM   2049  CD1 ILE A 256      -8.239  19.962 -20.118  1.00 89.24           C
ATOM   2050  N   ILE A 257      -8.183  14.247 -19.570  1.00 96.44           N
ATOM   2051  CA  ILE A 257      -7.812  12.852 -19.861  1.00 96.43           C
ATOM   2052  C   ILE A 257      -9.034  11.935 -19.742  1.00 96.44           C
ATOM   2053  O   ILE A 257      -9.272  11.092 -20.622  1.00 95.03           O
ATOM   2054  CB  ILE A 257      -6.674  12.383 -18.917  1.00 96.07           C
ATOM   2055  CG1 ILE A 257      -5.340  13.055 -19.311  1.00 94.10           C
ATOM   2056  CG2 ILE A 257      -6.506  10.849 -18.932  1.00 94.24           C
ATOM   2057  CD1 ILE A 257      -4.247  12.961 -18.234  1.00 90.99           C
ATOM   2058  N   ARG A 258      -9.822  12.108 -18.679  1.00 96.70           N
ATOM   2059  CA  ARG A 258     -11.016  11.289 -18.464  1.00 96.64           C
ATOM   2060  C   ARG A 258     -12.094  11.545 -19.518  1.00 96.60           C
ATOM   2061  O   ARG A 258     -12.690  10.582 -20.009  1.00 95.48           O
ATOM   2062  CB  ARG A 258     -11.524  11.508 -17.027  1.00 95.81           C
ATOM   2063  CG  ARG A 258     -12.623  10.510 -16.630  1.00 91.38           C
ATOM   2064  CD  ARG A 258     -12.113   9.059 -16.581  1.00 89.20           C
ATOM   2065  NE  ARG A 258     -13.185   8.113 -16.270  1.00 87.83           N
ATOM   2066  CZ  ARG A 258     -13.913   7.403 -17.132  1.00 86.29           C
ATOM   2067  NH1 ARG A 258     -13.755   7.528 -18.427  1.00 77.37           N
ATOM   2068  NH2 ARG A 258     -14.807   6.569 -16.705  1.00 80.85           N
ATOM   2069  N   LEU A 259     -12.307  12.804 -19.911  1.00 96.02           N
ATOM   2070  CA  LEU A 259     -13.222  13.188 -20.998  1.00 95.74           C
ATOM   2071  C   LEU A 259     -12.763  12.639 -22.352  1.00 95.77           C
ATOM   2072  O   LEU A 259     -13.576  12.089 -23.096  1.00 94.10           O
ATOM   2073  CB  LEU A 259     -13.324  14.722 -21.054  1.00 95.17           C
ATOM   2074  CG  LEU A 259     -14.164  15.339 -19.930  1.00 93.97           C
ATOM   2075  CD1 LEU A 259     -13.926  16.848 -19.894  1.00 89.91           C
ATOM   2076  CD2 LEU A 259     -15.656  15.100 -20.152  1.00 89.90           C
ATOM   2077  N   VAL A 260     -11.479  12.722 -22.658  1.00 96.03           N
ATOM   2078  CA  VAL A 260     -10.899  12.159 -23.883  1.00 95.94           C
ATOM   2079  C   VAL A 260     -11.091  10.643 -23.920  1.00 95.89           C
ATOM   2080  O   VAL A 260     -11.469  10.119 -24.960  1.00 94.37           O
ATOM   2081  CB  VAL A 260      -9.423  12.556 -24.040  1.00 95.37           C
ATOM   2082  CG1 VAL A 260      -8.734  11.803 -25.190  1.00 91.50           C
ATOM   2083  CG2 VAL A 260      -9.302  14.048 -24.359  1.00 91.81           C
ATOM   2084  N   TRP A 261     -10.939   9.933 -22.802  1.00 96.69           N
ATOM   2085  CA  TRP A 261     -11.255   8.510 -22.727  1.00 96.53           C
ATOM   2086  C   TRP A 261     -12.724   8.210 -23.039  1.00 96.23           C
ATOM   2087  O   TRP A 261     -13.001   7.281 -23.790  1.00 94.84           O
ATOM   2088  CB  TRP A 261     -10.866   7.932 -21.367  1.00 96.08           C
ATOM   2089  CG  TRP A 261      -9.517   7.277 -21.348  1.00 95.48           C
ATOM   2090  CD1 TRP A 261      -8.439   7.707 -20.665  1.00 92.95           C
ATOM   2091  CD2 TRP A 261      -9.110   6.068 -22.061  1.00 94.58           C
ATOM   2092  NE1 TRP A 261      -7.377   6.835 -20.887  1.00 92.83           N
ATOM   2093  CE2 TRP A 261      -7.748   5.818 -21.739  1.00 93.77           C
ATOM   2094  CE3 TRP A 261      -9.757   5.164 -22.929  1.00 93.18           C
ATOM   2095  CZ2 TRP A 261      -7.039   4.710 -22.275  1.00 92.48           C
ATOM   2096  CZ3 TRP A 261      -9.054   4.060 -23.459  1.00 91.25           C
ATOM   2097  CH2 TRP A 261      -7.715   3.845 -23.137  1.00 91.44           C
ATOM   2098  N   VAL A 262     -13.656   9.007 -22.534  1.00 95.56           N
ATOM   2099  CA  VAL A 262     -15.077   8.869 -22.885  1.00 95.14           C
ATOM   2100  C   VAL A 262     -15.276   9.057 -24.391  1.00 94.95           C
ATOM   2101  O   VAL A 262     -15.896   8.214 -25.039  1.00 93.43           O
ATOM   2102  CB  VAL A 262     -15.969   9.842 -22.090  1.00 94.56           C
ATOM   2103  CG1 VAL A 262     -17.438   9.786 -22.533  1.00 91.02           C
ATOM   2104  CG2 VAL A 262     -15.951   9.517 -20.597  1.00 91.28           C
ATOM   2105  N   ALA A 263     -14.695  10.094 -24.984  1.00 95.21           N
ATOM   2106  CA  ALA A 263     -14.801  10.381 -26.414  1.00 94.76           C
ATOM   2107  C   ALA A 263     -14.176   9.281 -27.291  1.00 94.43           C
ATOM   2108  O   ALA A 263     -14.755   8.891 -28.313  1.00 92.29           O
ATOM   2109  CB  ALA A 263     -14.157  11.743 -26.670  1.00 94.17           C
ATOM   2110  N   LEU A 264     -13.029   8.727 -26.883  1.00 94.69           N
ATOM   2111  CA  LEU A 264     -12.382   7.601 -27.562  1.00 93.95           C
ATOM   2112  C   LEU A 264     -13.270   6.351 -27.549  1.00 93.44           C
ATOM   2113  O   LEU A 264     -13.433   5.707 -28.584  1.00 91.37           O
ATOM   2114  CB  LEU A 264     -11.037   7.294 -26.886  1.00 93.79           C
ATOM   2115  CG  LEU A 264      -9.928   8.344 -27.153  1.00 93.45           C
ATOM   2116  CD1 LEU A 264      -8.725   8.043 -26.253  1.00 90.47           C
ATOM   2117  CD2 LEU A 264      -9.458   8.333 -28.604  1.00 90.32           C
ATOM   2118  N   VAL A 265     -13.898   6.053 -26.420  1.00 94.26           N
ATOM   2119  CA  VAL A 265     -14.806   4.909 -26.297  1.00 93.33           C
ATOM   2120  C   VAL A 265     -16.114   5.138 -27.064  1.00 92.99           C
ATOM   2121  O   VAL A 265     -16.630   4.204 -27.664  1.00 90.80           O
ATOM   2122  CB  VAL A 265     -15.047   4.559 -24.822  1.00 92.55           C
ATOM   2123  CG1 VAL A 265     -16.025   3.394 -24.673  1.00 88.33           C
ATOM   2124  CG2 VAL A 265     -13.751   4.113 -24.143  1.00 88.99           C
ATOM   2125  N   ILE A 266     -16.615   6.364 -27.136  1.00 93.93           N
ATOM   2126  CA  ILE A 266     -17.760   6.704 -28.007  1.00 93.36           C
ATOM   2127  C   ILE A 266     -17.445   6.349 -29.472  1.00 92.55           C
ATOM   2128  O   ILE A 266     -18.290   5.754 -30.145  1.00 90.10           O
ATOM   2129  CB  ILE A 266     -18.153   8.191 -27.866  1.00 93.06           C
ATOM   2130  CG1 ILE A 266     -18.831   8.442 -26.506  1.00 90.66           C
ATOM   2131  CG2 ILE A 266     -19.110   8.649 -28.995  1.00 90.75           C
ATOM   2132  CD1 ILE A 266     -18.927   9.927 -26.123  1.00 86.86           C
ATOM   2133  N   LYS A 267     -16.234   6.652 -29.950  1.00 92.68           N
ATOM   2134  CA  LYS A 267     -15.824   6.319 -31.321  1.00 91.55           C
ATOM   2135  C   LYS A 267     -15.621   4.820 -31.555  1.00 91.03           C
ATOM   2136  O   LYS A 267     -15.855   4.357 -32.667  1.00 87.03           O
ATOM   2137  CB  LYS A 267     -14.562   7.101 -31.704  1.00 90.62           C
ATOM   2138  CG  LYS A 267     -14.878   8.591 -31.903  1.00 87.72           C
ATOM   2139  CD  LYS A 267     -13.817   9.253 -32.777  1.00 81.78           C
ATOM   2140  CE  LYS A 267     -14.254  10.679 -33.065  1.00 77.19           C
ATOM   2141  NZ  LYS A 267     -13.451  11.337 -34.130  1.00 70.14           N
ATOM   2142  N   GLU A 268     -15.248   4.064 -30.522  1.00 90.81           N
ATOM   2143  CA  GLU A 268     -15.173   2.593 -30.571  1.00 89.82           C
ATOM   2144  C   GLU A 268     -16.548   1.902 -30.506  1.00 89.98           C
ATOM   2145  O   GLU A 268     -16.656   0.713 -30.794  1.00 85.17           O
ATOM   2146  CB  GLU A 268     -14.305   2.096 -29.399  1.00 87.56           C
ATOM   2147  CG  GLU A 268     -12.799   2.181 -29.675  1.00 81.18           C
ATOM   2148  CD  GLU A 268     -12.241   0.977 -30.468  1.00 81.09           C
ATOM   2149  OE1 GLU A 268     -11.029   1.000 -30.771  1.00 74.43           O
ATOM   2150  OE2 GLU A 268     -12.966   0.016 -30.763  1.00 75.26           O
ATOM   2151  N   THR A 269     -17.588   2.629 -30.119  1.00 90.68           N
ATOM   2152  CA  THR A 269     -18.934   2.084 -29.937  1.00 90.73           C
ATOM   2153  C   THR A 269     -19.751   2.218 -31.217  1.00 90.81           C
ATOM   2154  O   THR A 269     -19.691   3.231 -31.915  1.00 88.04           O
ATOM   2155  CB  THR A 269     -19.640   2.755 -28.745  1.00 89.62           C
ATOM   2156  OG1 THR A 269     -18.818   2.755 -27.615  1.00 78.93           O
ATOM   2157  CG2 THR A 269     -20.900   2.005 -28.330  1.00 79.01           C
ATOM   2158  N   SER A 270     -20.567   1.206 -31.523  1.00 90.16           N
ATOM   2159  CA  SER A 270     -21.481   1.221 -32.664  1.00 89.85           C
ATOM   2160  C   SER A 270     -22.503   2.366 -32.574  1.00 91.00           C
ATOM   2161  O   SER A 270     -22.745   2.935 -31.508  1.00 88.59           O
ATOM   2162  CB  SER A 270     -22.188  -0.135 -32.791  1.00 87.81           C
ATOM   2163  OG  SER A 270     -23.141  -0.303 -31.769  1.00 81.54           O
ATOM   2164  N   SER A 271     -23.133   2.702 -33.681  1.00 90.58           N
ATOM   2165  CA  SER A 271     -24.187   3.727 -33.697  1.00 90.70           C
ATOM   2166  C   SER A 271     -25.359   3.369 -32.783  1.00 91.53           C
ATOM   2167  O   SER A 271     -25.841   4.234 -32.048  1.00 88.93           O
ATOM   2168  CB  SER A 271     -24.688   3.938 -35.131  1.00 88.96           C
ATOM   2169  OG  SER A 271     -25.054   2.693 -35.699  1.00 76.56           O
ATOM   2170  N   ALA A 272     -25.765   2.093 -32.770  1.00 90.54           N
ATOM   2171  CA  ALA A 272     -26.810   1.596 -31.887  1.00 90.27           C
ATOM   2172  C   ALA A 272     -26.409   1.713 -30.409  1.00 91.22           C
ATOM   2173  O   ALA A 272     -27.175   2.247 -29.610  1.00 88.13           O
ATOM   2174  CB  ALA A 272     -27.125   0.147 -32.279  1.00 88.79           C
ATOM   2175  N   GLY A 273     -25.186   1.293 -30.060  1.00 90.28           N
ATOM   2176  CA  GLY A 273     -24.659   1.419 -28.694  1.00 90.31           C
ATOM   2177  C   GLY A 273     -24.557   2.877 -28.236  1.00 91.94           C
ATOM   2178  O   GLY A 273     -24.958   3.200 -27.121  1.00 90.23           O
ATOM   2179  N   ARG A 274     -24.142   3.785 -29.127  1.00 91.89           N
ATOM   2180  CA  ARG A 274     -24.128   5.226 -28.841  1.00 92.06           C
ATOM   2181  C   ARG A 274     -25.514   5.794 -28.562  1.00 92.52           C
ATOM   2182  O   ARG A 274     -25.665   6.589 -27.639  1.00 90.79           O
ATOM   2183  CB  ARG A 274     -23.455   5.998 -29.982  1.00 90.77           C
ATOM   2184  CG  ARG A 274     -21.928   5.909 -29.886  1.00 85.43           C
ATOM   2185  CD  ARG A 274     -21.246   6.763 -30.953  1.00 84.49           C
ATOM   2186  NE  ARG A 274     -21.143   6.055 -32.241  1.00 76.57           N
ATOM   2187  CZ  ARG A 274     -20.638   6.555 -33.360  1.00 72.11           C
ATOM   2188  NH1 ARG A 274     -20.270   7.801 -33.449  1.00 64.80           N
ATOM   2189  NH2 ARG A 274     -20.478   5.801 -34.409  1.00 63.04           N
ATOM   2190  N   GLN A 275     -26.513   5.397 -29.330  1.00 92.53           N
ATOM   2191  CA  GLN A 275     -27.897   5.804 -29.082  1.00 92.26           C
ATOM   2192  C   GLN A 275     -28.421   5.255 -27.756  1.00 92.50           C
ATOM   2193  O   GLN A 275     -29.041   6.000 -27.006  1.00 91.02           O
ATOM   2194  CB  GLN A 275     -28.805   5.358 -30.235  1.00 91.72           C
ATOM   2195  CG  GLN A 275     -28.737   6.312 -31.429  1.00 84.25           C
ATOM   2196  CD  GLN A 275     -29.673   5.885 -32.572  1.00 78.16           C
ATOM   2197  OE1 GLN A 275     -30.176   4.778 -32.624  1.00 68.66           O
ATOM   2198  NE2 GLN A 275     -29.932   6.739 -33.519  1.00 66.29           N
ATOM   2199  N   GLN A 276     -28.121   4.002 -27.437  1.00 92.52           N
ATOM   2200  CA  GLN A 276     -28.544   3.371 -26.198  1.00 91.87           C
ATOM   2201  C   GLN A 276     -27.906   4.049 -24.975  1.00 92.85           C
ATOM   2202  O   GLN A 276     -28.608   4.376 -24.021  1.00 90.82           O
ATOM   2203  CB  GLN A 276     -28.178   1.884 -26.248  1.00 90.09           C
ATOM   2204  CG  GLN A 276     -29.387   1.005 -25.892  1.00 80.87           C
ATOM   2205  CD  GLN A 276     -29.091  -0.485 -26.033  1.00 77.28           C
ATOM   2206  OE1 GLN A 276     -27.978  -0.935 -26.194  1.00 68.04           O
ATOM   2207  NE2 GLN A 276     -30.098  -1.329 -25.976  1.00 65.98           N
ATOM   2208  N   TRP A 277     -26.617   4.320 -25.048  1.00 92.35           N
ATOM   2209  CA  TRP A 277     -25.916   5.075 -24.011  1.00 92.95           C
ATOM   2210  C   TRP A 277     -26.502   6.476 -23.839  1.00 93.42           C
ATOM   2211  O   TRP A 277     -26.775   6.897 -22.716  1.00 92.01           O
ATOM   2212  CB  TRP A 277     -24.425   5.159 -24.351  1.00 92.59           C
ATOM   2213  CG  TRP A 277     -23.687   6.142 -23.502  1.00 93.10           C
ATOM   2214  CD1 TRP A 277     -23.430   6.005 -22.182  1.00 89.67           C
ATOM   2215  CD2 TRP A 277     -23.158   7.460 -23.889  1.00 92.53           C
ATOM   2216  NE1 TRP A 277     -22.777   7.145 -21.717  1.00 90.07           N
ATOM   2217  CE2 TRP A 277     -22.591   8.057 -22.726  1.00 92.03           C
ATOM   2218  CE3 TRP A 277     -23.114   8.172 -25.101  1.00 90.30           C
ATOM   2219  CZ2 TRP A 277     -21.991   9.335 -22.771  1.00 90.86           C
ATOM   2220  CZ3 TRP A 277     -22.510   9.446 -25.141  1.00 87.63           C
ATOM   2221  CH2 TRP A 277     -21.962  10.021 -23.991  1.00 88.16           C
ATOM   2222  N   ARG A 278     -26.764   7.180 -24.928  1.00 93.09           N
ATOM   2223  CA  ARG A 278     -27.324   8.540 -24.874  1.00 92.89           C
ATOM   2224  C   ARG A 278     -28.748   8.566 -24.305  1.00 93.00           C
ATOM   2225  O   ARG A 278     -29.076   9.499 -23.582  1.00 91.36           O
ATOM   2226  CB  ARG A 278     -27.222   9.184 -26.265  1.00 91.53           C
ATOM   2227  CG  ARG A 278     -27.635  10.664 -26.255  1.00 83.62           C
ATOM   2228  CD  ARG A 278     -27.006  11.424 -27.426  1.00 81.63           C
ATOM   2229  NE  ARG A 278     -25.595  11.760 -27.129  1.00 78.51           N
ATOM   2230  CZ  ARG A 278     -24.702  12.313 -27.946  1.00 74.80           C
ATOM   2231  NH1 ARG A 278     -24.959  12.545 -29.188  1.00 63.90           N
ATOM   2232  NH2 ARG A 278     -23.543  12.657 -27.495  1.00 69.42           N
ATOM   2233  N   ALA A 279     -29.554   7.549 -24.570  1.00 92.56           N
ATOM   2234  CA  ALA A 279     -30.866   7.383 -23.949  1.00 91.91           C
ATOM   2235  C   ALA A 279     -30.727   7.193 -22.430  1.00 92.03           C
ATOM   2236  O   ALA A 279     -31.288   7.977 -21.673  1.00 89.96           O
ATOM   2237  CB  ALA A 279     -31.605   6.229 -24.618  1.00 91.24           C
ATOM   2238  N   LYS A 280     -29.893   6.240 -21.993  1.00 92.15           N
ATOM   2239  CA  LYS A 280     -29.620   6.007 -20.565  1.00 91.28           C
ATOM   2240  C   LYS A 280     -29.066   7.250 -19.867  1.00 91.59           C
ATOM   2241  O   LYS A 280     -29.456   7.547 -18.750  1.00 89.89           O
ATOM   2242  CB  LYS A 280     -28.612   4.868 -20.403  1.00 90.43           C
ATOM   2243  CG  LYS A 280     -29.173   3.487 -20.785  1.00 87.56           C
ATOM   2244  CD  LYS A 280     -28.020   2.469 -20.760  1.00 84.76           C
ATOM   2245  CE  LYS A 280     -28.471   1.100 -21.239  1.00 78.30           C
ATOM   2246  NZ  LYS A 280     -27.308   0.206 -21.435  1.00 70.54           N
ATOM   2247  N   LEU A 281     -28.182   7.993 -20.533  1.00 91.76           N
ATOM   2248  CA  LEU A 281     -27.624   9.233 -19.996  1.00 91.62           C
ATOM   2249  C   LEU A 281     -28.707  10.307 -19.839  1.00 91.73           C
ATOM   2250  O   LEU A 281     -28.736  10.992 -18.828  1.00 90.08           O
ATOM   2251  CB  LEU A 281     -26.479   9.688 -20.908  1.00 91.16           C
ATOM   2252  CG  LEU A 281     -25.659  10.860 -20.327  1.00 89.86           C
ATOM   2253  CD1 LEU A 281     -24.823  10.435 -19.117  1.00 85.71           C
ATOM   2254  CD2 LEU A 281     -24.703  11.378 -21.388  1.00 85.70           C
ATOM   2255  N   ASN A 282     -29.613  10.432 -20.799  1.00 91.83           N
ATOM   2256  CA  ASN A 282     -30.740  11.355 -20.694  1.00 90.48           C
ATOM   2257  C   ASN A 282     -31.684  10.978 -19.541  1.00 90.17           C
ATOM   2258  O   ASN A 282     -32.093  11.872 -18.814  1.00 86.72           O
ATOM   2259  CB  ASN A 282     -31.500  11.413 -22.019  1.00 89.28           C
ATOM   2260  CG  ASN A 282     -30.799  12.244 -23.086  1.00 86.74           C
ATOM   2261  OD1 ASN A 282     -30.071  13.178 -22.824  1.00 78.79           O
ATOM   2262  ND2 ASN A 282     -31.071  11.953 -24.335  1.00 78.23           N
ATOM   2263  N   ASP A 283     -31.956   9.687 -19.347  1.00 90.89           N
ATOM   2264  CA  ASP A 283     -32.774   9.202 -18.239  1.00 89.37           C
ATOM   2265  C   ASP A 283     -32.087   9.429 -16.884  1.00 89.26           C
ATOM   2266  O   ASP A 283     -32.755   9.743 -15.903  1.00 85.97           O
ATOM   2267  CB  ASP A 283     -33.081   7.714 -18.432  1.00 87.65           C
ATOM   2268  CG  ASP A 283     -33.948   7.388 -19.656  1.00 82.71           C
ATOM   2269  OD1 ASP A 283     -34.640   8.290 -20.180  1.00 76.76           O
ATOM   2270  OD2 ASP A 283     -33.918   6.203 -20.067  1.00 77.83           O
ATOM   2271  N   TRP A 284     -30.749   9.342 -16.820  1.00 90.34           N
ATOM   2272  CA  TRP A 284     -29.993   9.657 -15.609  1.00 89.91           C
ATOM   2273  C   TRP A 284     -30.081  11.144 -15.233  1.00 89.53           C
ATOM   2274  O   TRP A 284     -30.226  11.475 -14.062  1.00 86.23           O
ATOM   2275  CB  TRP A 284     -28.534   9.223 -15.788  1.00 89.64           C
ATOM   2276  CG  TRP A 284     -27.673   9.459 -14.594  1.00 90.31           C
ATOM   2277  CD1 TRP A 284     -27.553   8.628 -13.527  1.00 87.00           C
ATOM   2278  CD2 TRP A 284     -26.815  10.601 -14.298  1.00 90.42           C
ATOM   2279  NE1 TRP A 284     -26.681   9.166 -12.607  1.00 87.26           N
ATOM   2280  CE2 TRP A 284     -26.197  10.379 -13.037  1.00 90.04           C
ATOM   2281  CE3 TRP A 284     -26.495  11.794 -14.987  1.00 88.73           C
ATOM   2282  CZ2 TRP A 284     -25.287  11.315 -12.472  1.00 89.22           C
ATOM   2283  CZ3 TRP A 284     -25.600  12.718 -14.425  1.00 86.80           C
ATOM   2284  CH2 TRP A 284     -25.005  12.477 -13.186  1.00 87.43           C
ATOM   2285  N   PHE A 285     -30.057  12.036 -16.221  1.00 90.20           N
ATOM   2286  CA  PHE A 285     -30.247  13.471 -15.987  1.00 88.31           C
ATOM   2287  C   PHE A 285     -31.698  13.853 -15.660  1.00 85.90           C
ATOM   2288  O   PHE A 285     -31.928  14.927 -15.113  1.00 79.09           O
ATOM   2289  CB  PHE A 285     -29.782  14.259 -17.213  1.00 87.61           C
ATOM   2290  CG  PHE A 285     -28.297  14.469 -17.283  1.00 89.47           C
ATOM   2291  CD1 PHE A 285     -27.663  15.325 -16.363  1.00 86.52           C
ATOM   2292  CD2 PHE A 285     -27.530  13.855 -18.287  1.00 87.01           C
ATOM   2293  CE1 PHE A 285     -26.277  15.544 -16.432  1.00 85.51           C
ATOM   2294  CE2 PHE A 285     -26.147  14.069 -18.361  1.00 86.08           C
ATOM   2295  CZ  PHE A 285     -25.521  14.910 -17.429  1.00 87.96           C
ATOM   2296  N   ASP A 286     -32.670  13.013 -16.011  1.00 84.09           N
ATOM   2297  CA  ASP A 286     -34.095  13.221 -15.767  1.00 80.68           C
ATOM   2298  C   ASP A 286     -34.662  12.063 -14.931  1.00 78.45           C
ATOM   2299  O   ASP A 286     -35.402  11.210 -15.424  1.00 69.31           O
ATOM   2300  CB  ASP A 286     -34.804  13.434 -17.111  1.00 75.45           C
ATOM   2301  CG  ASP A 286     -36.176  14.083 -16.984  1.00 69.03           C
ATOM   2302  OD1 ASP A 286     -36.599  14.387 -15.850  1.00 61.70           O
ATOM   2303  OD2 ASP A 286     -36.801  14.287 -18.063  1.00 61.74           O
ATOM   2304  N   PRO A 287     -34.318  12.001 -13.627  1.00 71.10           N
ATOM   2305  CA  PRO A 287     -34.644  10.880 -12.761  1.00 66.76           C
ATOM   2306  C   PRO A 287     -36.150  10.637 -12.614  1.00 66.48           C
ATOM   2307  O   PRO A 287     -36.566   9.550 -12.237  1.00 61.31           O
ATOM   2308  CB  PRO A 287     -33.980  11.194 -11.414  1.00 62.69           C
ATOM   2309  CG  PRO A 287     -33.832  12.715 -11.420  1.00 61.70           C
ATOM   2310  CD  PRO A 287     -33.586  13.020 -12.889  1.00 62.81           C
ATOM   2311  N   ALA A 288     -36.976  11.618 -12.966  1.00 65.18           N
ATOM   2312  CA  ALA A 288     -38.420  11.472 -13.009  1.00 62.87           C
ATOM   2313  C   ALA A 288     -38.900  10.428 -14.031  1.00 62.42           C
ATOM   2314  O   ALA A 288     -39.967   9.841 -13.844  1.00 57.75           O
ATOM   2315  CB  ALA A 288     -39.012  12.829 -13.359  1.00 58.98           C
ATOM   2316  N   LYS A 289     -38.128  10.155 -15.084  1.00 56.89           N
ATOM   2317  CA  LYS A 289     -38.456   9.094 -16.047  1.00 55.06           C
ATOM   2318  C   LYS A 289     -38.069   7.706 -15.539  1.00 55.25           C
ATOM   2319  O   LYS A 289     -38.731   6.735 -15.887  1.00 51.98           O
ATOM   2320  CB  LYS A 289     -37.757   9.358 -17.380  1.00 51.38           C
ATOM   2321  CG  LYS A 289     -38.374  10.545 -18.123  1.00 47.76           C
ATOM   2322  CD  LYS A 289     -37.677  10.682 -19.463  1.00 43.98           C
ATOM   2323  CE  LYS A 289     -38.271  11.839 -20.253  1.00 40.17           C
ATOM   2324  NZ  LYS A 289     -37.507  12.044 -21.492  1.00 35.82           N
ATOM   2325  N   LEU A 290     -37.030   7.607 -14.751  1.00 51.41           N
ATOM   2326  CA  LEU A 290     -36.563   6.344 -14.176  1.00 48.86           C
ATOM   2327  C   LEU A 290     -37.496   5.824 -13.084  1.00 48.51           C
ATOM   2328  O   LEU A 290     -37.816   4.638 -13.044  1.00 46.25           O
ATOM   2329  CB  LEU A 290     -35.151   6.547 -13.598  1.00 45.20           C
ATOM   2330  CG  LEU A 290     -34.045   6.242 -14.614  1.00 42.40           C
ATOM   2331  CD1 LEU A 290     -32.760   6.953 -14.213  1.00 39.73           C
ATOM   2332  CD2 LEU A 290     -33.766   4.739 -14.682  1.00 41.03           C
ATOM   2333  N   VAL A 291     -37.910   6.702 -12.206  1.00 45.62           N
ATOM   2334  CA  VAL A 291     -38.947   6.387 -11.225  1.00 44.35           C
ATOM   2335  C   VAL A 291     -40.267   6.643 -11.947  1.00 44.13           C
ATOM   2336  O   VAL A 291     -40.566   7.787 -12.276  1.00 41.63           O
ATOM   2337  CB  VAL A 291     -38.798   7.211  -9.940  1.00 40.92           C
ATOM   2338  CG1 VAL A 291     -39.778   6.714  -8.879  1.00 37.98           C
ATOM   2339  CG2 VAL A 291     -37.379   7.091  -9.363  1.00 39.06           C
ATOM   2340  N   ALA A 292     -41.061   5.608 -12.168  1.00 42.97           N
ATOM   2341  CA  ALA A 292     -42.382   5.674 -12.808  1.00 41.32           C
ATOM   2342  C   ALA A 292     -43.437   6.504 -12.034  1.00 42.51           C
ATOM   2343  O   ALA A 292     -44.637   6.343 -12.226  1.00 40.15           O
ATOM   2344  CB  ALA A 292     -42.853   4.231 -13.060  1.00 37.64           C
ATOM   2345  N   SER A 293     -42.995   7.369 -11.140  1.00 42.07           N
ATOM   2346  CA  SER A 293     -43.813   8.341 -10.436  1.00 40.43           C
ATOM   2347  C   SER A 293     -44.124   9.511 -11.376  1.00 41.00           C
ATOM   2348  O   SER A 293     -43.213  10.062 -11.988  1.00 38.82           O
ATOM   2349  CB  SER A 293     -43.092   8.825  -9.180  1.00 37.61           C
ATOM   2350  OG  SER A 293     -43.895   9.778  -8.509  1.00 34.87           O
ATOM   2351  N   PRO A 294     -45.385   9.894 -11.502  1.00 38.84           N
ATOM   2352  CA  PRO A 294     -45.836  10.800 -12.553  1.00 38.03           C
ATOM   2353  C   PRO A 294     -45.283  12.224 -12.449  1.00 40.56           C
ATOM   2354  O   PRO A 294     -45.074  12.875 -13.468  1.00 37.76           O
ATOM   2355  CB  PRO A 294     -47.366  10.774 -12.471  1.00 33.39           C
ATOM   2356  CG  PRO A 294     -47.654  10.311 -11.055  1.00 33.98           C
ATOM   2357  CD  PRO A 294     -46.492   9.382 -10.740  1.00 39.46           C
ATOM   2358  N   SER A 295     -45.066  12.732 -11.261  1.00 38.55           N
ATOM   2359  CA  SER A 295     -44.588  14.104 -11.092  1.00 38.35           C
ATOM   2360  C   SER A 295     -43.114  14.138 -10.691  1.00 39.63           C
ATOM   2361  O   SER A 295     -42.744  13.804  -9.573  1.00 37.90           O
ATOM   2362  CB  SER A 295     -45.491  14.904 -10.146  1.00 35.03           C
ATOM   2363  OG  SER A 295     -45.500  14.376  -8.846  1.00 32.48           O
ATOM   2364  N   ALA A 296     -42.270  14.640 -11.599  1.00 43.39           N
ATOM   2365  CA  ALA A 296     -40.858  14.928 -11.364  1.00 43.00           C
ATOM   2366  C   ALA A 296     -40.626  15.756 -10.092  1.00 44.11           C
ATOM   2367  O   ALA A 296     -39.678  15.527  -9.341  1.00 42.45           O
ATOM   2368  CB  ALA A 296     -40.341  15.703 -12.585  1.00 39.85           C
ATOM   2369  N   THR A 297     -41.521  16.684  -9.834  1.00 45.22           N
ATOM   2370  CA  THR A 297     -41.562  17.505  -8.629  1.00 45.08           C
ATOM   2371  C   THR A 297     -41.773  16.680  -7.368  1.00 46.20           C
ATOM   2372  O   THR A 297     -41.083  16.920  -6.389  1.00 43.62           O
ATOM   2373  CB  THR A 297     -42.658  18.573  -8.723  1.00 41.09           C
ATOM   2374  OG1 THR A 297     -43.774  18.077  -9.431  1.00 38.17           O
ATOM   2375  CG2 THR A 297     -42.178  19.807  -9.479  1.00 38.14           C
ATOM   2376  N   ALA A 298     -42.656  15.689  -7.380  1.00 49.41           N
ATOM   2377  CA  ALA A 298     -42.885  14.828  -6.229  1.00 49.77           C
ATOM   2378  C   ALA A 298     -41.672  13.931  -5.931  1.00 52.42           C
ATOM   2379  O   ALA A 298     -41.300  13.779  -4.779  1.00 50.28           O
ATOM   2380  CB  ALA A 298     -44.152  13.994  -6.430  1.00 45.41           C
ATOM   2381  N   THR A 299     -40.996  13.400  -6.946  1.00 61.20           N
ATOM   2382  CA  THR A 299     -39.802  12.559  -6.749  1.00 61.97           C
ATOM   2383  C   THR A 299     -38.616  13.356  -6.217  1.00 64.74           C
ATOM   2384  O   THR A 299     -37.907  12.894  -5.332  1.00 60.79           O
ATOM   2385  CB  THR A 299     -39.374  11.826  -8.033  1.00 56.90           C
ATOM   2386  OG1 THR A 299     -40.371  11.793  -9.005  1.00 52.26           O
ATOM   2387  CG2 THR A 299     -39.011  10.382  -7.715  1.00 50.50           C
ATOM   2388  N   ALA A 300     -38.425  14.566  -6.712  1.00 63.13           N
ATOM   2389  CA  ALA A 300     -37.415  15.476  -6.186  1.00 64.61           C
ATOM   2390  C   ALA A 300     -37.747  15.922  -4.751  1.00 67.89           C
ATOM   2391  O   ALA A 300     -36.843  15.978  -3.920  1.00 65.48           O
ATOM   2392  CB  ALA A 300     -37.274  16.671  -7.131  1.00 61.88           C
ATOM   2393  N   SER A 301     -39.022  16.179  -4.451  1.00 65.64           N
ATOM   2394  CA  SER A 301     -39.455  16.543  -3.103  1.00 66.74           C
ATOM   2395  C   SER A 301     -39.333  15.376  -2.127  1.00 70.20           C
ATOM   2396  O   SER A 301     -38.839  15.589  -1.031  1.00 66.68           O
ATOM   2397  CB  SER A 301     -40.877  17.116  -3.081  1.00 61.73           C
ATOM   2398  OG  SER A 301     -41.857  16.134  -3.302  1.00 55.26           O
ATOM   2399  N   THR A 302     -39.663  14.152  -2.527  1.00 71.53           N
ATOM   2400  CA  THR A 302     -39.492  12.971  -1.667  1.00 72.52           C
ATOM   2401  C   THR A 302     -38.029  12.661  -1.381  1.00 76.16           C
ATOM   2402  O   THR A 302     -37.698  12.380  -0.239  1.00 72.89           O
ATOM   2403  CB  THR A 302     -40.165  11.693  -2.203  1.00 66.88           C
ATOM   2404  OG1 THR A 302     -40.234  11.669  -3.603  1.00 60.28           O
ATOM   2405  CG2 THR A 302     -41.587  11.525  -1.685  1.00 58.43           C
ATOM   2406  N   LYS A 303     -37.142  12.795  -2.366  1.00 73.99           N
ATOM   2407  CA  LYS A 303     -35.700  12.648  -2.119  1.00 75.65           C
ATOM   2408  C   LYS A 303     -35.123  13.789  -1.271  1.00 79.45           C
ATOM   2409  O   LYS A 303     -34.240  13.547  -0.465  1.00 77.81           O
ATOM   2410  CB  LYS A 303     -34.916  12.527  -3.439  1.00 71.35           C
ATOM   2411  CG  LYS A 303     -35.012  11.120  -4.044  1.00 66.11           C
ATOM   2412  CD  LYS A 303     -33.968  10.957  -5.147  1.00 60.82           C
ATOM   2413  CE  LYS A 303     -33.882   9.506  -5.606  1.00 55.77           C
ATOM   2414  NZ  LYS A 303     -32.606   9.220  -6.315  1.00 49.24           N
ATOM   2415  N   ALA A 304     -35.612  15.004  -1.440  1.00 77.98           N
ATOM   2416  CA  ALA A 304     -35.214  16.112  -0.576  1.00 79.55           C
ATOM   2417  C   ALA A 304     -35.694  15.891   0.867  1.00 83.49           C
ATOM   2418  O   ALA A 304     -34.955  16.175   1.807  1.00 80.69           O
ATOM   2419  CB  ALA A 304     -35.764  17.421  -1.142  1.00 75.16           C
ATOM   2420  N   GLN A 305     -36.898  15.352   1.032  1.00 79.66           N
ATOM   2421  CA  GLN A 305     -37.456  15.019   2.337  1.00 81.76           C
ATOM   2422  C   GLN A 305     -36.697  13.851   2.975  1.00 85.51           C
ATOM   2423  O   GLN A 305     -36.408  13.921   4.164  1.00 82.28           O
ATOM   2424  CB  GLN A 305     -38.953  14.741   2.177  1.00 76.46           C
ATOM   2425  CG  GLN A 305     -39.680  14.723   3.523  1.00 71.24           C
ATOM   2426  CD  GLN A 305     -41.194  14.541   3.364  1.00 66.02           C
ATOM   2427  OE1 GLN A 305     -41.705  14.202   2.312  1.00 60.12           O
ATOM   2428  NE2 GLN A 305     -41.951  14.761   4.403  1.00 58.67           N
ATOM   2429  N   SER A 306     -36.311  12.829   2.199  1.00 83.47           N
ATOM   2430  CA  SER A 306     -35.541  11.706   2.737  1.00 84.82           C
ATOM   2431  C   SER A 306     -34.173  12.146   3.253  1.00 87.64           C
ATOM   2432  O   SER A 306     -33.827  11.801   4.375  1.00 85.52           O
ATOM   2433  CB  SER A 306     -35.419  10.554   1.737  1.00 80.88           C
ATOM   2434  OG  SER A 306     -34.478  10.796   0.720  1.00 69.65           O
ATOM   2435  N   SER A 307     -33.452  12.978   2.519  1.00 86.92           N
ATOM   2436  CA  SER A 307     -32.164  13.505   2.989  1.00 88.27           C
ATOM   2437  C   SER A 307     -32.300  14.411   4.219  1.00 90.36           C
ATOM   2438  O   SER A 307     -31.431  14.371   5.087  1.00 88.63           O
ATOM   2439  CB  SER A 307     -31.426  14.240   1.870  1.00 85.77           C
ATOM   2440  OG  SER A 307     -32.147  15.351   1.387  1.00 74.84           O
ATOM   2441  N   ARG A 308     -33.392  15.164   4.347  1.00 89.13           N
ATOM   2442  CA  ARG A 308     -33.677  15.920   5.573  1.00 90.42           C
ATOM   2443  C   ARG A 308     -33.971  15.014   6.758  1.00 92.38           C
ATOM   2444  O   ARG A 308     -33.485  15.287   7.840  1.00 90.78           O
ATOM   2445  CB  ARG A 308     -34.862  16.872   5.376  1.00 88.15           C
ATOM   2446  CG  ARG A 308     -34.446  18.151   4.664  1.00 78.58           C
ATOM   2447  CD  ARG A 308     -35.659  19.076   4.614  1.00 75.15           C
ATOM   2448  NE  ARG A 308     -35.371  20.281   3.839  1.00 68.52           N
ATOM   2449  CZ  ARG A 308     -36.270  21.181   3.480  1.00 62.19           C
ATOM   2450  NH1 ARG A 308     -37.525  21.081   3.834  1.00 55.69           N
ATOM   2451  NH2 ARG A 308     -35.913  22.200   2.749  1.00 55.23           N
ATOM   2452  N   ILE A 309     -34.750  13.958   6.561  1.00 90.69           N
ATOM   2453  CA  ILE A 309     -35.027  12.990   7.629  1.00 91.42           C
ATOM   2454  C   ILE A 309     -33.736  12.307   8.076  1.00 92.42           C
ATOM   2455  O   ILE A 309     -33.502  12.152   9.267  1.00 91.06           O
ATOM   2456  CB  ILE A 309     -36.104  11.975   7.197  1.00 90.43           C
ATOM   2457  CG1 ILE A 309     -37.461  12.674   7.008  1.00 87.06           C
ATOM   2458  CG2 ILE A 309     -36.239  10.862   8.248  1.00 86.69           C
ATOM   2459  CD1 ILE A 309     -38.477  11.842   6.206  1.00 81.14           C
ATOM   2460  N   ASP A 310     -32.854  11.972   7.148  1.00 92.50           N
ATOM   2461  CA  ASP A 310     -31.551  11.401   7.468  1.00 93.03           C
ATOM   2462  C   ASP A 310     -30.667  12.377   8.261  1.00 94.14           C
ATOM   2463  O   ASP A 310     -30.006  11.977   9.221  1.00 92.91           O
ATOM   2464  CB  ASP A 310     -30.862  10.972   6.167  1.00 91.81           C
ATOM   2465  CG  ASP A 310     -31.521   9.769   5.496  1.00 90.56           C
ATOM   2466  OD1 ASP A 310     -32.081   8.902   6.194  1.00 84.25           O
ATOM   2467  OD2 ASP A 310     -31.367   9.626   4.260  1.00 84.07           O
ATOM   2468  N   GLU A 311     -30.716  13.670   7.938  1.00 93.26           N
ATOM   2469  CA  GLU A 311     -30.031  14.690   8.734  1.00 93.99           C
ATOM   2470  C   GLU A 311     -30.666  14.858  10.123  1.00 94.73           C
ATOM   2471  O   GLU A 311     -29.945  15.057  11.099  1.00 93.43           O
ATOM   2472  CB  GLU A 311     -29.964  16.030   7.990  1.00 93.37           C
ATOM   2473  CG  GLU A 311     -28.964  16.978   8.664  1.00 91.51           C
ATOM   2474  CD  GLU A 311     -28.811  18.345   7.978  1.00 92.59           C
ATOM   2475  OE1 GLU A 311     -28.162  19.238   8.571  1.00 86.51           O
ATOM   2476  OE2 GLU A 311     -29.311  18.563   6.859  1.00 88.25           O
ATOM   2477  N   ILE A 312     -31.990  14.731  10.245  1.00 93.59           N
ATOM   2478  CA  ILE A 312     -32.685  14.752  11.540  1.00 93.65           C
ATOM   2479  C   ILE A 312     -32.239  13.571  12.409  1.00 94.08           C
ATOM   2480  O   ILE A 312     -31.945  13.767  13.588  1.00 92.60           O
ATOM   2481  CB  ILE A 312     -34.217  14.769  11.350  1.00 93.12           C
ATOM   2482  CG1 ILE A 312     -34.669  16.139  10.799  1.00 90.18           C
ATOM   2483  CG2 ILE A 312     -34.963  14.478  12.660  1.00 90.37           C
ATOM   2484  CD1 ILE A 312     -36.085  16.123  10.210  1.00 85.72           C
ATOM   2485  N   LEU A 313     -32.124  12.368  11.837  1.00 94.10           N
ATOM   2486  CA  LEU A 313     -31.610  11.195  12.542  1.00 94.05           C
ATOM   2487  C   LEU A 313     -30.173  11.414  13.031  1.00 94.57           C
ATOM   2488  O   LEU A 313     -29.872  11.114  14.194  1.00 93.56           O
ATOM   2489  CB  LEU A 313     -31.674   9.969  11.617  1.00 93.49           C
ATOM   2490  CG  LEU A 313     -33.095   9.448  11.340  1.00 92.24           C
ATOM   2491  CD1 LEU A 313     -33.059   8.431  10.204  1.00 88.44           C
ATOM   2492  CD2 LEU A 313     -33.674   8.768  12.577  1.00 88.43           C
ATOM   2493  N   LEU A 314     -29.316  11.974  12.188  1.00 94.76           N
ATOM   2494  CA  LEU A 314     -27.952  12.328  12.575  1.00 95.23           C
ATOM   2495  C   LEU A 314     -27.944  13.385  13.685  1.00 95.51           C
ATOM   2496  O   LEU A 314     -27.255  13.199  14.686  1.00 94.60           O
ATOM   2497  CB  LEU A 314     -27.194  12.801  11.326  1.00 95.11           C
ATOM   2498  CG  LEU A 314     -25.752  13.263  11.611  1.00 95.19           C
ATOM   2499  CD1 LEU A 314     -24.876  12.142  12.165  1.00 92.52           C
ATOM   2500  CD2 LEU A 314     -25.118  13.764  10.323  1.00 92.80           C
ATOM   2501  N   ALA A 315     -28.738  14.441  13.556  1.00 95.10           N
ATOM   2502  CA  ALA A 315     -28.830  15.500  14.555  1.00 94.72           C
ATOM   2503  C   ALA A 315     -29.342  14.975  15.904  1.00 94.93           C
ATOM   2504  O   ALA A 315     -28.860  15.409  16.951  1.00 93.31           O
ATOM   2505  CB  ALA A 315     -29.722  16.616  14.002  1.00 93.98           C
ATOM   2506  N   ALA A 316     -30.257  14.008  15.903  1.00 94.43           N
ATOM   2507  CA  ALA A 316     -30.722  13.344  17.118  1.00 94.03           C
ATOM   2508  C   ALA A 316     -29.615  12.511  17.787  1.00 94.33           C
ATOM   2509  O   ALA A 316     -29.438  12.587  19.001  1.00 92.90           O
ATOM   2510  CB  ALA A 316     -31.947  12.490  16.765  1.00 93.46           C
ATOM   2511  N   ALA A 317     -28.814  11.775  17.007  1.00 95.13           N
ATOM   2512  CA  ALA A 317     -27.659  11.044  17.530  1.00 95.16           C
ATOM   2513  C   ALA A 317     -26.597  11.990  18.132  1.00 95.22           C
ATOM   2514  O   ALA A 317     -26.045  11.725  19.198  1.00 93.65           O
ATOM   2515  CB  ALA A 317     -27.067  10.180  16.407  1.00 94.73           C
ATOM   2516  N   GLU A 318     -26.369  13.127  17.479  1.00 95.48           N
ATOM   2517  CA  GLU A 318     -25.480  14.180  17.982  1.00 95.08           C
ATOM   2518  C   GLU A 318     -26.026  14.811  19.266  1.00 95.08           C
ATOM   2519  O   GLU A 318     -25.261  15.080  20.190  1.00 93.44           O
ATOM   2520  CB  GLU A 318     -25.314  15.263  16.909  1.00 94.04           C
ATOM   2521  CG  GLU A 318     -24.504  14.789  15.697  1.00 92.93           C
ATOM   2522  CD  GLU A 318     -24.631  15.696  14.477  1.00 94.47           C
ATOM   2523  OE1 GLU A 318     -23.892  15.481  13.490  1.00 88.04           O
ATOM   2524  OE2 GLU A 318     -25.483  16.613  14.437  1.00 89.99           O
ATOM   2525  N   GLN A 319     -27.337  15.003  19.363  1.00 94.96           N
ATOM   2526  CA  GLN A 319     -27.979  15.532  20.564  1.00 94.24           C
ATOM   2527  C   GLN A 319     -27.842  14.562  21.743  1.00 94.57           C
ATOM   2528  O   GLN A 319     -27.487  14.978  22.838  1.00 93.35           O
ATOM   2529  CB  GLN A 319     -29.457  15.845  20.270  1.00 92.64           C
ATOM   2530  CG  GLN A 319     -30.082  16.788  21.322  1.00 82.83           C
ATOM   2531  CD  GLN A 319     -29.481  18.195  21.282  1.00 77.49           C
ATOM   2532  OE1 GLN A 319     -28.858  18.615  20.317  1.00 68.88           O
ATOM   2533  NE2 GLN A 319     -29.639  18.981  22.321  1.00 65.35           N
ATOM   2534  N   ALA A 320     -28.035  13.270  21.505  1.00 94.08           N
ATOM   2535  CA  ALA A 320     -27.832  12.237  22.509  1.00 93.49           C
ATOM   2536  C   ALA A 320     -26.388  12.218  23.049  1.00 93.40           C
ATOM   2537  O   ALA A 320     -26.168  12.066  24.254  1.00 91.80           O
ATOM   2538  CB  ALA A 320     -28.212  10.888  21.894  1.00 92.87           C
ATOM   2539  N   PHE A 321     -25.405  12.418  22.167  1.00 94.71           N
ATOM   2540  CA  PHE A 321     -24.006  12.584  22.567  1.00 94.74           C
ATOM   2541  C   PHE A 321     -23.793  13.870  23.367  1.00 94.77           C
ATOM   2542  O   PHE A 321     -23.204  13.828  24.453  1.00 93.86           O
ATOM   2543  CB  PHE A 321     -23.123  12.537  21.321  1.00 94.73           C
ATOM   2544  CG  PHE A 321     -21.682  12.919  21.605  1.00 95.42           C
ATOM   2545  CD1 PHE A 321     -21.177  14.162  21.177  1.00 93.34           C
ATOM   2546  CD2 PHE A 321     -20.855  12.044  22.332  1.00 93.78           C
ATOM   2547  CE1 PHE A 321     -19.848  14.514  21.466  1.00 93.13           C
ATOM   2548  CE2 PHE A 321     -19.527  12.403  22.622  1.00 92.91           C
ATOM   2549  CZ  PHE A 321     -19.023  13.634  22.188  1.00 93.99           C
ATOM   2550  N   ARG A 322     -24.306  15.003  22.888  1.00 94.14           N
ATOM   2551  CA  ARG A 322     -24.165  16.291  23.568  1.00 94.05           C
ATOM   2552  C   ARG A 322     -24.762  16.283  24.965  1.00 93.73           C
ATOM   2553  O   ARG A 322     -24.096  16.792  25.861  1.00 91.89           O
ATOM   2554  CB  ARG A 322     -24.770  17.429  22.736  1.00 93.05           C
ATOM   2555  CG  ARG A 322     -23.833  17.868  21.604  1.00 90.48           C
ATOM   2556  CD  ARG A 322     -24.290  19.204  20.998  1.00 90.07           C
ATOM   2557  NE  ARG A 322     -25.613  19.093  20.378  1.00 86.80           N
ATOM   2558  CZ  ARG A 322     -25.886  18.872  19.106  1.00 89.01           C
ATOM   2559  NH1 ARG A 322     -24.951  18.791  18.198  1.00 75.50           N
ATOM   2560  NH2 ARG A 322     -27.115  18.749  18.719  1.00 80.19           N
ATOM   2561  N   ARG A 323     -25.904  15.641  25.201  1.00 92.41           N
ATOM   2562  CA  ARG A 323     -26.476  15.526  26.558  1.00 91.23           C
ATOM   2563  C   ARG A 323     -25.477  14.994  27.585  1.00 91.00           C
ATOM   2564  O   ARG A 323     -25.421  15.511  28.693  1.00 88.87           O
ATOM   2565  CB  ARG A 323     -27.693  14.609  26.559  1.00 89.80           C
ATOM   2566  CG  ARG A 323     -28.967  15.274  26.043  1.00 82.57           C
ATOM   2567  CD  ARG A 323     -30.211  14.470  26.440  1.00 82.66           C
ATOM   2568  NE  ARG A 323     -30.069  13.042  26.112  1.00 79.21           N
ATOM   2569  CZ  ARG A 323     -30.940  12.287  25.466  1.00 78.50           C
ATOM   2570  NH1 ARG A 323     -32.119  12.707  25.197  1.00 67.20           N
ATOM   2571  NH2 ARG A 323     -30.613  11.110  25.043  1.00 69.96           N
ATOM   2572  N   ARG A 324     -24.659  14.002  27.225  1.00 91.16           N
ATOM   2573  CA  ARG A 324     -23.652  13.439  28.136  1.00 89.78           C
ATOM   2574  C   ARG A 324     -22.554  14.444  28.465  1.00 90.37           C
ATOM   2575  O   ARG A 324     -22.097  14.494  29.598  1.00 87.10           O
ATOM   2576  CB  ARG A 324     -23.028  12.158  27.548  1.00 86.84           C
ATOM   2577  CG  ARG A 324     -24.052  11.030  27.294  1.00 75.82           C
ATOM   2578  CD  ARG A 324     -23.343   9.783  26.784  1.00 71.31           C
ATOM   2579  NE  ARG A 324     -24.303   8.789  26.259  1.00 63.05           N
ATOM   2580  CZ  ARG A 324     -24.018   7.661  25.613  1.00 55.22           C
ATOM   2581  NH1 ARG A 324     -22.800   7.205  25.499  1.00 51.25           N
ATOM   2582  NH2 ARG A 324     -24.968   6.966  25.052  1.00 47.43           N
ATOM   2583  N   ILE A 325     -22.141  15.243  27.483  1.00 91.13           N
ATOM   2584  CA  ILE A 325     -21.133  16.293  27.686  1.00 91.32           C
ATOM   2585  C   ILE A 325     -21.725  17.469  28.453  1.00 91.70           C
ATOM   2586  O   ILE A 325     -21.122  17.918  29.426  1.00 89.53           O
ATOM   2587  CB  ILE A 325     -20.506  16.731  26.346  1.00 90.08           C
ATOM   2588  CG1 ILE A 325     -19.751  15.527  25.741  1.00 84.83           C
ATOM   2589  CG2 ILE A 325     -19.579  17.946  26.536  1.00 83.10           C
ATOM   2590  CD1 ILE A 325     -18.866  15.873  24.544  1.00 76.19           C
ATOM   2591  N   ASN A 326     -22.907  17.927  28.080  1.00 91.63           N
ATOM   2592  CA  ASN A 326     -23.589  19.073  28.675  1.00 90.96           C
ATOM   2593  C   ASN A 326     -23.776  18.879  30.184  1.00 90.51           C
ATOM   2594  O   ASN A 326     -23.431  19.769  30.957  1.00 87.54           O
ATOM   2595  CB  ASN A 326     -24.938  19.282  27.960  1.00 89.73           C
ATOM   2596  CG  ASN A 326     -24.831  19.721  26.506  1.00 90.01           C
ATOM   2597  OD1 ASN A 326     -23.768  20.011  25.982  1.00 83.83           O
ATOM   2598  ND2 ASN A 326     -25.950  19.783  25.802  1.00 83.91           N
ATOM   2599  N   ALA A 327     -24.192  17.688  30.600  1.00 90.03           N
ATOM   2600  CA  ALA A 327     -24.320  17.349  32.013  1.00 88.60           C
ATOM   2601  C   ALA A 327     -22.988  17.457  32.786  1.00 88.41           C
ATOM   2602  O   ALA A 327     -22.978  17.843  33.957  1.00 83.51           O
ATOM   2603  CB  ALA A 327     -24.894  15.930  32.103  1.00 86.19           C
ATOM   2604  N   GLY A 328     -21.867  17.129  32.142  1.00 87.96           N
ATOM   2605  CA  GLY A 328     -20.536  17.228  32.752  1.00 87.28           C
ATOM   2606  C   GLY A 328     -19.957  18.643  32.765  1.00 88.29           C
ATOM   2607  O   GLY A 328     -19.182  18.974  33.660  1.00 84.48           O
ATOM   2608  N   LEU A 329     -20.332  19.478  31.801  1.00 87.40           N
ATOM   2609  CA  LEU A 329     -19.884  20.871  31.688  1.00 86.92           C
ATOM   2610  C   LEU A 329     -20.639  21.827  32.616  1.00 86.14           C
ATOM   2611  O   LEU A 329     -20.130  22.912  32.895  1.00 80.20           O
ATOM   2612  CB  LEU A 329     -20.027  21.341  30.230  1.00 85.71           C
ATOM   2613  CG  LEU A 329     -19.043  20.692  29.234  1.00 86.40           C
ATOM   2614  CD1 LEU A 329     -19.385  21.164  27.827  1.00 82.30           C
ATOM   2615  CD2 LEU A 329     -17.594  21.076  29.527  1.00 82.59           C
ATOM   2616  N   ASN A 330     -21.806  21.430  33.097  1.00 85.50           N
ATOM   2617  CA  ASN A 330     -22.609  22.219  34.021  1.00 83.29           C
ATOM   2618  C   ASN A 330     -21.946  22.287  35.409  1.00 82.91           C
ATOM   2619  O   ASN A 330     -22.299  21.549  36.334  1.00 75.54           O
ATOM   2620  CB  ASN A 330     -24.041  21.663  34.054  1.00 78.56           C
ATOM   2621  CG  ASN A 330     -24.980  22.565  34.844  1.00 73.99           C
ATOM   2622  OD1 ASN A 330     -24.662  23.654  35.267  1.00 64.64           O
ATOM   2623  ND2 ASN A 330     -26.190  22.122  35.070  1.00 65.91           N
ATOM   2624  N   ARG A 331     -20.946  23.137  35.522  1.00 83.02           N
ATOM   2625  CA  ARG A 331     -20.184  23.411  36.739  1.00 81.55           C
ATOM   2626  C   ARG A 331     -20.305  24.895  37.078  1.00 80.21           C
ATOM   2627  O   ARG A 331     -20.289  25.745  36.193  1.00 73.19           O
ATOM   2628  CB  ARG A 331     -18.720  23.002  36.565  1.00 78.08           C
ATOM   2629  CG  ARG A 331     -18.572  21.486  36.388  1.00 74.69           C
ATOM   2630  CD  ARG A 331     -17.097  21.112  36.256  1.00 73.85           C
ATOM   2631  NE  ARG A 331     -16.950  19.657  36.088  1.00 71.23           N
ATOM   2632  CZ  ARG A 331     -15.823  18.972  36.196  1.00 69.70           C
ATOM   2633  NH1 ARG A 331     -14.686  19.549  36.437  1.00 64.42           N
ATOM   2634  NH2 ARG A 331     -15.840  17.685  36.063  1.00 63.37           N
ATOM   2635  N   GLN A 332     -20.397  25.188  38.365  1.00 77.20           N
ATOM   2636  CA  GLN A 332     -20.450  26.563  38.835  1.00 74.75           C
ATOM   2637  C   GLN A 332     -19.047  27.195  38.789  1.00 74.78           C
ATOM   2638  O   GLN A 332     -18.053  26.499  39.022  1.00 66.55           O
ATOM   2639  CB  GLN A 332     -21.039  26.598  40.258  1.00 69.28           C
ATOM   2640  CG  GLN A 332     -22.545  26.251  40.281  1.00 63.65           C
ATOM   2641  CD  GLN A 332     -23.451  27.418  39.867  1.00 56.06           C
ATOM   2642  OE1 GLN A 332     -23.108  28.584  39.943  1.00 51.77           O
ATOM   2643  NE2 GLN A 332     -24.657  27.134  39.424  1.00 49.66           N
ATOM   2644  N   PRO A 333     -18.924  28.506  38.588  1.00 71.48           N
ATOM   2645  CA  PRO A 333     -17.641  29.201  38.707  1.00 68.51           C
ATOM   2646  C   PRO A 333     -16.959  29.012  40.070  1.00 69.09           C
ATOM   2647  O   PRO A 333     -15.738  29.069  40.157  1.00 63.40           O
ATOM   2648  CB  PRO A 333     -17.956  30.681  38.463  1.00 64.05           C
ATOM   2649  CG  PRO A 333     -19.241  30.656  37.647  1.00 61.65           C
ATOM   2650  CD  PRO A 333     -19.968  29.410  38.162  1.00 63.26           C
ATOM   2651  N   ALA A 334     -17.745  28.764  41.141  1.00 63.90           N
ATOM   2652  CA  ALA A 334     -17.233  28.441  42.472  1.00 61.80           C
ATOM   2653  C   ALA A 334     -16.457  27.111  42.520  1.00 63.60           C
ATOM   2654  O   ALA A 334     -15.642  26.914  43.417  1.00 58.24           O
ATOM   2655  CB  ALA A 334     -18.416  28.420  43.442  1.00 55.43           C
ATOM   2656  N   ASP A 335     -16.684  26.218  41.562  1.00 65.55           N
ATOM   2657  CA  ASP A 335     -15.939  24.961  41.427  1.00 63.94           C
ATOM   2658  C   ASP A 335     -14.575  25.174  40.738  1.00 64.81           C
ATOM   2659  O   ASP A 335     -13.764  24.245  40.652  1.00 59.53           O
ATOM   2660  CB  ASP A 335     -16.760  23.936  40.626  1.00 59.25           C
ATOM   2661  CG  ASP A 335     -18.150  23.641  41.189  1.00 56.04           C
ATOM   2662  OD1 ASP A 335     -18.286  23.547  42.427  1.00 51.27           O
ATOM   2663  OD2 ASP A 335     -19.072  23.484  40.362  1.00 51.38           O
ATOM   2664  N   ALA A 336     -14.318  26.377  40.231  1.00 65.17           N
ATOM   2665  CA  ALA A 336     -12.996  26.743  39.770  1.00 63.28           C
ATOM   2666  C   ALA A 336     -12.050  26.771  40.976  1.00 64.28           C
ATOM   2667  O   ALA A 336     -12.395  27.326  42.012  1.00 59.87           O
ATOM   2668  CB  ALA A 336     -13.033  28.103  39.052  1.00 58.76           C
ATOM   2669  N   PRO A 337     -10.849  26.181  40.857  1.00 61.80           N
ATOM   2670  CA  PRO A 337      -9.850  26.301  41.903  1.00 59.17           C
ATOM   2671  C   PRO A 337      -9.592  27.790  42.148  1.00 59.59           C
ATOM   2672  O   PRO A 337      -9.399  28.565  41.207  1.00 55.22           O
ATOM   2673  CB  PRO A 337      -8.623  25.542  41.402  1.00 54.84           C
ATOM   2674  CG  PRO A 337      -8.801  25.504  39.883  1.00 53.54           C
ATOM   2675  CD  PRO A 337     -10.318  25.505  39.697  1.00 53.98           C
ATOM   2676  N   ASP A 338      -9.631  28.176  43.431  1.00 55.22           N
ATOM   2677  CA  ASP A 338      -9.521  29.562  43.861  1.00 53.34           C
ATOM   2678  C   ASP A 338      -8.230  30.175  43.304  1.00 54.76           C
ATOM   2679  O   ASP A 338      -7.183  29.530  43.268  1.00 49.90           O
ATOM   2680  CB  ASP A 338      -9.580  29.615  45.401  1.00 46.50           C
ATOM   2681  CG  ASP A 338     -10.554  30.648  45.956  1.00 42.09           C
ATOM   2682  OD1 ASP A 338     -10.971  31.539  45.172  1.00 38.66           O
ATOM   2683  OD2 ASP A 338     -10.831  30.581  47.170  1.00 37.39           O
ATOM   2684  N   GLN A 339      -8.255  31.432  42.876  1.00 53.83           N
ATOM   2685  CA  GLN A 339      -7.058  32.105  42.331  1.00 52.38           C
ATOM   2686  C   GLN A 339      -5.898  32.172  43.340  1.00 54.25           C
ATOM   2687  O   GLN A 339      -4.749  32.398  42.947  1.00 49.45           O
ATOM   2688  CB  GLN A 339      -7.408  33.537  41.907  1.00 46.01           C
ATOM   2689  CG  GLN A 339      -8.169  33.615  40.576  1.00 41.95           C
ATOM   2690  CD  GLN A 339      -8.387  35.068  40.121  1.00 38.50           C
ATOM   2691  OE1 GLN A 339      -8.160  36.027  40.828  1.00 35.71           O
ATOM   2692  NE2 GLN A 339      -8.836  35.269  38.914  1.00 34.34           N
ATOM   2693  N   GLN A 340      -6.200  31.988  44.625  1.00 49.05           N
ATOM   2694  CA  GLN A 340      -5.233  31.875  45.715  1.00 47.80           C
ATOM   2695  C   GLN A 340      -4.675  30.455  45.887  1.00 51.44           C
ATOM   2696  O   GLN A 340      -3.927  30.214  46.829  1.00 47.21           O
ATOM   2697  CB  GLN A 340      -5.877  32.349  47.025  1.00 40.13           C
ATOM   2698  CG  GLN A 340      -6.236  33.834  47.005  1.00 35.02           C
ATOM   2699  CD  GLN A 340      -6.700  34.344  48.377  1.00 30.79           C
ATOM   2700  OE1 GLN A 340      -6.754  33.650  49.374  1.00 26.99           O
ATOM   2701  NE2 GLN A 340      -7.034  35.610  48.480  1.00 27.29           N
ATOM   2702  N   ALA A 341      -5.036  29.520  45.034  1.00 66.05           N
ATOM   2703  CA  ALA A 341      -4.529  28.160  45.108  1.00 66.61           C
ATOM   2704  C   ALA A 341      -2.994  28.146  45.027  1.00 70.55           C
ATOM   2705  O   ALA A 341      -2.368  28.971  44.363  1.00 65.02           O
ATOM   2706  CB  ALA A 341      -5.179  27.304  44.012  1.00 58.72           C
ATOM   2707  N   GLU A 342      -2.396  27.164  45.712  1.00 74.75           N
ATOM   2708  CA  GLU A 342      -0.952  26.974  45.707  1.00 78.13           C
ATOM   2709  C   GLU A 342      -0.418  26.840  44.279  1.00 81.92           C
ATOM   2710  O   GLU A 342      -1.049  26.279  43.388  1.00 77.04           O
ATOM   2711  CB  GLU A 342      -0.552  25.745  46.537  1.00 69.97           C
ATOM   2712  CG  GLU A 342      -0.678  25.983  48.051  1.00 58.80           C
ATOM   2713  CD  GLU A 342      -0.145  24.808  48.893  1.00 50.92           C
ATOM   2714  OE1 GLU A 342       0.232  25.053  50.058  1.00 43.34           O
ATOM   2715  OE2 GLU A 342      -0.104  23.676  48.373  1.00 45.74           O
ATOM   2716  N   ARG A 343       0.777  27.359  44.081  1.00 82.24           N
ATOM   2717  CA  ARG A 343       1.482  27.242  42.799  1.00 85.40           C
ATOM   2718  C   ARG A 343       1.560  25.766  42.400  1.00 87.09           C
ATOM   2719  O   ARG A 343       2.096  24.978  43.181  1.00 83.84           O
ATOM   2720  CB  ARG A 343       2.873  27.875  42.937  1.00 82.62           C
ATOM   2721  CG  ARG A 343       3.672  27.855  41.626  1.00 78.98           C
ATOM   2722  CD  ARG A 343       5.047  28.449  41.890  1.00 78.66           C
ATOM   2723  NE  ARG A 343       5.909  28.443  40.692  1.00 78.91           N
ATOM   2724  CZ  ARG A 343       7.231  28.575  40.707  1.00 80.95           C
ATOM   2725  NH1 ARG A 343       7.889  28.717  41.807  1.00 75.65           N
ATOM   2726  NH2 ARG A 343       7.918  28.567  39.617  1.00 73.79           N
ATOM   2727  N   PRO A 344       1.104  25.391  41.210  1.00 87.74           N
ATOM   2728  CA  PRO A 344       1.186  24.008  40.765  1.00 88.20           C
ATOM   2729  C   PRO A 344       2.644  23.547  40.718  1.00 89.45           C
ATOM   2730  O   PRO A 344       3.559  24.333  40.428  1.00 86.50           O
ATOM   2731  CB  PRO A 344       0.509  23.973  39.392  1.00 85.26           C
ATOM   2732  CG  PRO A 344       0.597  25.410  38.895  1.00 83.08           C
ATOM   2733  CD  PRO A 344       0.523  26.235  40.176  1.00 86.14           C
ATOM   2734  N   THR A 345       2.880  22.283  41.022  1.00 89.29           N
ATOM   2735  CA  THR A 345       4.228  21.692  41.005  1.00 88.60           C
ATOM   2736  C   THR A 345       4.754  21.521  39.582  1.00 89.64           C
ATOM   2737  O   THR A 345       5.930  21.729  39.315  1.00 86.59           O
ATOM   2738  CB  THR A 345       4.240  20.336  41.721  1.00 86.29           C
ATOM   2739  OG1 THR A 345       3.233  19.493  41.209  1.00 76.75           O
ATOM   2740  CG2 THR A 345       4.000  20.476  43.228  1.00 75.48           C
ATOM   2741  N   VAL A 346       3.861  21.158  38.674  1.00 91.09           N
ATOM   2742  CA  VAL A 346       4.148  20.976  37.248  1.00 91.75           C
ATOM   2743  C   VAL A 346       2.951  21.479  36.441  1.00 92.46           C
ATOM   2744  O   VAL A 346       1.806  21.199  36.790  1.00 90.55           O
ATOM   2745  CB  VAL A 346       4.434  19.496  36.917  1.00 90.44           C
ATOM   2746  CG1 VAL A 346       4.754  19.293  35.433  1.00 84.73           C
ATOM   2747  CG2 VAL A 346       5.605  18.929  37.720  1.00 85.38           C
ATOM   2748  N   GLN A 347       3.213  22.167  35.349  1.00 92.98           N
ATOM   2749  CA  GLN A 347       2.228  22.440  34.297  1.00 93.35           C
ATOM   2750  C   GLN A 347       2.629  21.665  33.041  1.00 94.09           C
ATOM   2751  O   GLN A 347       3.713  21.885  32.500  1.00 92.43           O
ATOM   2752  CB  GLN A 347       2.150  23.947  34.030  1.00 92.07           C
ATOM   2753  CG  GLN A 347       1.392  24.686  35.133  1.00 89.78           C
ATOM   2754  CD  GLN A 347       1.545  26.190  35.058  1.00 91.15           C
ATOM   2755  OE1 GLN A 347       2.581  26.726  34.689  1.00 84.51           O
ATOM   2756  NE2 GLN A 347       0.544  26.942  35.451  1.00 83.71           N
ATOM   2757  N   ALA A 348       1.784  20.752  32.602  1.00 94.88           N
ATOM   2758  CA  ALA A 348       2.066  19.891  31.460  1.00 95.28           C
ATOM   2759  C   ALA A 348       1.155  20.237  30.276  1.00 95.71           C
ATOM   2760  O   ALA A 348      -0.041  19.968  30.301  1.00 93.92           O
ATOM   2761  CB  ALA A 348       1.961  18.427  31.906  1.00 94.24           C
ATOM   2762  N   ALA A 349       1.719  20.818  29.231  1.00 96.01           N
ATOM   2763  CA  ALA A 349       0.999  21.151  28.011  1.00 96.41           C
ATOM   2764  C   ALA A 349       1.017  19.978  27.020  1.00 96.67           C
ATOM   2765  O   ALA A 349       2.082  19.478  26.653  1.00 94.88           O
ATOM   2766  CB  ALA A 349       1.580  22.435  27.413  1.00 95.53           C
ATOM   2767  N   PHE A 350      -0.152  19.585  26.560  1.00 96.78           N
ATOM   2768  CA  PHE A 350      -0.360  18.517  25.593  1.00 96.75           C
ATOM   2769  C   PHE A 350      -1.075  19.049  24.341  1.00 96.66           C
ATOM   2770  O   PHE A 350      -1.750  20.076  24.382  1.00 94.61           O
ATOM   2771  CB  PHE A 350      -1.157  17.378  26.231  1.00 96.15           C
ATOM   2772  CG  PHE A 350      -0.409  16.632  27.308  1.00 96.36           C
ATOM   2773  CD1 PHE A 350       0.292  15.442  27.002  1.00 93.82           C
ATOM   2774  CD2 PHE A 350      -0.388  17.111  28.629  1.00 93.84           C
ATOM   2775  CE1 PHE A 350       0.998  14.758  27.990  1.00 92.82           C
ATOM   2776  CE2 PHE A 350       0.321  16.423  29.629  1.00 92.83           C
ATOM   2777  CZ  PHE A 350       1.017  15.243  29.315  1.00 93.99           C
ATOM   2778  N   CYS A 351      -0.963  18.330  23.257  1.00 96.62           N
ATOM   2779  CA  CYS A 351      -1.750  18.611  22.067  1.00 96.56           C
ATOM   2780  C   CYS A 351      -3.254  18.477  22.372  1.00 96.41           C
ATOM   2781  O   CYS A 351      -3.654  17.659  23.204  1.00 95.00           O
ATOM   2782  CB  CYS A 351      -1.315  17.654  20.944  1.00 95.80           C
ATOM   2783  SG  CYS A 351      -2.067  18.140  19.357  1.00 95.05           S
ATOM   2784  N   ILE A 352      -4.075  19.212  21.655  1.00 96.30           N
ATOM   2785  CA  ILE A 352      -5.542  19.113  21.720  1.00 96.03           C
ATOM   2786  C   ILE A 352      -6.088  17.741  21.294  1.00 96.13           C
ATOM   2787  O   ILE A 352      -7.274  17.491  21.449  1.00 94.17           O
ATOM   2788  CB  ILE A 352      -6.198  20.220  20.869  1.00 94.71           C
ATOM   2789  CG1 ILE A 352      -5.836  20.101  19.361  1.00 89.60           C
ATOM   2790  CG2 ILE A 352      -5.808  21.605  21.428  1.00 89.07           C
ATOM   2791  CD1 ILE A 352      -6.635  21.035  18.451  1.00 86.38           C
ATOM   2792  N   ASP A 353      -5.247  16.865  20.754  1.00 95.92           N
ATOM   2793  CA  ASP A 353      -5.604  15.537  20.272  1.00 95.79           C
ATOM   2794  C   ASP A 353      -6.432  14.753  21.301  1.00 96.03           C
ATOM   2795  O   ASP A 353      -6.125  14.740  22.498  1.00 94.09           O
ATOM   2796  CB  ASP A 353      -4.312  14.790  19.928  1.00 94.51           C
ATOM   2797  CG  ASP A 353      -4.558  13.524  19.118  1.00 93.59           C
ATOM   2798  OD1 ASP A 353      -5.058  12.534  19.679  1.00 87.29           O
ATOM   2799  OD2 ASP A 353      -4.208  13.495  17.918  1.00 86.79           O
ATOM   2800  N   VAL A 354      -7.456  14.046  20.834  1.00 96.01           N
ATOM   2801  CA  VAL A 354      -8.373  13.275  21.700  1.00 95.96           C
ATOM   2802  C   VAL A 354      -7.659  12.216  22.534  1.00 95.86           C
ATOM   2803  O   VAL A 354      -8.105  11.878  23.627  1.00 93.31           O
ATOM   2804  CB  VAL A 354      -9.492  12.611  20.886  1.00 94.75           C
ATOM   2805  CG1 VAL A 354     -10.326  13.655  20.134  1.00 89.95           C
ATOM   2806  CG2 VAL A 354      -8.988  11.581  19.871  1.00 90.00           C
ATOM   2807  N   ARG A 355      -6.515  11.703  22.068  1.00 95.77           N
ATOM   2808  CA  ARG A 355      -5.698  10.727  22.804  1.00 95.22           C
ATOM   2809  C   ARG A 355      -5.003  11.359  24.010  1.00 95.46           C
ATOM   2810  O   ARG A 355      -4.736  10.666  24.988  1.00 91.82           O
ATOM   2811  CB  ARG A 355      -4.665  10.111  21.858  1.00 93.24           C
ATOM   2812  CG  ARG A 355      -5.323   9.322  20.719  1.00 91.43           C
ATOM   2813  CD  ARG A 355      -4.304   8.933  19.652  1.00 90.89           C
ATOM   2814  NE  ARG A 355      -3.900  10.082  18.842  1.00 88.73           N
ATOM   2815  CZ  ARG A 355      -3.087  10.065  17.799  1.00 91.39           C
ATOM   2816  NH1 ARG A 355      -2.515   8.974  17.405  1.00 81.52           N
ATOM   2817  NH2 ARG A 355      -2.848  11.147  17.133  1.00 83.68           N
ATOM   2818  N   SER A 356      -4.743  12.664  23.957  1.00 95.72           N
ATOM   2819  CA  SER A 356      -4.156  13.401  25.068  1.00 95.66           C
ATOM   2820  C   SER A 356      -5.157  13.621  26.204  1.00 95.78           C
ATOM   2821  O   SER A 356      -4.724  13.704  27.338  1.00 93.55           O
ATOM   2822  CB  SER A 356      -3.599  14.754  24.607  1.00 94.24           C
ATOM   2823  OG  SER A 356      -2.673  14.593  23.541  1.00 86.48           O
ATOM   2824  N   GLU A 357      -6.464  13.661  25.941  1.00 95.19           N
ATOM   2825  CA  GLU A 357      -7.493  13.796  26.984  1.00 94.65           C
ATOM   2826  C   GLU A 357      -7.385  12.672  28.020  1.00 95.01           C
ATOM   2827  O   GLU A 357      -7.274  12.953  29.213  1.00 93.72           O
ATOM   2828  CB  GLU A 357      -8.892  13.843  26.347  1.00 93.50           C
ATOM   2829  CG  GLU A 357     -10.034  14.028  27.367  1.00 89.15           C
ATOM   2830  CD  GLU A 357     -10.515  12.745  28.077  1.00 89.13           C
ATOM   2831  OE1 GLU A 357     -10.787  12.793  29.296  1.00 80.68           O
ATOM   2832  OE2 GLU A 357     -10.619  11.700  27.415  1.00 83.23           O
ATOM   2833  N   VAL A 358      -7.310  11.438  27.562  1.00 95.93           N
ATOM   2834  CA  VAL A 358      -7.199  10.255  28.423  1.00 96.00           C
ATOM   2835  C   VAL A 358      -5.944  10.337  29.288  1.00 96.01           C
ATOM   2836  O   VAL A 358      -6.000  10.174  30.505  1.00 94.57           O
ATOM   2837  CB  VAL A 358      -7.187   8.960  27.587  1.00 95.06           C
ATOM   2838  CG1 VAL A 358      -7.205   7.721  28.477  1.00 91.59           C
ATOM   2839  CG2 VAL A 358      -8.382   8.881  26.638  1.00 91.80           C
ATOM   2840  N   PHE A 359      -4.804  10.653  28.670  1.00 96.18           N
ATOM   2841  CA  PHE A 359      -3.534  10.778  29.378  1.00 96.37           C
ATOM   2842  C   PHE A 359      -3.559  11.918  30.404  1.00 96.40           C
ATOM   2843  O   PHE A 359      -3.142  11.729  31.547  1.00 95.41           O
ATOM   2844  CB  PHE A 359      -2.388  10.956  28.376  1.00 96.09           C
ATOM   2845  CG  PHE A 359      -1.030  10.747  29.015  1.00 96.50           C
ATOM   2846  CD1 PHE A 359      -0.435  11.759  29.785  1.00 94.83           C
ATOM   2847  CD2 PHE A 359      -0.403   9.491  28.921  1.00 94.78           C
ATOM   2848  CE1 PHE A 359       0.755  11.511  30.486  1.00 93.98           C
ATOM   2849  CE2 PHE A 359       0.792   9.238  29.618  1.00 93.72           C
ATOM   2850  CZ  PHE A 359       1.362  10.245  30.409  1.00 94.62           C
ATOM   2851  N   ARG A 360      -4.077  13.084  30.034  1.00 96.11           N
ATOM   2852  CA  ARG A 360      -4.194  14.254  30.920  1.00 96.08           C
ATOM   2853  C   ARG A 360      -5.056  13.957  32.140  1.00 95.93           C
ATOM   2854  O   ARG A 360      -4.646  14.280  33.246  1.00 94.29           O
ATOM   2855  CB  ARG A 360      -4.781  15.441  30.139  1.00 95.08           C
ATOM   2856  CG  ARG A 360      -3.780  16.064  29.157  1.00 92.54           C
ATOM   2857  CD  ARG A 360      -4.455  17.117  28.276  1.00 92.38           C
ATOM   2858  NE  ARG A 360      -4.915  18.255  29.075  1.00 91.37           N
ATOM   2859  CZ  ARG A 360      -5.590  19.321  28.666  1.00 93.02           C
ATOM   2860  NH1 ARG A 360      -5.950  19.482  27.422  1.00 85.25           N
ATOM   2861  NH2 ARG A 360      -5.914  20.253  29.512  1.00 86.50           N
ATOM   2862  N   ARG A 361      -6.206  13.300  31.952  1.00 94.95           N
ATOM   2863  CA  ARG A 361      -7.107  12.914  33.035  1.00 94.34           C
ATOM   2864  C   ARG A 361      -6.416  11.998  34.051  1.00 94.49           C
ATOM   2865  O   ARG A 361      -6.481  12.258  35.245  1.00 92.75           O
ATOM   2866  CB  ARG A 361      -8.352  12.276  32.413  1.00 92.84           C
ATOM   2867  CG  ARG A 361      -9.344  11.733  33.452  1.00 88.65           C
ATOM   2868  CD  ARG A 361     -10.719  11.428  32.844  1.00 89.12           C
ATOM   2869  NE  ARG A 361     -10.676  10.749  31.547  1.00 86.53           N
ATOM   2870  CZ  ARG A 361     -10.677   9.449  31.277  1.00 89.82           C
ATOM   2871  NH1 ARG A 361     -10.717   8.541  32.194  1.00 77.48           N
ATOM   2872  NH2 ARG A 361     -10.660   9.046  30.043  1.00 81.18           N
ATOM   2873  N   HIS A 362      -5.694  10.982  33.575  1.00 95.47           N
ATOM   2874  CA  HIS A 362      -4.952  10.078  34.454  1.00 95.38           C
ATOM   2875  C   HIS A 362      -3.736  10.738  35.106  1.00 95.12           C
ATOM   2876  O   HIS A 362      -3.426  10.441  36.263  1.00 93.42           O
ATOM   2877  CB  HIS A 362      -4.556   8.819  33.686  1.00 95.22           C
ATOM   2878  CG  HIS A 362      -5.722   7.929  33.389  1.00 95.08           C
ATOM   2879  ND1 HIS A 362      -6.623   7.426  34.318  1.00 84.56           N
ATOM   2880  CD2 HIS A 362      -6.099   7.475  32.147  1.00 85.58           C
ATOM   2881  CE1 HIS A 362      -7.524   6.692  33.642  1.00 86.81           C
ATOM   2882  NE2 HIS A 362      -7.231   6.702  32.335  1.00 88.95           N
ATOM   2883  N   LEU A 363      -3.059  11.661  34.434  1.00 95.13           N
ATOM   2884  CA  LEU A 363      -1.932  12.406  34.977  1.00 94.93           C
ATOM   2885  C   LEU A 363      -2.362  13.331  36.118  1.00 94.49           C
ATOM   2886  O   LEU A 363      -1.742  13.323  37.183  1.00 92.52           O
ATOM   2887  CB  LEU A 363      -1.241  13.169  33.840  1.00 94.49           C
ATOM   2888  CG  LEU A 363       0.059  13.883  34.252  1.00 93.76           C
ATOM   2889  CD1 LEU A 363       1.137  12.909  34.713  1.00 90.69           C
ATOM   2890  CD2 LEU A 363       0.605  14.665  33.059  1.00 90.59           C
ATOM   2891  N   GLU A 364      -3.459  14.061  35.943  1.00 93.79           N
ATOM   2892  CA  GLU A 364      -4.049  14.920  36.977  1.00 92.78           C
ATOM   2893  C   GLU A 364      -4.524  14.107  38.195  1.00 92.04           C
ATOM   2894  O   GLU A 364      -4.296  14.508  39.331  1.00 88.91           O
ATOM   2895  CB  GLU A 364      -5.234  15.705  36.379  1.00 91.56           C
ATOM   2896  CG  GLU A 364      -4.771  16.817  35.436  1.00 89.00           C
ATOM   2897  CD  GLU A 364      -5.910  17.468  34.631  1.00 90.31           C
ATOM   2898  OE1 GLU A 364      -5.634  18.433  33.882  1.00 83.43           O
ATOM   2899  OE2 GLU A 364      -7.074  17.004  34.661  1.00 85.23           O
ATOM   2900  N   ALA A 365      -5.110  12.934  37.960  1.00 93.04           N
ATOM   2901  CA  ALA A 365      -5.512  12.036  39.034  1.00 92.07           C
ATOM   2902  C   ALA A 365      -4.310  11.435  39.796  1.00 91.37           C
ATOM   2903  O   ALA A 365      -4.394  11.202  40.999  1.00 87.56           O
ATOM   2904  CB  ALA A 365      -6.393  10.939  38.439  1.00 90.73           C
ATOM   2905  N   SER A 366      -3.192  11.209  39.121  1.00 91.43           N
ATOM   2906  CA  SER A 366      -1.975  10.628  39.705  1.00 90.13           C
ATOM   2907  C   SER A 366      -1.162  11.632  40.521  1.00 89.75           C
ATOM   2908  O   SER A 366      -0.446  11.236  41.441  1.00 84.91           O
ATOM   2909  CB  SER A 366      -1.075  10.048  38.610  1.00 88.25           C
ATOM   2910  OG  SER A 366      -1.759   9.089  37.842  1.00 78.23           O
ATOM   2911  N   SER A 367      -1.259  12.924  40.183  1.00 88.59           N
ATOM   2912  CA  SER A 367      -0.524  13.987  40.859  1.00 87.73           C
ATOM   2913  C   SER A 367      -1.416  15.219  41.053  1.00 88.23           C
ATOM   2914  O   SER A 367      -1.507  16.055  40.164  1.00 84.15           O
ATOM   2915  CB  SER A 367       0.731  14.331  40.062  1.00 84.47           C
ATOM   2916  OG  SER A 367       1.523  15.244  40.787  1.00 75.44           O
ATOM   2917  N   PRO A 368      -2.057  15.367  42.228  1.00 85.92           N
ATOM   2918  CA  PRO A 368      -3.031  16.436  42.469  1.00 83.52           C
ATOM   2919  C   PRO A 368      -2.488  17.860  42.297  1.00 83.34           C
ATOM   2920  O   PRO A 368      -3.241  18.766  41.962  1.00 75.01           O
ATOM   2921  CB  PRO A 368      -3.518  16.217  43.909  1.00 79.74           C
ATOM   2922  CG  PRO A 368      -3.302  14.725  44.147  1.00 76.85           C
ATOM   2923  CD  PRO A 368      -2.053  14.424  43.332  1.00 80.30           C
ATOM   2924  N   GLY A 369      -1.201  18.067  42.516  1.00 85.20           N
ATOM   2925  CA  GLY A 369      -0.532  19.362  42.325  1.00 85.90           C
ATOM   2926  C   GLY A 369      -0.094  19.643  40.885  1.00 88.10           C
ATOM   2927  O   GLY A 369       0.563  20.647  40.638  1.00 84.57           O
ATOM   2928  N   LEU A 370      -0.410  18.761  39.961  1.00 89.69           N
ATOM   2929  CA  LEU A 370      -0.063  18.870  38.556  1.00 90.33           C
ATOM   2930  C   LEU A 370      -1.256  19.385  37.750  1.00 90.76           C
ATOM   2931  O   LEU A 370      -2.356  18.846  37.829  1.00 88.29           O
ATOM   2932  CB  LEU A 370       0.487  17.515  38.078  1.00 88.70           C
ATOM   2933  CG  LEU A 370       1.065  17.520  36.645  1.00 88.17           C
ATOM   2934  CD1 LEU A 370       2.150  16.446  36.519  1.00 80.49           C
ATOM   2935  CD2 LEU A 370       0.004  17.237  35.587  1.00 80.55           C
ATOM   2936  N   GLU A 371      -1.012  20.408  36.952  1.00 91.74           N
ATOM   2937  CA  GLU A 371      -1.985  20.927  35.998  1.00 91.82           C
ATOM   2938  C   GLU A 371      -1.628  20.513  34.575  1.00 93.23           C
ATOM   2939  O   GLU A 371      -0.458  20.458  34.194  1.00 91.61           O
ATOM   2940  CB  GLU A 371      -2.119  22.447  36.101  1.00 88.77           C
ATOM   2941  CG  GLU A 371      -2.631  22.876  37.488  1.00 77.89           C
ATOM   2942  CD  GLU A 371      -3.194  24.290  37.459  1.00 77.27           C
ATOM   2943  OE1 GLU A 371      -4.285  24.452  38.059  1.00 70.09           O
ATOM   2944  OE2 GLU A 371      -2.589  25.164  36.804  1.00 72.17           O
ATOM   2945  N   THR A 372      -2.640  20.264  33.786  1.00 93.68           N
ATOM   2946  CA  THR A 372      -2.465  20.014  32.362  1.00 94.15           C
ATOM   2947  C   THR A 372      -3.109  21.121  31.533  1.00 94.19           C
ATOM   2948  O   THR A 372      -4.121  21.694  31.928  1.00 91.87           O
ATOM   2949  CB  THR A 372      -2.932  18.634  31.907  1.00 93.09           C
ATOM   2950  OG1 THR A 372      -4.330  18.521  31.926  1.00 84.41           O
ATOM   2951  CG2 THR A 372      -2.348  17.504  32.743  1.00 85.19           C
ATOM   2952  N   ILE A 373      -2.521  21.401  30.387  1.00 95.17           N
ATOM   2953  CA  ILE A 373      -2.942  22.448  29.455  1.00 95.48           C
ATOM   2954  C   ILE A 373      -3.144  21.810  28.085  1.00 95.89           C
ATOM   2955  O   ILE A 373      -2.301  21.039  27.618  1.00 94.29           O
ATOM   2956  CB  ILE A 373      -1.910  23.591  29.430  1.00 94.28           C
ATOM   2957  CG1 ILE A 373      -1.692  24.192  30.839  1.00 90.58           C
ATOM   2958  CG2 ILE A 373      -2.332  24.689  28.438  1.00 90.54           C
ATOM   2959  CD1 ILE A 373      -0.514  25.169  30.926  1.00 86.66           C
ATOM   2960  N   GLY A 374      -4.243  22.129  27.430  1.00 94.80           N
ATOM   2961  CA  GLY A 374      -4.504  21.733  26.058  1.00 95.14           C
ATOM   2962  C   GLY A 374      -4.134  22.843  25.087  1.00 95.49           C
ATOM   2963  O   GLY A 374      -4.673  23.937  25.167  1.00 93.00           O
ATOM   2964  N   PHE A 375      -3.239  22.579  24.173  1.00 95.44           N
ATOM   2965  CA  PHE A 375      -2.842  23.536  23.143  1.00 95.45           C
ATOM   2966  C   PHE A 375      -2.562  22.810  21.824  1.00 95.56           C
ATOM   2967  O   PHE A 375      -2.329  21.604  21.801  1.00 92.70           O
ATOM   2968  CB  PHE A 375      -1.631  24.335  23.644  1.00 94.04           C
ATOM   2969  CG  PHE A 375      -1.216  25.482  22.751  1.00 94.12           C
ATOM   2970  CD1 PHE A 375       0.130  25.612  22.348  1.00 89.75           C
ATOM   2971  CD2 PHE A 375      -2.159  26.426  22.321  1.00 90.04           C
ATOM   2972  CE1 PHE A 375       0.517  26.675  21.523  1.00 88.01           C
ATOM   2973  CE2 PHE A 375      -1.768  27.491  21.488  1.00 87.75           C
ATOM   2974  CZ  PHE A 375      -0.437  27.614  21.089  1.00 88.58           C
ATOM   2975  N   ALA A 376      -2.596  23.517  20.709  1.00 94.92           N
ATOM   2976  CA  ALA A 376      -2.263  22.909  19.423  1.00 94.57           C
ATOM   2977  C   ALA A 376      -0.827  22.361  19.442  1.00 94.72           C
ATOM   2978  O   ALA A 376       0.110  23.062  19.785  1.00 90.63           O
ATOM   2979  CB  ALA A 376      -2.481  23.940  18.314  1.00 92.40           C
ATOM   2980  N   GLY A 377      -0.643  21.106  19.043  1.00 92.82           N
ATOM   2981  CA  GLY A 377       0.615  20.366  19.216  1.00 93.07           C
ATOM   2982  C   GLY A 377       1.836  20.899  18.448  1.00 94.35           C
ATOM   2983  O   GLY A 377       2.941  20.400  18.643  1.00 91.05           O
ATOM   2984  N   PHE A 378       1.669  21.924  17.619  1.00 94.37           N
ATOM   2985  CA  PHE A 378       2.784  22.665  17.016  1.00 94.43           C
ATOM   2986  C   PHE A 378       3.263  23.846  17.878  1.00 94.88           C
ATOM   2987  O   PHE A 378       4.171  24.566  17.478  1.00 92.65           O
ATOM   2988  CB  PHE A 378       2.399  23.099  15.597  1.00 93.11           C
ATOM   2989  CG  PHE A 378       1.540  24.342  15.495  1.00 93.72           C
ATOM   2990  CD1 PHE A 378       0.192  24.335  15.911  1.00 90.84           C
ATOM   2991  CD2 PHE A 378       2.073  25.524  14.940  1.00 91.57           C
ATOM   2992  CE1 PHE A 378      -0.600  25.487  15.786  1.00 89.69           C
ATOM   2993  CE2 PHE A 378       1.282  26.665  14.809  1.00 89.44           C
ATOM   2994  CZ  PHE A 378      -0.053  26.649  15.229  1.00 89.83           C
ATOM   2995  N   PHE A 379       2.663  24.050  19.036  1.00 94.25           N
ATOM   2996  CA  PHE A 379       2.957  25.113  20.006  1.00 94.56           C
ATOM   2997  C   PHE A 379       2.928  26.540  19.423  1.00 94.39           C
ATOM   2998  O   PHE A 379       3.652  27.418  19.873  1.00 89.75           O
ATOM   2999  CB  PHE A 379       4.234  24.772  20.785  1.00 94.07           C
ATOM   3000  CG  PHE A 379       4.102  23.504  21.595  1.00 94.81           C
ATOM   3001  CD1 PHE A 379       3.395  23.518  22.812  1.00 91.68           C
ATOM   3002  CD2 PHE A 379       4.636  22.294  21.117  1.00 91.87           C
ATOM   3003  CE1 PHE A 379       3.218  22.340  23.554  1.00 90.55           C
ATOM   3004  CE2 PHE A 379       4.457  21.105  21.860  1.00 90.33           C
ATOM   3005  CZ  PHE A 379       3.748  21.135  23.064  1.00 92.19           C
ATOM   3006  N   GLY A 380       2.106  26.783  18.414  1.00 93.23           N
ATOM   3007  CA  GLY A 380       2.004  28.098  17.777  1.00 92.89           C
ATOM   3008  C   GLY A 380       3.217  28.507  16.940  1.00 94.07           C
ATOM   3009  O   GLY A 380       3.298  29.655  16.518  1.00 91.39           O
ATOM   3010  N   LEU A 381       4.157  27.599  16.700  1.00 93.91           N
ATOM   3011  CA  LEU A 381       5.392  27.867  15.956  1.00 94.47           C
ATOM   3012  C   LEU A 381       5.222  27.547  14.464  1.00 94.62           C
ATOM   3013  O   LEU A 381       5.177  26.370  14.101  1.00 92.34           O
ATOM   3014  CB  LEU A 381       6.536  27.051  16.572  1.00 93.46           C
ATOM   3015  CG  LEU A 381       6.899  27.430  18.016  1.00 92.63           C
ATOM   3016  CD1 LEU A 381       7.917  26.431  18.543  1.00 88.62           C
ATOM   3017  CD2 LEU A 381       7.511  28.827  18.111  1.00 88.58           C
ATOM   3018  N   PRO A 382       5.163  28.559  13.585  1.00 95.01           N
ATOM   3019  CA  PRO A 382       5.074  28.341  12.143  1.00 94.57           C
ATOM   3020  C   PRO A 382       6.454  27.985  11.578  1.00 95.02           C
ATOM   3021  O   PRO A 382       7.175  28.841  11.058  1.00 92.65           O
ATOM   3022  CB  PRO A 382       4.494  29.652  11.595  1.00 92.72           C
ATOM   3023  CG  PRO A 382       5.080  30.702  12.535  1.00 90.35           C
ATOM   3024  CD  PRO A 382       5.157  29.979  13.881  1.00 93.45           C
ATOM   3025  N   ILE A 383       6.852  26.732  11.716  1.00 95.27           N
ATOM   3026  CA  ILE A 383       8.187  26.257  11.363  1.00 95.39           C
ATOM   3027  C   ILE A 383       8.159  25.085  10.391  1.00 95.37           C
ATOM   3028  O   ILE A 383       7.268  24.236  10.428  1.00 93.89           O
ATOM   3029  CB  ILE A 383       9.034  25.941  12.619  1.00 94.02           C
ATOM   3030  CG1 ILE A 383       8.424  24.818  13.480  1.00 88.34           C
ATOM   3031  CG2 ILE A 383       9.260  27.223  13.438  1.00 87.03           C
ATOM   3032  CD1 ILE A 383       9.282  24.401  14.679  1.00 86.91           C
ATOM   3033  N   ASP A 384       9.171  25.016   9.552  1.00 95.03           N
ATOM   3034  CA  ASP A 384       9.614  23.786   8.912  1.00 94.62           C
ATOM   3035  C   ASP A 384      10.817  23.187   9.668  1.00 95.15           C
ATOM   3036  O   ASP A 384      11.377  23.807  10.571  1.00 93.20           O
ATOM   3037  CB  ASP A 384       9.832  24.010   7.402  1.00 91.95           C
ATOM   3038  CG  ASP A 384      11.062  24.843   6.999  1.00 91.38           C
ATOM   3039  OD1 ASP A 384      11.971  25.059   7.814  1.00 84.99           O
ATOM   3040  OD2 ASP A 384      11.168  25.198   5.806  1.00 85.70           O
ATOM   3041  N   TYR A 385      11.191  21.964   9.336  1.00 94.84           N
ATOM   3042  CA  TYR A 385      12.367  21.304   9.895  1.00 94.45           C
ATOM   3043  C   TYR A 385      13.297  20.834   8.792  1.00 94.08           C
ATOM   3044  O   TYR A 385      12.901  20.093   7.893  1.00 92.44           O
ATOM   3045  CB  TYR A 385      11.951  20.151  10.801  1.00 93.75           C
ATOM   3046  CG  TYR A 385      13.120  19.405  11.415  1.00 93.83           C
ATOM   3047  CD1 TYR A 385      13.567  18.189  10.860  1.00 91.00           C
ATOM   3048  CD2 TYR A 385      13.764  19.924  12.547  1.00 91.23           C
ATOM   3049  CE1 TYR A 385      14.619  17.483  11.457  1.00 90.31           C
ATOM   3050  CE2 TYR A 385      14.818  19.229  13.156  1.00 89.84           C
ATOM   3051  CZ  TYR A 385      15.238  17.993  12.618  1.00 90.84           C
ATOM   3052  OH  TYR A 385      16.236  17.293  13.238  1.00 88.89           O
ATOM   3053  N   CYS A 386      14.561  21.248   8.883  1.00 93.18           N
ATOM   3054  CA  CYS A 386      15.599  20.868   7.942  1.00 92.61           C
ATOM   3055  C   CYS A 386      16.696  20.076   8.659  1.00 92.56           C
ATOM   3056  O   CYS A 386      17.303  20.562   9.616  1.00 90.73           O
ATOM   3057  CB  CYS A 386      16.142  22.128   7.256  1.00 91.07           C
ATOM   3058  SG  CYS A 386      17.133  21.658   5.811  1.00 85.82           S
ATOM   3059  N   ARG A 387      16.970  18.855   8.194  1.00 91.21           N
ATOM   3060  CA  ARG A 387      18.074  18.050   8.710  1.00 90.57           C
ATOM   3061  C   ARG A 387      19.421  18.645   8.316  1.00 90.09           C
ATOM   3062  O   ARG A 387      19.565  19.291   7.281  1.00 87.37           O
ATOM   3063  CB  ARG A 387      17.960  16.605   8.223  1.00 88.86           C
ATOM   3064  CG  ARG A 387      16.831  15.855   8.949  1.00 84.45           C
ATOM   3065  CD  ARG A 387      16.717  14.398   8.491  1.00 83.57           C
ATOM   3066  NE  ARG A 387      16.193  14.320   7.122  1.00 79.07           N
ATOM   3067  CZ  ARG A 387      15.284  13.499   6.640  1.00 77.88           C
ATOM   3068  NH1 ARG A 387      14.758  12.541   7.357  1.00 69.25           N
ATOM   3069  NH2 ARG A 387      14.889  13.629   5.412  1.00 69.66           N
ATOM   3070  N   MET A 388      20.422  18.373   9.123  1.00 88.88           N
ATOM   3071  CA  MET A 388      21.787  18.795   8.846  1.00 87.69           C
ATOM   3072  C   MET A 388      22.302  18.183   7.539  1.00 86.67           C
ATOM   3073  O   MET A 388      22.261  16.968   7.350  1.00 81.56           O
ATOM   3074  CB  MET A 388      22.691  18.434  10.026  1.00 85.53           C
ATOM   3075  CG  MET A 388      23.355  19.674  10.619  1.00 78.92           C
ATOM   3076  SD  MET A 388      24.328  19.385  12.119  1.00 77.14           S
ATOM   3077  CE  MET A 388      25.582  18.275  11.503  1.00 68.21           C
ATOM   3078  N   GLY A 389      22.778  19.035   6.635  1.00 83.54           N
ATOM   3079  CA  GLY A 389      23.297  18.635   5.323  1.00 81.94           C
ATOM   3080  C   GLY A 389      22.241  18.387   4.241  1.00 82.31           C
ATOM   3081  O   GLY A 389      22.601  18.069   3.113  1.00 76.62           O
ATOM   3082  N   GLU A 390      20.965  18.566   4.546  1.00 83.16           N
ATOM   3083  CA  GLU A 390      19.889  18.540   3.560  1.00 83.23           C
ATOM   3084  C   GLU A 390      19.487  19.952   3.114  1.00 83.79           C
ATOM   3085  O   GLU A 390      19.745  20.939   3.792  1.00 79.25           O
ATOM   3086  CB  GLU A 390      18.671  17.738   4.051  1.00 80.42           C
ATOM   3087  CG  GLU A 390      19.018  16.260   4.260  1.00 75.14           C
ATOM   3088  CD  GLU A 390      17.798  15.344   4.387  1.00 72.78           C
ATOM   3089  OE1 GLU A 390      17.985  14.122   4.216  1.00 65.72           O
ATOM   3090  OE2 GLU A 390      16.669  15.781   4.674  1.00 66.59           O
ATOM   3091  N   SER A 391      18.849  20.038   1.944  1.00 83.55           N
ATOM   3092  CA  SER A 391      18.288  21.272   1.403  1.00 83.12           C
ATOM   3093  C   SER A 391      16.760  21.275   1.417  1.00 84.27           C
ATOM   3094  O   SER A 391      16.157  22.342   1.388  1.00 78.86           O
ATOM   3095  CB  SER A 391      18.783  21.491  -0.026  1.00 78.78           C
ATOM   3096  OG  SER A 391      18.505  20.360  -0.838  1.00 69.80           O
ATOM   3097  N   GLU A 392      16.143  20.097   1.437  1.00 84.78           N
ATOM   3098  CA  GLU A 392      14.699  19.949   1.546  1.00 85.24           C
ATOM   3099  C   GLU A 392      14.295  19.938   3.027  1.00 87.02           C
ATOM   3100  O   GLU A 392      14.775  19.119   3.807  1.00 84.31           O
ATOM   3101  CB  GLU A 392      14.205  18.681   0.815  1.00 81.67           C
ATOM   3102  CG  GLU A 392      14.281  18.798  -0.718  1.00 71.82           C
ATOM   3103  CD  GLU A 392      13.763  17.569  -1.494  1.00 66.35           C
ATOM   3104  OE1 GLU A 392      13.780  17.608  -2.741  1.00 58.41           O
ATOM   3105  OE2 GLU A 392      13.367  16.538  -0.901  1.00 58.40           O
ATOM   3106  N   ALA A 393      13.407  20.859   3.396  1.00 88.72           N
ATOM   3107  CA  ALA A 393      12.780  20.893   4.702  1.00 89.72           C
ATOM   3108  C   ALA A 393      11.404  20.224   4.656  1.00 90.56           C
ATOM   3109  O   ALA A 393      10.729  20.230   3.623  1.00 87.61           O
ATOM   3110  CB  ALA A 393      12.705  22.345   5.178  1.00 87.98           C
ATOM   3111  N   ARG A 394      10.964  19.675   5.784  1.00 91.96           N
ATOM   3112  CA  ARG A 394       9.593  19.194   5.957  1.00 92.08           C
ATOM   3113  C   ARG A 394       8.791  20.177   6.805  1.00 93.06           C
ATOM   3114  O   ARG A 394       9.331  20.777   7.736  1.00 91.77           O
ATOM   3115  CB  ARG A 394       9.571  17.771   6.536  1.00 89.83           C
ATOM   3116  CG  ARG A 394      10.046  17.702   7.989  1.00 88.04           C
ATOM   3117  CD  ARG A 394       9.840  16.295   8.533  1.00 86.64           C
ATOM   3118  NE  ARG A 394      10.144  16.254   9.969  1.00 85.06           N
ATOM   3119  CZ  ARG A 394      11.182  15.682  10.542  1.00 86.55           C
ATOM   3120  NH1 ARG A 394      12.096  15.046   9.874  1.00 76.98           N
ATOM   3121  NH2 ARG A 394      11.318  15.750  11.827  1.00 81.38           N
ATOM   3122  N   LEU A 395       7.510  20.301   6.520  1.00 92.54           N
ATOM   3123  CA  LEU A 395       6.596  21.130   7.300  1.00 93.23           C
ATOM   3124  C   LEU A 395       6.419  20.548   8.715  1.00 93.73           C
ATOM   3125  O   LEU A 395       6.337  19.332   8.880  1.00 91.50           O
ATOM   3126  CB  LEU A 395       5.270  21.231   6.523  1.00 92.31           C
ATOM   3127  CG  LEU A 395       4.402  22.429   6.933  1.00 91.34           C
ATOM   3128  CD1 LEU A 395       4.993  23.740   6.417  1.00 87.82           C
ATOM   3129  CD2 LEU A 395       3.007  22.283   6.347  1.00 87.89           C
ATOM   3130  N   GLN A 396       6.349  21.423   9.718  1.00 94.64           N
ATOM   3131  CA  GLN A 396       6.132  21.100  11.135  1.00 94.69           C
ATOM   3132  C   GLN A 396       5.069  22.024  11.763  1.00 94.71           C
ATOM   3133  O   GLN A 396       5.071  22.274  12.962  1.00 90.51           O
ATOM   3134  CB  GLN A 396       7.477  21.164  11.881  1.00 93.33           C
ATOM   3135  CG  GLN A 396       8.341  19.912  11.698  1.00 89.77           C
ATOM   3136  CD  GLN A 396       7.883  18.721  12.541  1.00 91.52           C
ATOM   3137  OE1 GLN A 396       6.979  18.779  13.335  1.00 82.41           O
ATOM   3138  NE2 GLN A 396       8.515  17.582  12.418  1.00 81.73           N
ATOM   3139  N   ASN A 397       4.179  22.547  10.938  1.00 93.85           N
ATOM   3140  CA  ASN A 397       3.056  23.385  11.334  1.00 93.79           C
ATOM   3141  C   ASN A 397       1.793  22.926  10.583  1.00 94.23           C
ATOM   3142  O   ASN A 397       1.889  22.055   9.711  1.00 90.81           O
ATOM   3143  CB  ASN A 397       3.443  24.861  11.123  1.00 90.74           C
ATOM   3144  CG  ASN A 397       3.556  25.301   9.681  1.00 92.10           C
ATOM   3145  OD1 ASN A 397       3.283  24.592   8.736  1.00 82.93           O
ATOM   3146  ND2 ASN A 397       3.957  26.534   9.453  1.00 83.16           N
ATOM   3147  N   PRO A 398       0.598  23.466  10.919  1.00 93.44           N
ATOM   3148  CA  PRO A 398      -0.610  23.111  10.192  1.00 92.84           C
ATOM   3149  C   PRO A 398      -0.465  23.336   8.688  1.00 93.30           C
ATOM   3150  O   PRO A 398       0.033  24.373   8.247  1.00 91.36           O
ATOM   3151  CB  PRO A 398      -1.721  23.977  10.794  1.00 91.22           C
ATOM   3152  CG  PRO A 398      -1.212  24.267  12.205  1.00 90.06           C
ATOM   3153  CD  PRO A 398       0.295  24.377  11.997  1.00 92.66           C
ATOM   3154  N   VAL A 399      -0.979  22.403   7.888  1.00 93.06           N
ATOM   3155  CA  VAL A 399      -0.894  22.464   6.411  1.00 92.56           C
ATOM   3156  C   VAL A 399      -1.625  23.660   5.786  1.00 92.31           C
ATOM   3157  O   VAL A 399      -1.469  23.920   4.602  1.00 89.05           O
ATOM   3158  CB  VAL A 399      -1.415  21.160   5.779  1.00 91.55           C
ATOM   3159  CG1 VAL A 399      -0.545  19.967   6.184  1.00 85.90           C
ATOM   3160  CG2 VAL A 399      -2.880  20.871   6.155  1.00 86.72           C
ATOM   3161  N   LEU A 400      -2.421  24.383   6.581  1.00 91.42           N
ATOM   3162  CA  LEU A 400      -3.160  25.580   6.185  1.00 89.90           C
ATOM   3163  C   LEU A 400      -2.290  26.836   6.076  1.00 90.24           C
ATOM   3164  O   LEU A 400      -2.717  27.822   5.488  1.00 86.81           O
ATOM   3165  CB  LEU A 400      -4.277  25.822   7.223  1.00 87.74           C
ATOM   3166  CG  LEU A 400      -5.333  24.710   7.298  1.00 84.97           C
ATOM   3167  CD1 LEU A 400      -6.257  24.960   8.492  1.00 79.41           C
ATOM   3168  CD2 LEU A 400      -6.184  24.664   6.031  1.00 79.22           C
ATOM   3169  N   ILE A 401      -1.087  26.826   6.674  1.00 90.80           N
ATOM   3170  CA  ILE A 401      -0.216  27.994   6.748  1.00 90.81           C
ATOM   3171  C   ILE A 401       1.191  27.663   6.245  1.00 92.23           C
ATOM   3172  O   ILE A 401       1.703  26.560   6.451  1.00 91.16           O
ATOM   3173  CB  ILE A 401      -0.185  28.604   8.177  1.00 88.13           C
ATOM   3174  CG1 ILE A 401       0.274  27.602   9.252  1.00 80.02           C
ATOM   3175  CG2 ILE A 401      -1.570  29.184   8.514  1.00 76.13           C
ATOM   3176  CD1 ILE A 401       0.523  28.229  10.630  1.00 75.22           C
ATOM   3177  N   ASN A 402       1.834  28.649   5.629  1.00 92.00           N
ATOM   3178  CA  ASN A 402       3.236  28.548   5.254  1.00 92.60           C
ATOM   3179  C   ASN A 402       4.144  28.733   6.484  1.00 93.54           C
ATOM   3180  O   ASN A 402       3.828  29.541   7.362  1.00 91.30           O
ATOM   3181  CB  ASN A 402       3.545  29.573   4.153  1.00 90.55           C
ATOM   3182  CG  ASN A 402       2.959  29.155   2.814  1.00 89.12           C
ATOM   3183  OD1 ASN A 402       2.779  27.980   2.530  1.00 80.86           O
ATOM   3184  ND2 ASN A 402       2.650  30.096   1.952  1.00 80.32           N
ATOM   3185  N   PRO A 403       5.275  28.028   6.558  1.00 93.88           N
ATOM   3186  CA  PRO A 403       6.257  28.256   7.607  1.00 94.01           C
ATOM   3187  C   PRO A 403       6.871  29.658   7.462  1.00 94.13           C
ATOM   3188  O   PRO A 403       7.180  30.107   6.361  1.00 91.26           O
ATOM   3189  CB  PRO A 403       7.291  27.139   7.443  1.00 92.32           C
ATOM   3190  CG  PRO A 403       7.228  26.812   5.952  1.00 90.30           C
ATOM   3191  CD  PRO A 403       5.762  27.044   5.603  1.00 92.87           C
ATOM   3192  N   ALA A 404       7.065  30.330   8.592  1.00 94.53           N
ATOM   3193  CA  ALA A 404       7.726  31.633   8.642  1.00 94.18           C
ATOM   3194  C   ALA A 404       9.197  31.521   9.067  1.00 94.65           C
ATOM   3195  O   ALA A 404      10.018  32.388   8.746  1.00 91.47           O
ATOM   3196  CB  ALA A 404       6.933  32.533   9.598  1.00 92.32           C
ATOM   3197  N   TYR A 405       9.531  30.448   9.769  1.00 94.85           N
ATOM   3198  CA  TYR A 405      10.853  30.171  10.315  1.00 95.29           C
ATOM   3199  C   TYR A 405      11.256  28.731  10.042  1.00 95.42           C
ATOM   3200  O   TYR A 405      10.440  27.898   9.656  1.00 93.65           O
ATOM   3201  CB  TYR A 405      10.861  30.485  11.814  1.00 94.89           C
ATOM   3202  CG  TYR A 405      10.473  31.907  12.140  1.00 95.19           C
ATOM   3203  CD1 TYR A 405      11.366  32.960  11.903  1.00 91.29           C
ATOM   3204  CD2 TYR A 405       9.189  32.192  12.645  1.00 91.76           C
ATOM   3205  CE1 TYR A 405      11.002  34.285  12.171  1.00 90.22           C
ATOM   3206  CE2 TYR A 405       8.808  33.516  12.916  1.00 90.54           C
ATOM   3207  CZ  TYR A 405       9.717  34.563  12.676  1.00 91.85           C
ATOM   3208  OH  TYR A 405       9.355  35.855  12.943  1.00 90.21           O
ATOM   3209  N   ARG A 406      12.525  28.422  10.279  1.00 95.63           N
ATOM   3210  CA  ARG A 406      13.075  27.077  10.115  1.00 95.61           C
ATOM   3211  C   ARG A 406      13.668  26.578  11.425  1.00 95.72           C
ATOM   3212  O   ARG A 406      14.491  27.257  12.040  1.00 93.99           O
ATOM   3213  CB  ARG A 406      14.084  27.088   8.962  1.00 94.12           C
ATOM   3214  CG  ARG A 406      14.736  25.725   8.737  1.00 90.90           C
ATOM   3215  CD  ARG A 406      15.439  25.668   7.381  1.00 88.93           C
ATOM   3216  NE  ARG A 406      14.449  25.672   6.299  1.00 85.78           N
ATOM   3217  CZ  ARG A 406      14.636  25.854   5.017  1.00 85.19           C
ATOM   3218  NH1 ARG A 406      15.830  26.016   4.503  1.00 76.38           N
ATOM   3219  NH2 ARG A 406      13.600  25.865   4.226  1.00 79.23           N
ATOM   3220  N   ALA A 407      13.314  25.382  11.819  1.00 94.75           N
ATOM   3221  CA  ALA A 407      14.054  24.606  12.798  1.00 94.68           C
ATOM   3222  C   ALA A 407      15.181  23.871  12.059  1.00 94.51           C
ATOM   3223  O   ALA A 407      14.952  22.854  11.405  1.00 92.68           O
ATOM   3224  CB  ALA A 407      13.098  23.686  13.544  1.00 93.88           C
ATOM   3225  N   GLN A 408      16.399  24.396  12.152  1.00 94.26           N
ATOM   3226  CA  GLN A 408      17.570  23.766  11.563  1.00 93.82           C
ATOM   3227  C   GLN A 408      18.166  22.774  12.565  1.00 93.82           C
ATOM   3228  O   GLN A 408      18.514  23.151  13.679  1.00 91.85           O
ATOM   3229  CB  GLN A 408      18.567  24.859  11.142  1.00 92.46           C
ATOM   3230  CG  GLN A 408      19.820  24.311  10.461  1.00 88.40           C
ATOM   3231  CD  GLN A 408      19.513  23.564   9.156  1.00 87.29           C
ATOM   3232  OE1 GLN A 408      18.808  24.031   8.289  1.00 78.14           O
ATOM   3233  NE2 GLN A 408      20.049  22.375   8.991  1.00 76.28           N
ATOM   3234  N   GLU A 409      18.332  21.521  12.162  1.00 92.06           N
ATOM   3235  CA  GLU A 409      19.088  20.551  12.957  1.00 90.64           C
ATOM   3236  C   GLU A 409      20.553  20.994  13.040  1.00 90.05           C
ATOM   3237  O   GLU A 409      21.225  21.184  12.015  1.00 87.70           O
ATOM   3238  CB  GLU A 409      18.930  19.143  12.364  1.00 89.00           C
ATOM   3239  CG  GLU A 409      19.522  18.029  13.245  1.00 87.41           C
ATOM   3240  CD  GLU A 409      19.421  16.638  12.570  1.00 87.78           C
ATOM   3241  OE1 GLU A 409      18.885  15.675  13.153  1.00 81.33           O
ATOM   3242  OE2 GLU A 409      19.914  16.468  11.433  1.00 83.08           O
ATOM   3243  N   THR A 410      21.058  21.169  14.260  1.00 91.66           N
ATOM   3244  CA  THR A 410      22.420  21.625  14.538  1.00 90.90           C
ATOM   3245  C   THR A 410      23.130  20.647  15.463  1.00 90.72           C
ATOM   3246  O   THR A 410      22.506  19.941  16.245  1.00 85.59           O
ATOM   3247  CB  THR A 410      22.453  23.041  15.133  1.00 88.37           C
ATOM   3248  OG1 THR A 410      21.664  23.121  16.294  1.00 75.68           O
ATOM   3249  CG2 THR A 410      21.952  24.086  14.144  1.00 74.58           C
ATOM   3250  N   GLY A 411      24.448  20.607  15.358  1.00 89.06           N
ATOM   3251  CA  GLY A 411      25.293  19.698  16.112  1.00 88.40           C
ATOM   3252  C   GLY A 411      26.670  19.584  15.479  1.00 89.69           C
ATOM   3253  O   GLY A 411      27.044  20.393  14.630  1.00 84.63           O
ATOM   3254  N   ASP A 412      27.416  18.551  15.870  1.00 88.78           N
ATOM   3255  CA  ASP A 412      28.715  18.278  15.258  1.00 88.31           C
ATOM   3256  C   ASP A 412      28.545  17.860  13.781  1.00 88.65           C
ATOM   3257  O   ASP A 412      27.878  16.863  13.502  1.00 85.36           O
ATOM   3258  CB  ASP A 412      29.448  17.218  16.082  1.00 85.89           C
ATOM   3259  CG  ASP A 412      30.884  16.930  15.618  1.00 80.78           C
ATOM   3260  OD1 ASP A 412      31.244  17.328  14.488  1.00 73.58           O
ATOM   3261  OD2 ASP A 412      31.619  16.273  16.382  1.00 75.33           O
ATOM   3262  N   PRO A 413      29.162  18.566  12.816  1.00 89.90           N
ATOM   3263  CA  PRO A 413      29.124  18.206  11.397  1.00 88.96           C
ATOM   3264  C   PRO A 413      29.562  16.771  11.108  1.00 89.15           C
ATOM   3265  O   PRO A 413      29.129  16.174  10.117  1.00 85.54           O
ATOM   3266  CB  PRO A 413      30.050  19.208  10.695  1.00 86.85           C
ATOM   3267  CG  PRO A 413      30.081  20.404  11.625  1.00 84.52           C
ATOM   3268  CD  PRO A 413      29.935  19.787  13.005  1.00 87.49           C
ATOM   3269  N   ALA A 414      30.422  16.194  11.963  1.00 89.77           N
ATOM   3270  CA  ALA A 414      30.826  14.803  11.843  1.00 89.45           C
ATOM   3271  C   ALA A 414      29.627  13.845  11.923  1.00 89.76           C
ATOM   3272  O   ALA A 414      29.578  12.868  11.177  1.00 86.91           O
ATOM   3273  CB  ALA A 414      31.868  14.496  12.922  1.00 88.00           C
ATOM   3274  N   ILE A 415      28.626  14.158  12.750  1.00 90.36           N
ATOM   3275  CA  ILE A 415      27.417  13.334  12.902  1.00 90.22           C
ATOM   3276  C   ILE A 415      26.629  13.302  11.586  1.00 90.19           C
ATOM   3277  O   ILE A 415      26.206  12.229  11.152  1.00 88.23           O
ATOM   3278  CB  ILE A 415      26.553  13.821  14.081  1.00 89.43           C
ATOM   3279  CG1 ILE A 415      27.350  13.777  15.405  1.00 85.33           C
ATOM   3280  CG2 ILE A 415      25.282  12.966  14.184  1.00 85.43           C
ATOM   3281  CD1 ILE A 415      26.624  14.384  16.604  1.00 80.51           C
ATOM   3282  N   ALA A 416      26.485  14.436  10.897  1.00 89.18           N
ATOM   3283  CA  ALA A 416      25.823  14.482   9.595  1.00 87.70           C
ATOM   3284  C   ALA A 416      26.574  13.674   8.540  1.00 88.16           C
ATOM   3285  O   ALA A 416      25.968  12.928   7.777  1.00 86.50           O
ATOM   3286  CB  ALA A 416      25.672  15.924   9.123  1.00 85.75           C
ATOM   3287  N   GLN A 417      27.914  13.754   8.532  1.00 87.25           N
ATOM   3288  CA  GLN A 417      28.734  12.949   7.632  1.00 86.58           C
ATOM   3289  C   GLN A 417      28.583  11.448   7.928  1.00 87.26           C
ATOM   3290  O   GLN A 417      28.460  10.651   6.999  1.00 86.07           O
ATOM   3291  CB  GLN A 417      30.204  13.349   7.742  1.00 85.41           C
ATOM   3292  CG  GLN A 417      30.472  14.745   7.156  1.00 78.00           C
ATOM   3293  CD  GLN A 417      31.958  15.115   7.205  1.00 73.12           C
ATOM   3294  OE1 GLN A 417      32.820  14.366   7.633  1.00 65.28           O
ATOM   3295  NE2 GLN A 417      32.323  16.291   6.748  1.00 62.14           N
ATOM   3296  N   HIS A 418      28.541  11.066   9.209  1.00 87.61           N
ATOM   3297  CA  HIS A 418      28.303   9.683   9.597  1.00 87.76           C
ATOM   3298  C   HIS A 418      26.902   9.206   9.206  1.00 88.04           C
ATOM   3299  O   HIS A 418      26.772   8.109   8.657  1.00 86.67           O
ATOM   3300  CB  HIS A 418      28.519   9.521  11.114  1.00 87.26           C
ATOM   3301  CG  HIS A 418      29.957   9.345  11.500  1.00 84.63           C
ATOM   3302  ND1 HIS A 418      30.459   8.282  12.219  1.00 72.78           N
ATOM   3303  CD2 HIS A 418      31.020  10.160  11.235  1.00 73.09           C
ATOM   3304  CE1 HIS A 418      31.774   8.465  12.391  1.00 73.98           C
ATOM   3305  NE2 HIS A 418      32.162   9.599  11.795  1.00 76.72           N
ATOM   3306  N   ARG A 419      25.868  10.018   9.422  1.00 88.95           N
ATOM   3307  CA  ARG A 419      24.503   9.743   8.968  1.00 88.99           C
ATOM   3308  C   ARG A 419      24.479   9.531   7.452  1.00 88.70           C
ATOM   3309  O   ARG A 419      23.997   8.495   6.999  1.00 87.36           O
ATOM   3310  CB  ARG A 419      23.553  10.885   9.395  1.00 88.19           C
ATOM   3311  CG  ARG A 419      22.107  10.652   8.927  1.00 86.47           C
ATOM   3312  CD  ARG A 419      21.225  11.901   9.092  1.00 85.08           C
ATOM   3313  NE  ARG A 419      20.607  12.027  10.422  1.00 81.20           N
ATOM   3314  CZ  ARG A 419      20.131  13.148  10.935  1.00 80.90           C
ATOM   3315  NH1 ARG A 419      20.272  14.305  10.374  1.00 72.64           N
ATOM   3316  NH2 ARG A 419      19.449  13.153  12.042  1.00 73.01           N
ATOM   3317  N   HIS A 420      25.056  10.466   6.704  1.00 87.05           N
ATOM   3318  CA  HIS A 420      25.118  10.400   5.251  1.00 86.27           C
ATOM   3319  C   HIS A 420      25.829   9.129   4.777  1.00 86.71           C
ATOM   3320  O   HIS A 420      25.276   8.388   3.962  1.00 85.77           O
ATOM   3321  CB  HIS A 420      25.786  11.659   4.702  1.00 84.80           C
ATOM   3322  CG  HIS A 420      25.685  11.769   3.201  1.00 81.06           C
ATOM   3323  ND1 HIS A 420      24.631  12.333   2.515  1.00 69.24           N
ATOM   3324  CD2 HIS A 420      26.579  11.338   2.262  1.00 70.32           C
ATOM   3325  CE1 HIS A 420      24.897  12.244   1.201  1.00 69.17           C
ATOM   3326  NE2 HIS A 420      26.072  11.644   1.009  1.00 70.62           N
ATOM   3327  N   ALA A 421      26.981   8.803   5.346  1.00 86.65           N
ATOM   3328  CA  ALA A 421      27.736   7.607   4.998  1.00 86.56           C
ATOM   3329  C   ALA A 421      26.984   6.305   5.325  1.00 87.10           C
ATOM   3330  O   ALA A 421      27.008   5.355   4.539  1.00 85.60           O
ATOM   3331  CB  ALA A 421      29.085   7.661   5.719  1.00 85.56           C
ATOM   3332  N   ARG A 422      26.296   6.225   6.462  1.00 85.99           N
ATOM   3333  CA  ARG A 422      25.507   5.035   6.817  1.00 86.47           C
ATOM   3334  C   ARG A 422      24.270   4.888   5.923  1.00 86.75           C
ATOM   3335  O   ARG A 422      23.988   3.782   5.454  1.00 85.41           O
ATOM   3336  CB  ARG A 422      25.112   5.075   8.298  1.00 86.11           C
ATOM   3337  CG  ARG A 422      26.302   4.857   9.252  1.00 83.47           C
ATOM   3338  CD  ARG A 422      25.832   4.983  10.708  1.00 83.01           C
ATOM   3339  NE  ARG A 422      26.945   5.100  11.672  1.00 79.95           N
ATOM   3340  CZ  ARG A 422      26.875   5.740  12.837  1.00 77.53           C
ATOM   3341  NH1 ARG A 422      25.769   6.225  13.297  1.00 68.43           N
ATOM   3342  NH2 ARG A 422      27.930   5.953  13.562  1.00 70.37           N
ATOM   3343  N   GLN A 423      23.592   5.986   5.640  1.00 87.24           N
ATOM   3344  CA  GLN A 423      22.426   5.976   4.761  1.00 87.16           C
ATOM   3345  C   GLN A 423      22.798   5.690   3.300  1.00 87.41           C
ATOM   3346  O   GLN A 423      22.109   4.909   2.655  1.00 86.06           O
ATOM   3347  CB  GLN A 423      21.665   7.295   4.881  1.00 86.66           C
ATOM   3348  CG  GLN A 423      20.896   7.413   6.209  1.00 83.65           C
ATOM   3349  CD  GLN A 423      20.002   8.649   6.236  1.00 79.78           C
ATOM   3350  OE1 GLN A 423      20.134   9.569   5.456  1.00 70.93           O
ATOM   3351  NE2 GLN A 423      19.029   8.703   7.118  1.00 68.56           N
ATOM   3352  N   SER A 424      23.900   6.248   2.795  1.00 86.10           N
ATOM   3353  CA  SER A 424      24.384   5.989   1.439  1.00 85.66           C
ATOM   3354  C   SER A 424      24.749   4.525   1.256  1.00 86.20           C
ATOM   3355  O   SER A 424      24.280   3.911   0.297  1.00 84.77           O
ATOM   3356  CB  SER A 424      25.570   6.888   1.091  1.00 83.85           C
ATOM   3357  OG  SER A 424      26.631   6.611   1.963  1.00 71.86           O
ATOM   3358  N   ARG A 425      25.446   3.904   2.213  1.00 84.15           N
ATOM   3359  CA  ARG A 425      25.732   2.459   2.186  1.00 84.89           C
ATOM   3360  C   ARG A 425      24.451   1.629   2.133  1.00 85.49           C
ATOM   3361  O   ARG A 425      24.341   0.720   1.318  1.00 84.06           O
ATOM   3362  CB  ARG A 425      26.553   2.055   3.422  1.00 83.81           C
ATOM   3363  CG  ARG A 425      27.998   2.569   3.356  1.00 78.49           C
ATOM   3364  CD  ARG A 425      28.685   2.315   4.695  1.00 77.21           C
ATOM   3365  NE  ARG A 425      29.950   3.053   4.796  1.00 71.23           N
ATOM   3366  CZ  ARG A 425      30.792   3.008   5.819  1.00 65.80           C
ATOM   3367  NH1 ARG A 425      30.595   2.218   6.848  1.00 60.32           N
ATOM   3368  NH2 ARG A 425      31.835   3.769   5.822  1.00 57.78           N
ATOM   3369  N   GLY A 426      23.479   1.960   2.965  1.00 85.40           N
ATOM   3370  CA  GLY A 426      22.174   1.295   2.959  1.00 85.78           C
ATOM   3371  C   GLY A 426      21.442   1.449   1.627  1.00 87.06           C
ATOM   3372  O   GLY A 426      20.883   0.480   1.101  1.00 85.66           O
ATOM   3373  N   ALA A 427      21.486   2.638   1.033  1.00 86.32           N
ATOM   3374  CA  ALA A 427      20.856   2.920  -0.248  1.00 85.84           C
ATOM   3375  C   ALA A 427      21.570   2.226  -1.422  1.00 86.85           C
ATOM   3376  O   ALA A 427      20.903   1.673  -2.295  1.00 85.34           O
ATOM   3377  CB  ALA A 427      20.767   4.437  -0.413  1.00 83.99           C
ATOM   3378  N   ILE A 428      22.914   2.183  -1.424  1.00 85.43           N
ATOM   3379  CA  ILE A 428      23.724   1.436  -2.398  1.00 85.52           C
ATOM   3380  C   ILE A 428      23.373  -0.054  -2.332  1.00 86.65           C
ATOM   3381  O   ILE A 428      23.057  -0.659  -3.356  1.00 85.89           O
ATOM   3382  CB  ILE A 428      25.236   1.684  -2.179  1.00 84.62           C
ATOM   3383  CG1 ILE A 428      25.617   3.131  -2.555  1.00 81.39           C
ATOM   3384  CG2 ILE A 428      26.093   0.705  -3.007  1.00 81.26           C
ATOM   3385  CD1 ILE A 428      26.973   3.579  -1.994  1.00 75.64           C
ATOM   3386  N   TRP A 429      23.336  -0.623  -1.120  1.00 86.63           N
ATOM   3387  CA  TRP A 429      22.957  -2.024  -0.911  1.00 87.41           C
ATOM   3388  C   TRP A 429      21.527  -2.315  -1.377  1.00 87.89           C
ATOM   3389  O   TRP A 429      21.270  -3.333  -2.025  1.00 85.93           O
ATOM   3390  CB  TRP A 429      23.124  -2.377   0.566  1.00 87.05           C
ATOM   3391  CG  TRP A 429      22.969  -3.839   0.832  1.00 86.45           C
ATOM   3392  CD1 TRP A 429      21.897  -4.445   1.405  1.00 83.16           C
ATOM   3393  CD2 TRP A 429      23.912  -4.905   0.519  1.00 86.54           C
ATOM   3394  NE1 TRP A 429      22.126  -5.814   1.476  1.00 82.27           N
ATOM   3395  CE2 TRP A 429      23.350  -6.138   0.939  1.00 84.84           C
ATOM   3396  CE3 TRP A 429      25.194  -4.942  -0.088  1.00 82.57           C
ATOM   3397  CZ2 TRP A 429      24.036  -7.370   0.778  1.00 82.20           C
ATOM   3398  CZ3 TRP A 429      25.875  -6.170  -0.247  1.00 78.93           C
ATOM   3399  CH2 TRP A 429      25.297  -7.362   0.181  1.00 79.60           C
ATOM   3400  N   LYS A 430      20.583  -1.411  -1.121  1.00 87.81           N
ATOM   3401  CA  LYS A 430      19.195  -1.547  -1.575  1.00 87.40           C
ATOM   3402  C   LYS A 430      19.079  -1.490  -3.101  1.00 88.45           C
ATOM   3403  O   LYS A 430      18.322  -2.261  -3.679  1.00 87.38           O
ATOM   3404  CB  LYS A 430      18.333  -0.478  -0.885  1.00 85.74           C
ATOM   3405  CG  LYS A 430      16.829  -0.696  -1.120  1.00 77.63           C
ATOM   3406  CD  LYS A 430      16.020   0.332  -0.323  1.00 72.75           C
ATOM   3407  CE  LYS A 430      14.511   0.095  -0.494  1.00 63.32           C
ATOM   3408  NZ  LYS A 430      13.709   1.060   0.299  1.00 55.48           N
ATOM   3409  N   GLN A 431      19.844  -0.616  -3.764  1.00 85.96           N
ATOM   3410  CA  GLN A 431      19.881  -0.576  -5.228  1.00 86.09           C
ATOM   3411  C   GLN A 431      20.532  -1.828  -5.821  1.00 87.54           C
ATOM   3412  O   GLN A 431      20.030  -2.345  -6.813  1.00 85.47           O
ATOM   3413  CB  GLN A 431      20.604   0.677  -5.725  1.00 83.76           C
ATOM   3414  CG  GLN A 431      19.730   1.932  -5.582  1.00 77.80           C
ATOM   3415  CD  GLN A 431      20.253   3.122  -6.391  1.00 72.72           C
ATOM   3416  OE1 GLN A 431      21.204   3.041  -7.149  1.00 66.24           O
ATOM   3417  NE2 GLN A 431      19.617   4.274  -6.302  1.00 62.21           N
ATOM   3418  N   PHE A 432      21.597  -2.335  -5.201  1.00 87.65           N
ATOM   3419  CA  PHE A 432      22.211  -3.609  -5.574  1.00 88.32           C
ATOM   3420  C   PHE A 432      21.206  -4.766  -5.496  1.00 89.51           C
ATOM   3421  O   PHE A 432      21.011  -5.477  -6.480  1.00 88.64           O
ATOM   3422  CB  PHE A 432      23.432  -3.856  -4.679  1.00 88.33           C
ATOM   3423  CG  PHE A 432      23.952  -5.270  -4.748  1.00 89.82           C
ATOM   3424  CD1 PHE A 432      23.707  -6.167  -3.691  1.00 86.25           C
ATOM   3425  CD2 PHE A 432      24.622  -5.709  -5.901  1.00 86.96           C
ATOM   3426  CE1 PHE A 432      24.126  -7.503  -3.797  1.00 85.74           C
ATOM   3427  CE2 PHE A 432      25.037  -7.046  -6.005  1.00 85.34           C
ATOM   3428  CZ  PHE A 432      24.785  -7.941  -4.960  1.00 86.27           C
ATOM   3429  N   LYS A 433      20.500  -4.870  -4.377  1.00 88.69           N
ATOM   3430  CA  LYS A 433      19.467  -5.889  -4.127  1.00 89.50           C
ATOM   3431  C   LYS A 433      18.326  -5.886  -5.152  1.00 90.15           C
ATOM   3432  O   LYS A 433      17.752  -6.931  -5.431  1.00 87.90           O
ATOM   3433  CB  LYS A 433      18.946  -5.657  -2.696  1.00 88.22           C
ATOM   3434  CG  LYS A 433      17.704  -6.482  -2.332  1.00 84.03           C
ATOM   3435  CD  LYS A 433      17.262  -6.195  -0.901  1.00 83.89           C
ATOM   3436  CE  LYS A 433      15.898  -6.852  -0.667  1.00 75.61           C
ATOM   3437  NZ  LYS A 433      15.415  -6.684   0.719  1.00 69.71           N
ATOM   3438  N   LEU A 434      17.963  -4.712  -5.670  1.00 89.21           N
ATOM   3439  CA  LEU A 434      16.809  -4.542  -6.557  1.00 88.95           C
ATOM   3440  C   LEU A 434      17.190  -4.396  -8.040  1.00 89.03           C
ATOM   3441  O   LEU A 434      16.319  -4.244  -8.882  1.00 85.22           O
ATOM   3442  CB  LEU A 434      15.983  -3.335  -6.080  1.00 87.66           C
ATOM   3443  CG  LEU A 434      15.370  -3.472  -4.672  1.00 86.78           C
ATOM   3444  CD1 LEU A 434      14.679  -2.164  -4.287  1.00 82.37           C
ATOM   3445  CD2 LEU A 434      14.341  -4.599  -4.589  1.00 82.70           C
ATOM   3446  N   SER A 435      18.482  -4.405  -8.354  1.00 88.92           N
ATOM   3447  CA  SER A 435      18.966  -4.181  -9.717  1.00 88.95           C
ATOM   3448  C   SER A 435      18.798  -5.424 -10.591  1.00 90.19           C
ATOM   3449  O   SER A 435      18.997  -6.540 -10.120  1.00 86.44           O
ATOM   3450  CB  SER A 435      20.424  -3.744  -9.680  1.00 85.83           C
ATOM   3451  OG  SER A 435      20.742  -3.053 -10.858  1.00 76.96           O
ATOM   3452  N   ALA A 436      18.477  -5.230 -11.868  1.00 88.18           N
ATOM   3453  CA  ALA A 436      18.164  -6.321 -12.792  1.00 85.84           C
ATOM   3454  C   ALA A 436      19.302  -7.332 -12.956  1.00 84.78           C
ATOM   3455  O   ALA A 436      19.053  -8.530 -13.018  1.00 76.33           O
ATOM   3456  CB  ALA A 436      17.787  -5.720 -14.142  1.00 83.18           C
ATOM   3457  N   ALA A 437      20.555  -6.879 -13.012  1.00 84.98           N
ATOM   3458  CA  ALA A 437      21.702  -7.756 -13.221  1.00 84.67           C
ATOM   3459  C   ALA A 437      22.204  -8.439 -11.941  1.00 86.90           C
ATOM   3460  O   ALA A 437      22.893  -9.446 -12.007  1.00 80.64           O
ATOM   3461  CB  ALA A 437      22.812  -6.928 -13.875  1.00 79.96           C
ATOM   3462  N   SER A 438      21.887  -7.886 -10.760  1.00 88.78           N
ATOM   3463  CA  SER A 438      22.470  -8.316  -9.483  1.00 89.49           C
ATOM   3464  C   SER A 438      21.483  -8.973  -8.520  1.00 91.31           C
ATOM   3465  O   SER A 438      21.902  -9.573  -7.538  1.00 88.34           O
ATOM   3466  CB  SER A 438      23.154  -7.129  -8.808  1.00 86.57           C
ATOM   3467  OG  SER A 438      22.228  -6.108  -8.502  1.00 81.08           O
ATOM   3468  N   CYS A 439      20.184  -8.876  -8.782  1.00 91.70           N
ATOM   3469  CA  CYS A 439      19.160  -9.402  -7.884  1.00 92.40           C
ATOM   3470  C   CYS A 439      19.203 -10.929  -7.717  1.00 93.62           C
ATOM   3471  O   CYS A 439      18.829 -11.418  -6.662  1.00 91.43           O
ATOM   3472  CB  CYS A 439      17.775  -8.941  -8.363  1.00 90.88           C
ATOM   3473  SG  CYS A 439      17.408  -9.521 -10.051  1.00 88.65           S
ATOM   3474  N   PHE A 440      19.703 -11.654  -8.709  1.00 94.24           N
ATOM   3475  CA  PHE A 440      19.823 -13.119  -8.690  1.00 94.38           C
ATOM   3476  C   PHE A 440      20.945 -13.554  -7.747  1.00 94.40           C
ATOM   3477  O   PHE A 440      20.694 -14.220  -6.747  1.00 91.27           O
ATOM   3478  CB  PHE A 440      20.052 -13.610 -10.122  1.00 93.49           C
ATOM   3479  CG  PHE A 440      19.052 -13.067 -11.119  1.00 94.84           C
ATOM   3480  CD1 PHE A 440      17.703 -13.460 -11.061  1.00 92.03           C
ATOM   3481  CD2 PHE A 440      19.462 -12.140 -12.101  1.00 92.28           C
ATOM   3482  CE1 PHE A 440      16.773 -12.931 -11.963  1.00 91.06           C
ATOM   3483  CE2 PHE A 440      18.527 -11.617 -13.006  1.00 90.91           C
ATOM   3484  CZ  PHE A 440      17.178 -12.010 -12.943  1.00 92.46           C
ATOM   3485  N   THR A 441      22.159 -13.052  -7.970  1.00 93.56           N
ATOM   3486  CA  THR A 441      23.320 -13.318  -7.103  1.00 93.28           C
ATOM   3487  C   THR A 441      23.093 -12.841  -5.667  1.00 93.62           C
ATOM   3488  O   THR A 441      23.564 -13.464  -4.720  1.00 91.23           O
ATOM   3489  CB  THR A 441      24.559 -12.616  -7.660  1.00 91.86           C
ATOM   3490  OG1 THR A 441      24.666 -12.814  -9.046  1.00 83.17           O
ATOM   3491  CG2 THR A 441      25.850 -13.105  -7.022  1.00 82.75           C
ATOM   3492  N   PHE A 442      22.335 -11.757  -5.466  1.00 94.23           N
ATOM   3493  CA  PHE A 442      21.940 -11.322  -4.132  1.00 93.95           C
ATOM   3494  C   PHE A 442      21.111 -12.388  -3.412  1.00 94.27           C
ATOM   3495  O   PHE A 442      21.324 -12.639  -2.231  1.00 93.14           O
ATOM   3496  CB  PHE A 442      21.164 -10.001  -4.220  1.00 93.48           C
ATOM   3497  CG  PHE A 442      20.547  -9.593  -2.902  1.00 93.71           C
ATOM   3498  CD1 PHE A 442      19.226  -9.965  -2.586  1.00 90.81           C
ATOM   3499  CD2 PHE A 442      21.336  -8.951  -1.930  1.00 91.30           C
ATOM   3500  CE1 PHE A 442      18.715  -9.727  -1.302  1.00 89.96           C
ATOM   3501  CE2 PHE A 442      20.825  -8.709  -0.651  1.00 89.43           C
ATOM   3502  CZ  PHE A 442      19.520  -9.106  -0.331  1.00 90.05           C
ATOM   3503  N   VAL A 443      20.155 -13.001  -4.101  1.00 95.29           N
ATOM   3504  CA  VAL A 443      19.296 -14.035  -3.519  1.00 95.02           C
ATOM   3505  C   VAL A 443      20.093 -15.281  -3.146  1.00 94.98           C
ATOM   3506  O   VAL A 443      19.928 -15.784  -2.042  1.00 92.51           O
ATOM   3507  CB  VAL A 443      18.135 -14.363  -4.473  1.00 93.94           C
ATOM   3508  CG1 VAL A 443      17.421 -15.667  -4.126  1.00 89.72           C
ATOM   3509  CG2 VAL A 443      17.103 -13.236  -4.423  1.00 90.36           C
ATOM   3510  N   GLU A 444      20.992 -15.715  -4.002  1.00 94.01           N
ATOM   3511  CA  GLU A 444      21.816 -16.903  -3.739  1.00 93.17           C
ATOM   3512  C   GLU A 444      22.807 -16.681  -2.593  1.00 92.86           C
ATOM   3513  O   GLU A 444      22.906 -17.496  -1.684  1.00 89.64           O
ATOM   3514  CB  GLU A 444      22.571 -17.288  -5.017  1.00 91.29           C
ATOM   3515  CG  GLU A 444      21.599 -17.785  -6.087  1.00 88.45           C
ATOM   3516  CD  GLU A 444      22.288 -18.070  -7.425  1.00 87.72           C
ATOM   3517  OE1 GLU A 444      21.752 -18.901  -8.176  1.00 77.67           O
ATOM   3518  OE2 GLU A 444      23.304 -17.391  -7.721  1.00 80.46           O
ATOM   3519  N   SER A 445      23.481 -15.536  -2.576  1.00 92.69           N
ATOM   3520  CA  SER A 445      24.503 -15.247  -1.562  1.00 91.58           C
ATOM   3521  C   SER A 445      23.931 -14.793  -0.222  1.00 91.49           C
ATOM   3522  O   SER A 445      24.420 -15.188   0.837  1.00 87.51           O
ATOM   3523  CB  SER A 445      25.488 -14.196  -2.097  1.00 89.43           C
ATOM   3524  OG  SER A 445      24.825 -13.013  -2.472  1.00 79.91           O
ATOM   3525  N   ALA A 446      22.878 -13.975  -0.229  1.00 92.81           N
ATOM   3526  CA  ALA A 446      22.333 -13.356   0.975  1.00 92.39           C
ATOM   3527  C   ALA A 446      20.946 -13.869   1.385  1.00 93.03           C
ATOM   3528  O   ALA A 446      20.451 -13.491   2.450  1.00 89.77           O
ATOM   3529  CB  ALA A 446      22.361 -11.832   0.798  1.00 90.32           C
ATOM   3530  N   GLY A 447      20.310 -14.728   0.592  1.00 92.87           N
ATOM   3531  CA  GLY A 447      18.960 -15.224   0.863  1.00 92.99           C
ATOM   3532  C   GLY A 447      18.825 -15.944   2.206  1.00 94.39           C
ATOM   3533  O   GLY A 447      17.879 -15.692   2.961  1.00 92.46           O
ATOM   3534  N   LEU A 448      19.815 -16.756   2.573  1.00 93.79           N
ATOM   3535  CA  LEU A 448      19.851 -17.468   3.861  1.00 94.12           C
ATOM   3536  C   LEU A 448      19.899 -16.529   5.077  1.00 94.26           C
ATOM   3537  O   LEU A 448      19.385 -16.873   6.138  1.00 91.67           O
ATOM   3538  CB  LEU A 448      21.054 -18.427   3.874  1.00 92.99           C
ATOM   3539  CG  LEU A 448      20.942 -19.597   2.884  1.00 89.80           C
ATOM   3540  CD1 LEU A 448      22.256 -20.376   2.855  1.00 80.83           C
ATOM   3541  CD2 LEU A 448      19.833 -20.574   3.275  1.00 80.58           C
ATOM   3542  N   SER A 449      20.414 -15.310   4.925  1.00 94.33           N
ATOM   3543  CA  SER A 449      20.451 -14.309   5.997  1.00 94.01           C
ATOM   3544  C   SER A 449      19.063 -13.809   6.418  1.00 94.74           C
ATOM   3545  O   SER A 449      18.928 -13.135   7.435  1.00 92.77           O
ATOM   3546  CB  SER A 449      21.345 -13.128   5.603  1.00 91.97           C
ATOM   3547  OG  SER A 449      20.710 -12.272   4.679  1.00 85.72           O
ATOM   3548  N   TYR A 450      18.023 -14.149   5.663  1.00 95.26           N
ATOM   3549  CA  TYR A 450      16.652 -13.789   5.997  1.00 95.59           C
ATOM   3550  C   TYR A 450      16.018 -14.692   7.064  1.00 95.75           C
ATOM   3551  O   TYR A 450      15.006 -14.291   7.626  1.00 94.04           O
ATOM   3552  CB  TYR A 450      15.785 -13.719   4.732  1.00 94.90           C
ATOM   3553  CG  TYR A 450      16.031 -12.458   3.940  1.00 95.04           C
ATOM   3554  CD1 TYR A 450      15.228 -11.324   4.148  1.00 92.37           C
ATOM   3555  CD2 TYR A 450      17.109 -12.394   3.037  1.00 92.60           C
ATOM   3556  CE1 TYR A 450      15.513 -10.126   3.494  1.00 91.48           C
ATOM   3557  CE2 TYR A 450      17.409 -11.189   2.383  1.00 91.43           C
ATOM   3558  CZ  TYR A 450      16.617 -10.055   2.620  1.00 92.40           C
ATOM   3559  OH  TYR A 450      16.953  -8.866   2.039  1.00 90.25           O
ATOM   3560  N   VAL A 451      16.602 -15.827   7.411  1.00 94.45           N
ATOM   3561  CA  VAL A 451      16.120 -16.675   8.522  1.00 94.44           C
ATOM   3562  C   VAL A 451      16.089 -15.902   9.850  1.00 94.78           C
ATOM   3563  O   VAL A 451      15.008 -15.759  10.419  1.00 93.81           O
ATOM   3564  CB  VAL A 451      16.917 -17.985   8.648  1.00 93.90           C
ATOM   3565  CG1 VAL A 451      16.490 -18.805   9.875  1.00 88.16           C
ATOM   3566  CG2 VAL A 451      16.719 -18.868   7.418  1.00 89.01           C
ATOM   3567  N   PRO A 452      17.210 -15.342  10.340  1.00 95.16           N
ATOM   3568  CA  PRO A 452      17.193 -14.573  11.580  1.00 94.39           C
ATOM   3569  C   PRO A 452      16.349 -13.307  11.455  1.00 94.07           C
ATOM   3570  O   PRO A 452      15.745 -12.878  12.433  1.00 92.85           O
ATOM   3571  CB  PRO A 452      18.662 -14.256  11.894  1.00 93.66           C
ATOM   3572  CG  PRO A 452      19.331 -14.288  10.518  1.00 91.91           C
ATOM   3573  CD  PRO A 452      18.558 -15.395   9.813  1.00 94.99           C
ATOM   3574  N   ARG A 453      16.238 -12.731  10.272  1.00 94.88           N
ATOM   3575  CA  ARG A 453      15.447 -11.527  10.027  1.00 94.01           C
ATOM   3576  C   ARG A 453      13.946 -11.797  10.119  1.00 94.21           C
ATOM   3577  O   ARG A 453      13.244 -11.062  10.797  1.00 92.58           O
ATOM   3578  CB  ARG A 453      15.874 -10.936   8.678  1.00 92.59           C
ATOM   3579  CG  ARG A 453      15.586  -9.440   8.630  1.00 83.85           C
ATOM   3580  CD  ARG A 453      16.180  -8.856   7.347  1.00 78.82           C
ATOM   3581  NE  ARG A 453      16.129  -7.398   7.361  1.00 71.75           N
ATOM   3582  CZ  ARG A 453      16.808  -6.585   6.578  1.00 63.95           C
ATOM   3583  NH1 ARG A 453      17.575  -7.038   5.625  1.00 58.64           N
ATOM   3584  NH2 ARG A 453      16.731  -5.295   6.746  1.00 56.58           N
ATOM   3585  N   LEU A 454      13.473 -12.888   9.516  1.00 94.03           N
ATOM   3586  CA  LEU A 454      12.090 -13.347   9.639  1.00 93.87           C
ATOM   3587  C   LEU A 454      11.727 -13.696  11.084  1.00 93.90           C
ATOM   3588  O   LEU A 454      10.637 -13.362  11.543  1.00 92.61           O
ATOM   3589  CB  LEU A 454      11.873 -14.586   8.746  1.00 93.76           C
ATOM   3590  CG  LEU A 454      11.712 -14.267   7.251  1.00 93.61           C
ATOM   3591  CD1 LEU A 454      11.819 -15.554   6.433  1.00 91.10           C
ATOM   3592  CD2 LEU A 454      10.338 -13.644   6.962  1.00 91.16           C
ATOM   3593  N   LEU A 455      12.636 -14.323  11.825  1.00 94.37           N
ATOM   3594  CA  LEU A 455      12.445 -14.605  13.244  1.00 93.64           C
ATOM   3595  C   LEU A 455      12.348 -13.313  14.064  1.00 93.10           C
ATOM   3596  O   LEU A 455      11.416 -13.176  14.856  1.00 91.54           O
ATOM   3597  CB  LEU A 455      13.599 -15.483  13.764  1.00 93.02           C
ATOM   3598  CG  LEU A 455      13.408 -16.984  13.441  1.00 88.86           C
ATOM   3599  CD1 LEU A 455      14.738 -17.720  13.600  1.00 84.27           C
ATOM   3600  CD2 LEU A 455      12.394 -17.620  14.376  1.00 84.18           C
ATOM   3601  N   ALA A 456      13.249 -12.376  13.855  1.00 92.99           N
ATOM   3602  CA  ALA A 456      13.268 -11.118  14.582  1.00 91.95           C
ATOM   3603  C   ALA A 456      12.004 -10.278  14.327  1.00 91.67           C
ATOM   3604  O   ALA A 456      11.391  -9.804  15.281  1.00 89.12           O
ATOM   3605  CB  ALA A 456      14.546 -10.370  14.202  1.00 90.64           C
ATOM   3606  N   ASP A 457      11.568 -10.169  13.081  1.00 92.67           N
ATOM   3607  CA  ASP A 457      10.353  -9.430  12.726  1.00 91.70           C
ATOM   3608  C   ASP A 457       9.088 -10.132  13.238  1.00 91.65           C
ATOM   3609  O   ASP A 457       8.174  -9.501  13.763  1.00 88.84           O
ATOM   3610  CB  ASP A 457      10.292  -9.213  11.204  1.00 90.45           C
ATOM   3611  CG  ASP A 457      11.339  -8.224  10.662  1.00 89.12           C
ATOM   3612  OD1 ASP A 457      11.720  -7.282  11.374  1.00 82.54           O
ATOM   3613  OD2 ASP A 457      11.753  -8.383   9.488  1.00 83.52           O
ATOM   3614  N   SER A 458       9.026 -11.466  13.188  1.00 91.56           N
ATOM   3615  CA  SER A 458       7.879 -12.236  13.691  1.00 91.29           C
ATOM   3616  C   SER A 458       7.735 -12.184  15.210  1.00 90.95           C
ATOM   3617  O   SER A 458       6.626 -12.318  15.738  1.00 87.53           O
ATOM   3618  CB  SER A 458       7.986 -13.715  13.300  1.00 90.67           C
ATOM   3619  OG  SER A 458       8.003 -13.856  11.895  1.00 83.82           O
ATOM   3620  N   LEU A 459       8.837 -12.031  15.932  1.00 90.92           N
ATOM   3621  CA  LEU A 459       8.870 -11.986  17.396  1.00 90.23           C
ATOM   3622  C   LEU A 459       8.897 -10.551  17.943  1.00 89.32           C
ATOM   3623  O   LEU A 459       8.878 -10.379  19.159  1.00 84.38           O
ATOM   3624  CB  LEU A 459      10.055 -12.823  17.906  1.00 89.45           C
ATOM   3625  CG  LEU A 459       9.954 -14.334  17.592  1.00 88.85           C
ATOM   3626  CD1 LEU A 459      11.248 -15.042  17.973  1.00 83.77           C
ATOM   3627  CD2 LEU A 459       8.815 -15.008  18.359  1.00 83.40           C
ATOM   3628  N   GLY A 460       8.947  -9.543  17.076  1.00 87.39           N
ATOM   3629  CA  GLY A 460       9.021  -8.141  17.482  1.00 86.29           C
ATOM   3630  C   GLY A 460      10.320  -7.778  18.215  1.00 87.47           C
ATOM   3631  O   GLY A 460      10.328  -6.907  19.082  1.00 81.71           O
ATOM   3632  N   TRP A 461      11.416  -8.470  17.893  1.00 86.34           N
ATOM   3633  CA  TRP A 461      12.734  -8.173  18.481  1.00 84.82           C
ATOM   3634  C   TRP A 461      13.319  -6.871  17.955  1.00 82.55           C
ATOM   3635  O   TRP A 461      14.113  -6.219  18.644  1.00 75.15           O
ATOM   3636  CB  TRP A 461      13.708  -9.324  18.207  1.00 82.79           C
ATOM   3637  CG  TRP A 461      13.427 -10.622  18.893  1.00 81.09           C
ATOM   3638  CD1 TRP A 461      12.549 -10.838  19.902  1.00 74.19           C
ATOM   3639  CD2 TRP A 461      14.075 -11.911  18.655  1.00 78.58           C
ATOM   3640  NE1 TRP A 461      12.601 -12.165  20.299  1.00 71.31           N
ATOM   3641  CE2 TRP A 461      13.533 -12.854  19.558  1.00 76.40           C
ATOM   3642  CE3 TRP A 461      15.080 -12.357  17.746  1.00 72.19           C
ATOM   3643  CZ2 TRP A 461      13.961 -14.209  19.573  1.00 73.84           C
ATOM   3644  CZ3 TRP A 461      15.498 -13.695  17.774  1.00 69.97           C
ATOM   3645  CH2 TRP A 461      14.950 -14.607  18.674  1.00 71.20           C
ATOM   3646  N   HIS A 462      12.927  -6.467  16.763  1.00 80.72           N
ATOM   3647  CA  HIS A 462      13.294  -5.169  16.225  1.00 78.79           C
ATOM   3648  C   HIS A 462      12.515  -4.052  16.918  1.00 79.64           C
ATOM   3649  O   HIS A 462      11.415  -4.244  17.441  1.00 72.14           O
ATOM   3650  CB  HIS A 462      13.127  -5.165  14.705  1.00 71.65           C
ATOM   3651  CG  HIS A 462      14.193  -5.992  14.039  1.00 66.36           C
ATOM   3652  ND1 HIS A 462      15.557  -5.902  14.275  1.00 56.62           N
ATOM   3653  CD2 HIS A 462      14.026  -6.981  13.099  1.00 55.74           C
ATOM   3654  CE1 HIS A 462      16.176  -6.807  13.502  1.00 51.33           C
ATOM   3655  NE2 HIS A 462      15.280  -7.475  12.770  1.00 53.10           N
ATOM   3656  N   ARG A 463      13.101  -2.854  16.920  1.00 74.44           N
ATOM   3657  CA  ARG A 463      12.381  -1.650  17.318  1.00 73.83           C
ATOM   3658  C   ARG A 463      11.273  -1.375  16.310  1.00 76.83           C
ATOM   3659  O   ARG A 463      11.383  -1.787  15.152  1.00 70.23           O
ATOM   3660  CB  ARG A 463      13.350  -0.459  17.460  1.00 66.60           C
ATOM   3661  CG  ARG A 463      14.328  -0.677  18.627  1.00 58.54           C
ATOM   3662  CD  ARG A 463      15.213   0.559  18.825  1.00 53.88           C
ATOM   3663  NE  ARG A 463      16.152   0.376  19.953  1.00 45.87           N
ATOM   3664  CZ  ARG A 463      16.977   1.292  20.445  1.00 41.15           C
ATOM   3665  NH1 ARG A 463      17.045   2.486  19.926  1.00 38.67           N
ATOM   3666  NH2 ARG A 463      17.739   1.010  21.454  1.00 35.07           N
ATOM   3667  N   SER A 464      10.259  -0.654  16.757  1.00 75.36           N
ATOM   3668  CA  SER A 464       9.271  -0.068  15.860  1.00 74.56           C
ATOM   3669  C   SER A 464       9.964   0.760  14.769  1.00 77.81           C
ATOM   3670  O   SER A 464      11.142   1.128  14.908  1.00 72.24           O
ATOM   3671  CB  SER A 464       8.283   0.798  16.644  1.00 67.81           C
ATOM   3672  OG  SER A 464       8.970   1.725  17.456  1.00 63.42           O
ATOM   3673  N   SER A 465       9.264   1.046  13.687  1.00 76.30           N
ATOM   3674  CA  SER A 465       9.833   1.841  12.606  1.00 75.19           C
ATOM   3675  C   SER A 465      10.375   3.165  13.154  1.00 78.94           C
ATOM   3676  O   SER A 465       9.723   3.861  13.928  1.00 74.25           O
ATOM   3677  CB  SER A 465       8.829   2.048  11.469  1.00 68.04           C
ATOM   3678  OG  SER A 465       7.650   2.676  11.882  1.00 59.86           O
ATOM   3679  N   LEU A 466      11.612   3.482  12.791  1.00 74.41           N
ATOM   3680  CA  LEU A 466      12.282   4.648  13.347  1.00 74.76           C
ATOM   3681  C   LEU A 466      11.659   5.932  12.783  1.00 78.38           C
ATOM   3682  O   LEU A 466      11.295   5.965  11.602  1.00 74.79           O
ATOM   3683  CB  LEU A 466      13.789   4.560  13.060  1.00 68.75           C
ATOM   3684  CG  LEU A 466      14.512   3.444  13.834  1.00 63.63           C
ATOM   3685  CD1 LEU A 466      15.926   3.263  13.291  1.00 58.45           C
ATOM   3686  CD2 LEU A 466      14.620   3.754  15.328  1.00 57.73           C
ATOM   3687  N   PRO A 467      11.586   7.014  13.584  1.00 79.02           N
ATOM   3688  CA  PRO A 467      11.270   8.342  13.085  1.00 79.10           C
ATOM   3689  C   PRO A 467      12.203   8.722  11.931  1.00 82.19           C
ATOM   3690  O   PRO A 467      13.354   8.273  11.918  1.00 79.53           O
ATOM   3691  CB  PRO A 467      11.435   9.289  14.275  1.00 75.45           C
ATOM   3692  CG  PRO A 467      11.280   8.380  15.488  1.00 72.62           C
ATOM   3693  CD  PRO A 467      11.844   7.055  15.011  1.00 74.44           C
ATOM   3694  N   PRO A 468      11.779   9.572  10.990  1.00 80.44           N
ATOM   3695  CA  PRO A 468      12.554   9.854   9.771  1.00 80.38           C
ATOM   3696  C   PRO A 468      13.934  10.473  10.023  1.00 82.62           C
ATOM   3697  O   PRO A 468      14.796  10.425   9.149  1.00 78.83           O
ATOM   3698  CB  PRO A 468      11.654  10.772   8.935  1.00 76.89           C
ATOM   3699  CG  PRO A 468      10.718  11.397   9.965  1.00 75.91           C
ATOM   3700  CD  PRO A 468      10.531  10.282  10.979  1.00 78.70           C
ATOM   3701  N   ASP A 469      14.168  11.015  11.223  1.00 82.71           N
ATOM   3702  CA  ASP A 469      15.436  11.653  11.605  1.00 82.81           C
ATOM   3703  C   ASP A 469      16.368  10.737  12.407  1.00 83.95           C
ATOM   3704  O   ASP A 469      17.534  11.080  12.614  1.00 79.98           O
ATOM   3705  CB  ASP A 469      15.141  12.920  12.411  1.00 80.30           C
ATOM   3706  CG  ASP A 469      14.141  13.798  11.695  1.00 80.49           C
ATOM   3707  OD1 ASP A 469      14.256  13.972  10.455  1.00 75.18           O
ATOM   3708  OD2 ASP A 469      13.168  14.225  12.342  1.00 76.28           O
ATOM   3709  N   ALA A 470      15.887   9.585  12.860  1.00 83.27           N
ATOM   3710  CA  ALA A 470      16.687   8.632  13.622  1.00 83.49           C
ATOM   3711  C   ALA A 470      17.557   7.681  12.773  1.00 85.57           C
ATOM   3712  O   ALA A 470      18.617   7.266  13.253  1.00 82.11           O
ATOM   3713  CB  ALA A 470      15.758   7.857  14.562  1.00 80.07           C
ATOM   3714  N   PRO A 471      17.173   7.307  11.539  1.00 82.97           N
ATOM   3715  CA  PRO A 471      17.958   6.366  10.753  1.00 82.94           C
ATOM   3716  C   PRO A 471      19.373   6.868  10.466  1.00 84.07           C
ATOM   3717  O   PRO A 471      19.597   8.016  10.103  1.00 80.04           O
ATOM   3718  CB  PRO A 471      17.174   6.127   9.463  1.00 80.08           C
ATOM   3719  CG  PRO A 471      15.741   6.452   9.864  1.00 78.98           C
ATOM   3720  CD  PRO A 471      15.924   7.579  10.862  1.00 82.45           C
ATOM   3721  N   GLY A 472      20.337   5.964  10.614  1.00 83.02           N
ATOM   3722  CA  GLY A 472      21.748   6.277  10.411  1.00 83.03           C
ATOM   3723  C   GLY A 472      22.440   6.935  11.608  1.00 85.54           C
ATOM   3724  O   GLY A 472      23.648   7.166  11.524  1.00 81.18           O
ATOM   3725  N   LEU A 473      21.732   7.196  12.705  1.00 86.61           N
ATOM   3726  CA  LEU A 473      22.281   7.736  13.944  1.00 87.35           C
ATOM   3727  C   LEU A 473      22.260   6.688  15.061  1.00 87.58           C
ATOM   3728  O   LEU A 473      21.327   5.890  15.171  1.00 84.21           O
ATOM   3729  CB  LEU A 473      21.500   8.981  14.365  1.00 85.64           C
ATOM   3730  CG  LEU A 473      21.555  10.142  13.358  1.00 85.85           C
ATOM   3731  CD1 LEU A 473      20.629  11.250  13.849  1.00 81.99           C
ATOM   3732  CD2 LEU A 473      22.964  10.706  13.204  1.00 81.88           C
ATOM   3733  N   THR A 474      23.276   6.729  15.921  1.00 87.96           N
ATOM   3734  CA  THR A 474      23.222   6.062  17.217  1.00 87.48           C
ATOM   3735  C   THR A 474      22.397   6.901  18.206  1.00 87.86           C
ATOM   3736  O   THR A 474      22.251   8.108  18.004  1.00 85.61           O
ATOM   3737  CB  THR A 474      24.619   5.769  17.783  1.00 86.05           C
ATOM   3738  OG1 THR A 474      25.298   6.960  18.074  1.00 78.18           O
ATOM   3739  CG2 THR A 474      25.476   4.947  16.822  1.00 77.19           C
ATOM   3740  N   PRO A 475      21.872   6.318  19.294  1.00 86.23           N
ATOM   3741  CA  PRO A 475      21.163   7.083  20.324  1.00 84.73           C
ATOM   3742  C   PRO A 475      21.996   8.239  20.896  1.00 85.74           C
ATOM   3743  O   PRO A 475      21.481   9.336  21.078  1.00 83.02           O
ATOM   3744  CB  PRO A 475      20.798   6.064  21.409  1.00 82.37           C
ATOM   3745  CG  PRO A 475      20.737   4.743  20.640  1.00 80.35           C
ATOM   3746  CD  PRO A 475      21.829   4.899  19.596  1.00 83.49           C
ATOM   3747  N   GLU A 476      23.287   8.032  21.094  1.00 86.46           N
ATOM   3748  CA  GLU A 476      24.214   9.047  21.587  1.00 86.37           C
ATOM   3749  C   GLU A 476      24.447  10.181  20.578  1.00 87.08           C
ATOM   3750  O   GLU A 476      24.530  11.340  20.966  1.00 84.81           O
ATOM   3751  CB  GLU A 476      25.573   8.394  21.879  1.00 85.32           C
ATOM   3752  CG  GLU A 476      25.543   7.410  23.049  1.00 73.19           C
ATOM   3753  CD  GLU A 476      26.866   6.645  23.231  1.00 63.20           C
ATOM   3754  OE1 GLU A 476      26.993   5.977  24.269  1.00 53.95           O
ATOM   3755  OE2 GLU A 476      27.709   6.710  22.308  1.00 55.78           O
ATOM   3756  N   GLU A 477      24.548   9.869  19.292  1.00 87.11           N
ATOM   3757  CA  GLU A 477      24.655  10.879  18.241  1.00 86.97           C
ATOM   3758  C   GLU A 477      23.369  11.706  18.140  1.00 88.00           C
ATOM   3759  O   GLU A 477      23.434  12.925  17.995  1.00 85.45           O
ATOM   3760  CB  GLU A 477      24.941  10.213  16.883  1.00 85.12           C
ATOM   3761  CG  GLU A 477      26.379   9.700  16.717  1.00 82.33           C
ATOM   3762  CD  GLU A 477      26.535   8.741  15.517  1.00 82.79           C
ATOM   3763  OE1 GLU A 477      27.662   8.476  15.062  1.00 75.58           O
ATOM   3764  OE2 GLU A 477      25.533   8.159  15.049  1.00 79.80           O
ATOM   3765  N   ARG A 478      22.226  11.060  18.273  1.00 88.07           N
ATOM   3766  CA  ARG A 478      20.922  11.722  18.208  1.00 87.01           C
ATOM   3767  C   ARG A 478      20.714  12.680  19.385  1.00 87.47           C
ATOM   3768  O   ARG A 478      20.201  13.765  19.169  1.00 85.29           O
ATOM   3769  CB  ARG A 478      19.816  10.662  18.120  1.00 85.12           C
ATOM   3770  CG  ARG A 478      18.462  11.298  17.771  1.00 75.34           C
ATOM   3771  CD  ARG A 478      17.378  10.222  17.648  1.00 71.56           C
ATOM   3772  NE  ARG A 478      16.070  10.822  17.339  1.00 63.49           N
ATOM   3773  CZ  ARG A 478      14.887  10.273  17.523  1.00 57.30           C
ATOM   3774  NH1 ARG A 478      14.746   9.040  17.927  1.00 52.97           N
ATOM   3775  NH2 ARG A 478      13.810  10.963  17.302  1.00 48.92           N
ATOM   3776  N   ALA A 479      21.155  12.310  20.571  1.00 86.67           N
ATOM   3777  CA  ALA A 479      21.081  13.165  21.756  1.00 85.24           C
ATOM   3778  C   ALA A 479      21.933  14.441  21.635  1.00 86.10           C
ATOM   3779  O   ALA A 479      21.651  15.438  22.293  1.00 82.96           O
ATOM   3780  CB  ALA A 479      21.505  12.335  22.969  1.00 82.87           C
ATOM   3781  N   ARG A 480      22.956  14.448  20.776  1.00 87.47           N
ATOM   3782  CA  ARG A 480      23.822  15.617  20.516  1.00 87.66           C
ATOM   3783  C   ARG A 480      23.309  16.534  19.402  1.00 88.47           C
ATOM   3784  O   ARG A 480      23.941  17.552  19.125  1.00 85.74           O
ATOM   3785  CB  ARG A 480      25.242  15.148  20.195  1.00 86.21           C
ATOM   3786  CG  ARG A 480      25.909  14.459  21.392  1.00 81.16           C
ATOM   3787  CD  ARG A 480      27.306  13.997  20.972  1.00 76.86           C
ATOM   3788  NE  ARG A 480      27.924  13.170  22.012  1.00 69.36           N
ATOM   3789  CZ  ARG A 480      29.165  12.687  21.992  1.00 63.02           C
ATOM   3790  NH1 ARG A 480      29.994  12.974  21.023  1.00 57.56           N
ATOM   3791  NH2 ARG A 480      29.564  11.900  22.943  1.00 54.56           N
ATOM   3792  N   LEU A 481      22.226  16.166  18.748  1.00 89.01           N
ATOM   3793  CA  LEU A 481      21.611  16.981  17.706  1.00 89.52           C
ATOM   3794  C   LEU A 481      20.444  17.764  18.294  1.00 90.13           C
ATOM   3795  O   LEU A 481      19.498  17.169  18.823  1.00 88.09           O
ATOM   3796  CB  LEU A 481      21.148  16.105  16.538  1.00 88.35           C
ATOM   3797  CG  LEU A 481      22.291  15.471  15.720  1.00 87.74           C
ATOM   3798  CD1 LEU A 481      21.696  14.526  14.681  1.00 84.38           C
ATOM   3799  CD2 LEU A 481      23.134  16.513  14.992  1.00 84.48           C
ATOM   3800  N   HIS A 482      20.477  19.077  18.146  1.00 90.96           N
ATOM   3801  CA  HIS A 482      19.445  19.974  18.643  1.00 90.62           C
ATOM   3802  C   HIS A 482      18.853  20.791  17.489  1.00 92.00           C
ATOM   3803  O   HIS A 482      19.592  21.286  16.641  1.00 90.06           O
ATOM   3804  CB  HIS A 482      20.004  20.854  19.764  1.00 87.56           C
ATOM   3805  CG  HIS A 482      20.570  20.035  20.897  1.00 81.87           C
ATOM   3806  ND1 HIS A 482      19.866  19.363  21.866  1.00 69.11           N
ATOM   3807  CD2 HIS A 482      21.901  19.741  21.088  1.00 68.73           C
ATOM   3808  CE1 HIS A 482      20.746  18.678  22.618  1.00 65.80           C
ATOM   3809  NE2 HIS A 482      21.986  18.880  22.177  1.00 67.63           N
ATOM   3810  N   PRO A 483      17.515  20.953  17.446  1.00 91.76           N
ATOM   3811  CA  PRO A 483      16.892  21.885  16.514  1.00 91.96           C
ATOM   3812  C   PRO A 483      17.159  23.317  16.975  1.00 92.44           C
ATOM   3813  O   PRO A 483      16.970  23.648  18.148  1.00 90.12           O
ATOM   3814  CB  PRO A 483      15.408  21.522  16.530  1.00 90.08           C
ATOM   3815  CG  PRO A 483      15.187  20.985  17.945  1.00 87.83           C
ATOM   3816  CD  PRO A 483      16.524  20.335  18.296  1.00 90.58           C
ATOM   3817  N   GLN A 484      17.572  24.178  16.059  1.00 93.15           N
ATOM   3818  CA  GLN A 484      17.786  25.596  16.326  1.00 92.97           C
ATOM   3819  C   GLN A 484      16.886  26.435  15.424  1.00 93.86           C
ATOM   3820  O   GLN A 484      16.794  26.191  14.223  1.00 91.79           O
ATOM   3821  CB  GLN A 484      19.270  25.924  16.164  1.00 90.49           C
ATOM   3822  CG  GLN A 484      19.695  27.037  17.133  1.00 81.34           C
ATOM   3823  CD  GLN A 484      21.203  27.334  17.078  1.00 76.53           C
ATOM   3824  OE1 GLN A 484      21.903  26.978  16.161  1.00 68.33           O
ATOM   3825  NE2 GLN A 484      21.734  28.003  18.064  1.00 64.64           N
ATOM   3826  N   LEU A 485      16.212  27.410  16.014  1.00 93.26           N
ATOM   3827  CA  LEU A 485      15.307  28.277  15.275  1.00 93.22           C
ATOM   3828  C   LEU A 485      16.105  29.319  14.481  1.00 93.62           C
ATOM   3829  O   LEU A 485      16.855  30.116  15.049  1.00 91.36           O
ATOM   3830  CB  LEU A 485      14.317  28.913  16.266  1.00 91.95           C
ATOM   3831  CG  LEU A 485      13.114  29.571  15.563  1.00 90.55           C
ATOM   3832  CD1 LEU A 485      12.140  28.529  15.028  1.00 85.85           C
ATOM   3833  CD2 LEU A 485      12.370  30.443  16.558  1.00 86.06           C
ATOM   3834  N   VAL A 486      15.920  29.336  13.171  1.00 93.98           N
ATOM   3835  CA  VAL A 486      16.541  30.270  12.225  1.00 93.77           C
ATOM   3836  C   VAL A 486      15.485  30.823  11.267  1.00 94.16           C
ATOM   3837  O   VAL A 486      14.363  30.320  11.194  1.00 91.75           O
ATOM   3838  CB  VAL A 486      17.715  29.615  11.462  1.00 91.80           C
ATOM   3839  CG1 VAL A 486      18.839  29.193  12.413  1.00 84.51           C
ATOM   3840  CG2 VAL A 486      17.296  28.398  10.636  1.00 84.41           C
ATOM   3841  N   LYS A 487      15.826  31.867  10.530  1.00 92.44           N
ATOM   3842  CA  LYS A 487      14.991  32.341   9.427  1.00 91.92           C
ATOM   3843  C   LYS A 487      15.030  31.352   8.259  1.00 91.96           C
ATOM   3844  O   LYS A 487      15.940  30.528   8.156  1.00 88.89           O
ATOM   3845  CB  LYS A 487      15.416  33.752   8.983  1.00 90.56           C
ATOM   3846  CG  LYS A 487      15.210  34.766  10.109  1.00 88.53           C
ATOM   3847  CD  LYS A 487      15.406  36.206   9.633  1.00 85.48           C
ATOM   3848  CE  LYS A 487      15.068  37.105  10.826  1.00 77.85           C
ATOM   3849  NZ  LYS A 487      14.833  38.510  10.467  1.00 70.17           N
ATOM   3850  N   LEU A 488      14.075  31.462   7.346  1.00 91.66           N
ATOM   3851  CA  LEU A 488      14.023  30.600   6.155  1.00 90.49           C
ATOM   3852  C   LEU A 488      15.261  30.731   5.248  1.00 90.18           C
ATOM   3853  O   LEU A 488      15.624  29.762   4.579  1.00 84.95           O
ATOM   3854  CB  LEU A 488      12.745  30.938   5.355  1.00 88.77           C
ATOM   3855  CG  LEU A 488      11.437  30.453   6.014  1.00 88.47           C
ATOM   3856  CD1 LEU A 488      10.248  31.031   5.255  1.00 84.63           C
ATOM   3857  CD2 LEU A 488      11.325  28.925   6.002  1.00 84.45           C
ATOM   3858  N   ASP A 489      15.913  31.886   5.266  1.00 90.62           N
ATOM   3859  CA  ASP A 489      17.163  32.153   4.545  1.00 88.47           C
ATOM   3860  C   ASP A 489      18.420  31.673   5.300  1.00 87.80           C
ATOM   3861  O   ASP A 489      19.536  31.794   4.804  1.00 79.14           O
ATOM   3862  CB  ASP A 489      17.236  33.654   4.209  1.00 84.68           C
ATOM   3863  CG  ASP A 489      17.309  34.586   5.430  1.00 78.97           C
ATOM   3864  OD1 ASP A 489      17.233  34.087   6.576  1.00 68.37           O
ATOM   3865  OD2 ASP A 489      17.434  35.806   5.232  1.00 73.36           O
ATOM   3866  N   GLY A 490      18.259  31.115   6.500  1.00 86.32           N
ATOM   3867  CA  GLY A 490      19.339  30.678   7.379  1.00 85.46           C
ATOM   3868  C   GLY A 490      19.872  31.762   8.321  1.00 87.53           C
ATOM   3869  O   GLY A 490      20.740  31.469   9.149  1.00 81.02           O
ATOM   3870  N   GLY A 491      19.363  32.979   8.237  1.00 88.15           N
ATOM   3871  CA  GLY A 491      19.714  34.069   9.145  1.00 89.25           C
ATOM   3872  C   GLY A 491      19.252  33.820  10.580  1.00 91.02           C
ATOM   3873  O   GLY A 491      18.278  33.123  10.837  1.00 87.07           O
ATOM   3874  N   ALA A 492      19.937  34.440  11.547  1.00 90.35           N
ATOM   3875  CA  ALA A 492      19.497  34.403  12.936  1.00 90.50           C
ATOM   3876  C   ALA A 492      18.244  35.272  13.140  1.00 91.70           C
ATOM   3877  O   ALA A 492      18.113  36.341  12.543  1.00 86.86           O
ATOM   3878  CB  ALA A 492      20.649  34.835  13.845  1.00 86.50           C
ATOM   3879  N   LEU A 493      17.341  34.835  14.023  1.00 90.76           N
ATOM   3880  CA  LEU A 493      16.227  35.669  14.457  1.00 91.02           C
ATOM   3881  C   LEU A 493      16.742  36.809  15.333  1.00 91.34           C
ATOM   3882  O   LEU A 493      17.646  36.632  16.155  1.00 88.34           O
ATOM   3883  CB  LEU A 493      15.168  34.854  15.220  1.00 89.14           C
ATOM   3884  CG  LEU A 493      14.226  34.053  14.303  1.00 88.78           C
ATOM   3885  CD1 LEU A 493      14.821  32.695  13.912  1.00 81.69           C
ATOM   3886  CD2 LEU A 493      12.898  33.794  15.023  1.00 82.01           C
ATOM   3887  N   SER A 494      16.117  37.978  15.205  1.00 91.96           N
ATOM   3888  CA  SER A 494      16.295  39.070  16.157  1.00 91.80           C
ATOM   3889  C   SER A 494      15.677  38.712  17.515  1.00 92.50           C
ATOM   3890  O   SER A 494      14.756  37.911  17.610  1.00 89.57           O
ATOM   3891  CB  SER A 494      15.685  40.360  15.603  1.00 89.81           C
ATOM   3892  OG  SER A 494      14.291  40.229  15.465  1.00 83.59           O
ATOM   3893  N   THR A 495      16.164  39.347  18.578  1.00 92.69           N
ATOM   3894  CA  THR A 495      15.579  39.175  19.911  1.00 92.54           C
ATOM   3895  C   THR A 495      14.100  39.554  19.922  1.00 93.22           C
ATOM   3896  O   THR A 495      13.310  38.869  20.562  1.00 91.47           O
ATOM   3897  CB  THR A 495      16.327  40.008  20.953  1.00 90.40           C
ATOM   3898  OG1 THR A 495      17.717  39.829  20.795  1.00 78.64           O
ATOM   3899  CG2 THR A 495      15.983  39.606  22.386  1.00 76.48           C
ATOM   3900  N   GLN A 496      13.717  40.573  19.166  1.00 93.86           N
ATOM   3901  CA  GLN A 496      12.324  41.008  19.064  1.00 93.59           C
ATOM   3902  C   GLN A 496      11.432  39.926  18.445  1.00 94.26           C
ATOM   3903  O   GLN A 496      10.420  39.576  19.030  1.00 92.55           O
ATOM   3904  CB  GLN A 496      12.251  42.322  18.264  1.00 91.72           C
ATOM   3905  CG  GLN A 496      11.187  43.283  18.837  1.00 79.10           C
ATOM   3906  CD  GLN A 496      11.601  43.927  20.168  1.00 69.78           C
ATOM   3907  OE1 GLN A 496      12.750  43.915  20.570  1.00 60.58           O
ATOM   3908  NE2 GLN A 496      10.680  44.514  20.888  1.00 57.30           N
ATOM   3909  N   GLU A 497      11.851  39.334  17.344  1.00 93.71           N
ATOM   3910  CA  GLU A 497      11.121  38.233  16.699  1.00 93.41           C
ATOM   3911  C   GLU A 497      10.988  37.014  17.636  1.00 94.13           C
ATOM   3912  O   GLU A 497       9.935  36.380  17.683  1.00 92.62           O
ATOM   3913  CB  GLU A 497      11.838  37.789  15.418  1.00 92.28           C
ATOM   3914  CG  GLU A 497      11.684  38.772  14.247  1.00 86.64           C
ATOM   3915  CD  GLU A 497      12.706  38.504  13.117  1.00 86.39           C
ATOM   3916  OE1 GLU A 497      12.357  38.525  11.924  1.00 78.49           O
ATOM   3917  OE2 GLU A 497      13.905  38.330  13.423  1.00 80.69           O
ATOM   3918  N   LYS A 498      12.028  36.718  18.407  1.00 93.83           N
ATOM   3919  CA  LYS A 498      11.982  35.644  19.404  1.00 94.29           C
ATOM   3920  C   LYS A 498      10.990  35.947  20.529  1.00 94.73           C
ATOM   3921  O   LYS A 498      10.265  35.058  20.948  1.00 93.44           O
ATOM   3922  CB  LYS A 498      13.372  35.396  20.007  1.00 93.75           C
ATOM   3923  CG  LYS A 498      14.373  34.748  19.041  1.00 92.53           C
ATOM   3924  CD  LYS A 498      15.645  34.469  19.837  1.00 90.54           C
ATOM   3925  CE  LYS A 498      16.725  33.726  19.040  1.00 84.34           C
ATOM   3926  NZ  LYS A 498      17.828  33.345  19.960  1.00 79.34           N
ATOM   3927  N   VAL A 499      10.972  37.200  21.019  1.00 94.88           N
ATOM   3928  CA  VAL A 499      10.037  37.638  22.063  1.00 94.75           C
ATOM   3929  C   VAL A 499       8.597  37.598  21.547  1.00 94.67           C
ATOM   3930  O   VAL A 499       7.738  37.082  22.249  1.00 92.93           O
ATOM   3931  CB  VAL A 499      10.405  39.025  22.605  1.00 93.86           C
ATOM   3932  CG1 VAL A 499       9.353  39.580  23.570  1.00 88.13           C
ATOM   3933  CG2 VAL A 499      11.724  38.976  23.379  1.00 88.61           C
ATOM   3934  N   ASP A 500       8.345  38.046  20.316  1.00 95.27           N
ATOM   3935  CA  ASP A 500       7.019  37.983  19.695  1.00 94.32           C
ATOM   3936  C   ASP A 500       6.514  36.536  19.567  1.00 94.27           C
ATOM   3937  O   ASP A 500       5.361  36.236  19.900  1.00 92.62           O
ATOM   3938  CB  ASP A 500       7.059  38.632  18.295  1.00 93.34           C
ATOM   3939  CG  ASP A 500       7.242  40.157  18.303  1.00 90.00           C
ATOM   3940  OD1 ASP A 500       6.800  40.808  19.269  1.00 84.73           O
ATOM   3941  OD2 ASP A 500       7.786  40.688  17.317  1.00 84.91           O
ATOM   3942  N   LEU A 501       7.391  35.629  19.156  1.00 94.99           N
ATOM   3943  CA  LEU A 501       7.075  34.197  19.097  1.00 94.93           C
ATOM   3944  C   LEU A 501       6.801  33.611  20.480  1.00 95.17           C
ATOM   3945  O   LEU A 501       5.801  32.930  20.660  1.00 93.55           O
ATOM   3946  CB  LEU A 501       8.241  33.450  18.420  1.00 93.99           C
ATOM   3947  CG  LEU A 501       7.993  33.245  16.916  1.00 89.58           C
ATOM   3948  CD1 LEU A 501       9.327  33.084  16.189  1.00 84.89           C
ATOM   3949  CD2 LEU A 501       7.165  31.982  16.664  1.00 85.27           C
ATOM   3950  N   ALA A 502       7.660  33.911  21.460  1.00 95.00           N
ATOM   3951  CA  ALA A 502       7.507  33.420  22.822  1.00 94.86           C
ATOM   3952  C   ALA A 502       6.220  33.940  23.473  1.00 94.84           C
ATOM   3953  O   ALA A 502       5.507  33.173  24.112  1.00 93.07           O
ATOM   3954  CB  ALA A 502       8.745  33.818  23.627  1.00 94.26           C
ATOM   3955  N   GLU A 503       5.890  35.204  23.263  1.00 94.60           N
ATOM   3956  CA  GLU A 503       4.629  35.794  23.734  1.00 93.74           C
ATOM   3957  C   GLU A 503       3.431  35.065  23.128  1.00 93.57           C
ATOM   3958  O   GLU A 503       2.498  34.706  23.841  1.00 91.80           O
ATOM   3959  CB  GLU A 503       4.582  37.297  23.393  1.00 92.36           C
ATOM   3960  CG  GLU A 503       3.312  37.949  23.960  1.00 89.63           C
ATOM   3961  CD  GLU A 503       3.187  39.455  23.698  1.00 89.48           C
ATOM   3962  OE1 GLU A 503       2.169  40.030  24.161  1.00 82.58           O
ATOM   3963  OE2 GLU A 503       4.070  40.064  23.072  1.00 83.86           O
ATOM   3964  N   LYS A 504       3.470  34.800  21.829  1.00 93.94           N
ATOM   3965  CA  LYS A 504       2.392  34.095  21.127  1.00 93.08           C
ATOM   3966  C   LYS A 504       2.206  32.670  21.659  1.00 93.54           C
ATOM   3967  O   LYS A 504       1.070  32.243  21.867  1.00 91.79           O
ATOM   3968  CB  LYS A 504       2.687  34.123  19.623  1.00 91.47           C
ATOM   3969  CG  LYS A 504       1.426  33.855  18.789  1.00 81.00           C
ATOM   3970  CD  LYS A 504       1.765  33.969  17.295  1.00 75.76           C
ATOM   3971  CE  LYS A 504       0.496  33.838  16.465  1.00 65.71           C
ATOM   3972  NZ  LYS A 504       0.796  33.935  15.012  1.00 57.33           N
ATOM   3973  N   VAL A 505       3.305  31.953  21.928  1.00 94.23           N
ATOM   3974  CA  VAL A 505       3.277  30.613  22.536  1.00 94.29           C
ATOM   3975  C   VAL A 505       2.676  30.666  23.945  1.00 94.34           C
ATOM   3976  O   VAL A 505       1.754  29.925  24.236  1.00 93.17           O
ATOM   3977  CB  VAL A 505       4.680  29.979  22.566  1.00 93.89           C
ATOM   3978  CG1 VAL A 505       4.701  28.631  23.305  1.00 90.70           C
ATOM   3979  CG2 VAL A 505       5.206  29.715  21.153  1.00 91.08           C
ATOM   3980  N   LEU A 506       3.163  31.575  24.804  1.00 94.32           N
ATOM   3981  CA  LEU A 506       2.707  31.678  26.194  1.00 94.06           C
ATOM   3982  C   LEU A 506       1.245  32.112  26.306  1.00 93.54           C
ATOM   3983  O   LEU A 506       0.501  31.520  27.086  1.00 91.41           O
ATOM   3984  CB  LEU A 506       3.613  32.652  26.961  1.00 93.75           C
ATOM   3985  CG  LEU A 506       5.027  32.105  27.240  1.00 93.38           C
ATOM   3986  CD1 LEU A 506       5.867  33.220  27.846  1.00 90.18           C
ATOM   3987  CD2 LEU A 506       5.013  30.932  28.218  1.00 90.02           C
ATOM   3988  N   ARG A 507       0.816  33.088  25.512  1.00 92.68           N
ATOM   3989  CA  ARG A 507      -0.598  33.494  25.475  1.00 91.69           C
ATOM   3990  C   ARG A 507      -1.493  32.381  24.949  1.00 91.65           C
ATOM   3991  O   ARG A 507      -2.580  32.184  25.491  1.00 89.47           O
ATOM   3992  CB  ARG A 507      -0.782  34.756  24.636  1.00 90.79           C
ATOM   3993  CG  ARG A 507      -0.224  36.014  25.315  1.00 87.01           C
ATOM   3994  CD  ARG A 507      -0.619  37.253  24.502  1.00 83.77           C
ATOM   3995  NE  ARG A 507       0.002  38.486  25.000  1.00 81.07           N
ATOM   3996  CZ  ARG A 507      -0.350  39.221  26.044  1.00 78.32           C
ATOM   3997  NH1 ARG A 507      -1.407  38.972  26.766  1.00 67.72           N
ATOM   3998  NH2 ARG A 507       0.396  40.237  26.358  1.00 73.89           N
ATOM   3999  N   GLY A 508      -1.052  31.623  23.962  1.00 92.77           N
ATOM   4000  CA  GLY A 508      -1.775  30.453  23.462  1.00 92.29           C
ATOM   4001  C   GLY A 508      -1.908  29.342  24.503  1.00 92.70           C
ATOM   4002  O   GLY A 508      -2.970  28.723  24.605  1.00 90.98           O
ATOM   4003  N   LEU A 509      -0.884  29.140  25.324  1.00 93.08           N
ATOM   4004  CA  LEU A 509      -0.892  28.205  26.454  1.00 92.59           C
ATOM   4005  C   LEU A 509      -1.708  28.715  27.665  1.00 92.36           C
ATOM   4006  O   LEU A 509      -1.951  27.958  28.591  1.00 88.89           O
ATOM   4007  CB  LEU A 509       0.562  27.930  26.887  1.00 92.21           C
ATOM   4008  CG  LEU A 509       1.369  27.044  25.913  1.00 92.08           C
ATOM   4009  CD1 LEU A 509       2.856  27.114  26.266  1.00 88.98           C
ATOM   4010  CD2 LEU A 509       0.933  25.591  25.999  1.00 89.02           C
ATOM   4011  N   GLY A 510      -2.047  30.008  27.700  1.00 91.40           N
ATOM   4012  CA  GLY A 510      -2.647  30.660  28.876  1.00 90.47           C
ATOM   4013  C   GLY A 510      -1.649  30.910  30.017  1.00 90.87           C
ATOM   4014  O   GLY A 510      -2.049  31.281  31.117  1.00 86.52           O
ATOM   4015  N   LEU A 511      -0.357  30.717  29.775  1.00 90.72           N
ATOM   4016  CA  LEU A 511       0.702  30.915  30.768  1.00 91.15           C
ATOM   4017  C   LEU A 511       1.192  32.363  30.749  1.00 90.97           C
ATOM   4018  O   LEU A 511       2.156  32.711  30.062  1.00 86.77           O
ATOM   4019  CB  LEU A 511       1.842  29.914  30.524  1.00 90.14           C
ATOM   4020  CG  LEU A 511       1.483  28.439  30.772  1.00 89.91           C
ATOM   4021  CD1 LEU A 511       2.696  27.571  30.437  1.00 85.92           C
ATOM   4022  CD2 LEU A 511       1.093  28.179  32.223  1.00 86.00           C
ATOM   4023  N   THR A 512       0.534  33.219  31.518  1.00 90.03           N
ATOM   4024  CA  THR A 512       0.858  34.647  31.591  1.00 88.70           C
ATOM   4025  C   THR A 512       1.185  35.141  32.998  1.00 88.50           C
ATOM   4026  O   THR A 512       1.971  36.065  33.158  1.00 81.69           O
ATOM   4027  CB  THR A 512      -0.269  35.499  30.997  1.00 85.60           C
ATOM   4028  OG1 THR A 512      -1.505  35.178  31.593  1.00 77.89           O
ATOM   4029  CG2 THR A 512      -0.434  35.285  29.495  1.00 75.49           C
ATOM   4030  N   HIS A 513       0.610  34.504  34.022  1.00 88.44           N
ATOM   4031  CA  HIS A 513       0.747  34.926  35.419  1.00 86.65           C
ATOM   4032  C   HIS A 513       1.321  33.837  36.323  1.00 86.79           C
ATOM   4033  O   HIS A 513       2.276  34.087  37.055  1.00 80.99           O
ATOM   4034  CB  HIS A 513      -0.617  35.408  35.934  1.00 82.77           C
ATOM   4035  CG  HIS A 513      -1.140  36.588  35.167  1.00 76.14           C
ATOM   4036  ND1 HIS A 513      -0.475  37.771  34.926  1.00 63.99           N
ATOM   4037  CD2 HIS A 513      -2.366  36.707  34.530  1.00 63.76           C
ATOM   4038  CE1 HIS A 513      -1.250  38.562  34.178  1.00 58.21           C
ATOM   4039  NE2 HIS A 513      -2.408  37.955  33.925  1.00 59.67           N
ATOM   4040  N   THR A 514       0.775  32.646  36.275  1.00 87.94           N
ATOM   4041  CA  THR A 514       1.158  31.539  37.150  1.00 88.57           C
ATOM   4042  C   THR A 514       1.998  30.535  36.376  1.00 90.30           C
ATOM   4043  O   THR A 514       1.521  29.932  35.416  1.00 87.68           O
ATOM   4044  CB  THR A 514      -0.071  30.848  37.765  1.00 84.77           C
ATOM   4045  OG1 THR A 514      -1.051  31.798  38.115  1.00 73.12           O
ATOM   4046  CG2 THR A 514       0.294  30.103  39.038  1.00 71.80           C
ATOM   4047  N   PHE A 515       3.240  30.350  36.817  1.00 91.11           N
ATOM   4048  CA  PHE A 515       4.159  29.371  36.237  1.00 92.13           C
ATOM   4049  C   PHE A 515       4.567  28.358  37.299  1.00 92.13           C
ATOM   4050  O   PHE A 515       5.059  28.744  38.365  1.00 88.83           O
ATOM   4051  CB  PHE A 515       5.381  30.074  35.645  1.00 91.34           C
ATOM   4052  CG  PHE A 515       5.075  30.967  34.466  1.00 93.03           C
ATOM   4053  CD1 PHE A 515       5.172  30.461  33.157  1.00 89.74           C
ATOM   4054  CD2 PHE A 515       4.692  32.300  34.661  1.00 90.15           C
ATOM   4055  CE1 PHE A 515       4.894  31.288  32.054  1.00 89.25           C
ATOM   4056  CE2 PHE A 515       4.402  33.127  33.568  1.00 89.33           C
ATOM   4057  CZ  PHE A 515       4.502  32.620  32.264  1.00 90.83           C
ATOM   4058  N   ALA A 516       4.419  27.083  37.004  1.00 90.82           N
ATOM   4059  CA  ALA A 516       4.980  26.016  37.813  1.00 90.94           C
ATOM   4060  C   ALA A 516       6.522  26.020  37.754  1.00 91.75           C
ATOM   4061  O   ALA A 516       7.090  26.542  36.794  1.00 89.25           O
ATOM   4062  CB  ALA A 516       4.409  24.685  37.314  1.00 89.19           C
ATOM   4063  N   PRO A 517       7.220  25.413  38.744  1.00 91.38           N
ATOM   4064  CA  PRO A 517       8.668  25.211  38.654  1.00 90.80           C
ATOM   4065  C   PRO A 517       9.092  24.452  37.394  1.00 91.34           C
ATOM   4066  O   PRO A 517      10.133  24.753  36.804  1.00 88.90           O
ATOM   4067  CB  PRO A 517       9.048  24.435  39.915  1.00 89.07           C
ATOM   4068  CG  PRO A 517       7.929  24.747  40.901  1.00 86.70           C
ATOM   4069  CD  PRO A 517       6.707  24.937  40.007  1.00 89.88           C
ATOM   4070  N   ILE A 518       8.269  23.507  36.954  1.00 92.11           N
ATOM   4071  CA  ILE A 518       8.460  22.734  35.733  1.00 92.48           C
ATOM   4072  C   ILE A 518       7.261  22.965  34.815  1.00 93.08           C
ATOM   4073  O   ILE A 518       6.125  22.694  35.191  1.00 91.40           O
ATOM   4074  CB  ILE A 518       8.686  21.237  36.036  1.00 91.15           C
ATOM   4075  CG1 ILE A 518       9.901  21.035  36.970  1.00 86.68           C
ATOM   4076  CG2 ILE A 518       8.872  20.466  34.716  1.00 86.61           C
ATOM   4077  CD1 ILE A 518      10.088  19.584  37.432  1.00 80.62           C
ATOM   4078  N   VAL A 519       7.526  23.421  33.611  1.00 93.51           N
ATOM   4079  CA  VAL A 519       6.530  23.474  32.534  1.00 94.07           C
ATOM   4080  C   VAL A 519       6.932  22.469  31.464  1.00 94.12           C
ATOM   4081  O   VAL A 519       7.947  22.627  30.784  1.00 92.80           O
ATOM   4082  CB  VAL A 519       6.366  24.895  31.959  1.00 93.55           C
ATOM   4083  CG1 VAL A 519       5.266  24.916  30.899  1.00 89.85           C
ATOM   4084  CG2 VAL A 519       6.007  25.908  33.047  1.00 90.21           C
ATOM   4085  N   LEU A 520       6.146  21.412  31.334  1.00 94.70           N
ATOM   4086  CA  LEU A 520       6.364  20.349  30.367  1.00 95.03           C
ATOM   4087  C   LEU A 520       5.623  20.670  29.066  1.00 95.56           C
ATOM   4088  O   LEU A 520       4.411  20.856  29.084  1.00 94.43           O
ATOM   4089  CB  LEU A 520       5.890  19.031  31.001  1.00 93.89           C
ATOM   4090  CG  LEU A 520       6.248  17.794  30.173  1.00 91.74           C
ATOM   4091  CD1 LEU A 520       7.727  17.453  30.348  1.00 84.14           C
ATOM   4092  CD2 LEU A 520       5.433  16.590  30.630  1.00 84.29           C
ATOM   4093  N   LEU A 521       6.320  20.688  27.963  1.00 95.49           N
ATOM   4094  CA  LEU A 521       5.726  20.800  26.632  1.00 95.93           C
ATOM   4095  C   LEU A 521       5.808  19.438  25.943  1.00 95.94           C
ATOM   4096  O   LEU A 521       6.872  19.036  25.466  1.00 94.36           O
ATOM   4097  CB  LEU A 521       6.408  21.917  25.820  1.00 95.60           C
ATOM   4098  CG  LEU A 521       6.380  23.322  26.448  1.00 94.70           C
ATOM   4099  CD1 LEU A 521       7.006  24.327  25.473  1.00 90.75           C
ATOM   4100  CD2 LEU A 521       4.974  23.818  26.754  1.00 90.98           C
ATOM   4101  N   ALA A 522       4.693  18.726  25.893  1.00 96.04           N
ATOM   4102  CA  ALA A 522       4.617  17.390  25.318  1.00 96.26           C
ATOM   4103  C   ALA A 522       4.066  17.441  23.883  1.00 96.39           C
ATOM   4104  O   ALA A 522       2.873  17.639  23.654  1.00 94.29           O
ATOM   4105  CB  ALA A 522       3.807  16.486  26.246  1.00 95.10           C
ATOM   4106  N   GLY A 523       4.944  17.229  22.925  1.00 95.69           N
ATOM   4107  CA  GLY A 523       4.529  16.820  21.590  1.00 95.77           C
ATOM   4108  C   GLY A 523       4.054  15.367  21.593  1.00 96.10           C
ATOM   4109  O   GLY A 523       4.257  14.643  22.560  1.00 94.43           O
ATOM   4110  N   HIS A 524       3.461  14.931  20.506  1.00 95.93           N
ATOM   4111  CA  HIS A 524       3.089  13.528  20.372  1.00 95.76           C
ATOM   4112  C   HIS A 524       3.462  12.956  19.003  1.00 95.26           C
ATOM   4113  O   HIS A 524       3.567  13.663  18.008  1.00 92.87           O
ATOM   4114  CB  HIS A 524       1.610  13.320  20.738  1.00 94.69           C
ATOM   4115  CG  HIS A 524       0.651  13.743  19.680  1.00 95.43           C
ATOM   4116  ND1 HIS A 524      -0.003  12.913  18.788  1.00 89.22           N
ATOM   4117  CD2 HIS A 524       0.209  15.019  19.418  1.00 89.56           C
ATOM   4118  CE1 HIS A 524      -0.812  13.671  18.027  1.00 90.25           C
ATOM   4119  NE2 HIS A 524      -0.705  14.945  18.385  1.00 91.34           N
ATOM   4120  N   GLY A 525       3.662  11.642  18.993  1.00 94.66           N
ATOM   4121  CA  GLY A 525       3.933  10.843  17.811  1.00 94.18           C
ATOM   4122  C   GLY A 525       3.481   9.409  18.053  1.00 94.47           C
ATOM   4123  O   GLY A 525       2.920   9.097  19.096  1.00 92.22           O
ATOM   4124  N   SER A 526       3.721   8.538  17.095  1.00 93.32           N
ATOM   4125  CA  SER A 526       3.319   7.139  17.176  1.00 92.91           C
ATOM   4126  C   SER A 526       4.482   6.191  16.897  1.00 92.48           C
ATOM   4127  O   SER A 526       5.419   6.509  16.158  1.00 89.10           O
ATOM   4128  CB  SER A 526       2.137   6.882  16.228  1.00 91.50           C
ATOM   4129  OG  SER A 526       2.541   7.029  14.874  1.00 85.44           O
ATOM   4130  N   SER A 527       4.402   4.992  17.459  1.00 91.11           N
ATOM   4131  CA  SER A 527       5.341   3.893  17.219  1.00 90.35           C
ATOM   4132  C   SER A 527       4.616   2.740  16.544  1.00 90.85           C
ATOM   4133  O   SER A 527       4.053   1.877  17.197  1.00 87.11           O
ATOM   4134  CB  SER A 527       5.972   3.441  18.524  1.00 86.82           C
ATOM   4135  OG  SER A 527       6.945   4.366  18.949  1.00 77.71           O
ATOM   4136  N   THR A 528       4.659   2.701  15.220  1.00 91.79           N
ATOM   4137  CA  THR A 528       4.039   1.610  14.461  1.00 91.70           C
ATOM   4138  C   THR A 528       5.033   0.986  13.485  1.00 91.69           C
ATOM   4139  O   THR A 528       5.979   1.628  13.042  1.00 89.10           O
ATOM   4140  CB  THR A 528       2.772   2.065  13.717  1.00 90.38           C
ATOM   4141  OG1 THR A 528       3.053   2.976  12.688  1.00 80.31           O
ATOM   4142  CG2 THR A 528       1.765   2.728  14.644  1.00 81.44           C
ATOM   4143  N   THR A 529       4.819  -0.280  13.146  1.00 91.44           N
ATOM   4144  CA  THR A 529       5.669  -1.018  12.207  1.00 91.64           C
ATOM   4145  C   THR A 529       4.850  -1.449  10.995  1.00 91.79           C
ATOM   4146  O   THR A 529       3.712  -1.871  11.126  1.00 88.85           O
ATOM   4147  CB  THR A 529       6.326  -2.220  12.899  1.00 89.97           C
ATOM   4148  OG1 THR A 529       7.066  -1.769  14.003  1.00 78.37           O
ATOM   4149  CG2 THR A 529       7.315  -2.952  11.989  1.00 79.67           C
ATOM   4150  N   ASN A 530       5.441  -1.348   9.799  1.00 91.46           N
ATOM   4151  CA  ASN A 530       4.835  -1.817   8.556  1.00 92.10           C
ATOM   4152  C   ASN A 530       3.464  -1.168   8.240  1.00 92.49           C
ATOM   4153  O   ASN A 530       2.573  -1.808   7.684  1.00 89.50           O
ATOM   4154  CB  ASN A 530       4.829  -3.358   8.598  1.00 91.03           C
ATOM   4155  CG  ASN A 530       4.593  -4.013   7.254  1.00 91.56           C
ATOM   4156  OD1 ASN A 530       5.009  -3.538   6.212  1.00 84.39           O
ATOM   4157  ND2 ASN A 530       3.968  -5.164   7.252  1.00 84.06           N
ATOM   4158  N   ASN A 531       3.301   0.100   8.618  1.00 92.80           N
ATOM   4159  CA  ASN A 531       2.066   0.854   8.431  1.00 93.09           C
ATOM   4160  C   ASN A 531       2.271   2.003   7.428  1.00 93.37           C
ATOM   4161  O   ASN A 531       2.876   3.013   7.786  1.00 91.57           O
ATOM   4162  CB  ASN A 531       1.579   1.357   9.800  1.00 91.81           C
ATOM   4163  CG  ASN A 531       0.271   2.119   9.709  1.00 91.34           C
ATOM   4164  OD1 ASN A 531      -0.416   2.127   8.690  1.00 85.02           O
ATOM   4165  ND2 ASN A 531      -0.128   2.767  10.773  1.00 84.94           N
ATOM   4166  N   PRO A 532       1.729   1.911   6.198  1.00 93.97           N
ATOM   4167  CA  PRO A 532       1.849   2.983   5.208  1.00 93.96           C
ATOM   4168  C   PRO A 532       1.275   4.324   5.676  1.00 93.98           C
ATOM   4169  O   PRO A 532       1.833   5.368   5.367  1.00 91.42           O
ATOM   4170  CB  PRO A 532       1.107   2.480   3.963  1.00 93.00           C
ATOM   4171  CG  PRO A 532       1.139   0.959   4.104  1.00 91.24           C
ATOM   4172  CD  PRO A 532       1.073   0.757   5.608  1.00 93.81           C
ATOM   4173  N   HIS A 533       0.197   4.298   6.462  1.00 94.59           N
ATOM   4174  CA  HIS A 533      -0.498   5.481   6.966  1.00 94.57           C
ATOM   4175  C   HIS A 533       0.005   5.940   8.344  1.00 94.12           C
ATOM   4176  O   HIS A 533      -0.726   6.617   9.059  1.00 91.79           O
ATOM   4177  CB  HIS A 533      -2.010   5.228   6.976  1.00 94.33           C
ATOM   4178  CG  HIS A 533      -2.575   4.947   5.620  1.00 94.65           C
ATOM   4179  ND1 HIS A 533      -2.789   3.698   5.079  1.00 79.88           N
ATOM   4180  CD2 HIS A 533      -3.015   5.863   4.691  1.00 81.40           C
ATOM   4181  CE1 HIS A 533      -3.338   3.862   3.862  1.00 84.78           C
ATOM   4182  NE2 HIS A 533      -3.484   5.166   3.606  1.00 87.18           N
ATOM   4183  N   ARG A 534       1.228   5.605   8.718  1.00 93.12           N
ATOM   4184  CA  ARG A 534       1.805   5.994  10.016  1.00 92.78           C
ATOM   4185  C   ARG A 534       1.621   7.478  10.327  1.00 93.28           C
ATOM   4186  O   ARG A 534       1.244   7.826  11.437  1.00 91.13           O
ATOM   4187  CB  ARG A 534       3.296   5.625  10.028  1.00 90.44           C
ATOM   4188  CG  ARG A 534       3.962   6.098  11.312  1.00 83.82           C
ATOM   4189  CD  ARG A 534       5.444   5.836  11.325  1.00 79.18           C
ATOM   4190  NE  ARG A 534       6.017   6.426  12.540  1.00 70.67           N
ATOM   4191  CZ  ARG A 534       7.122   6.067  13.147  1.00 64.55           C
ATOM   4192  NH1 ARG A 534       7.934   5.197  12.629  1.00 57.91           N
ATOM   4193  NH2 ARG A 534       7.413   6.567  14.308  1.00 54.98           N
ATOM   4194  N   ALA A 535       1.856   8.358   9.354  1.00 93.14           N
ATOM   4195  CA  ALA A 535       1.742   9.796   9.540  1.00 92.99           C
ATOM   4196  C   ALA A 535       0.323  10.252   9.931  1.00 93.17           C
ATOM   4197  O   ALA A 535       0.169  11.292  10.558  1.00 90.51           O
ATOM   4198  CB  ALA A 535       2.227  10.484   8.260  1.00 92.02           C
ATOM   4199  N   GLY A 536      -0.711   9.466   9.624  1.00 93.36           N
ATOM   4200  CA  GLY A 536      -2.081   9.730  10.060  1.00 93.28           C
ATOM   4201  C   GLY A 536      -2.327   9.501  11.560  1.00 93.96           C
ATOM   4202  O   GLY A 536      -3.332   9.963  12.089  1.00 91.53           O
ATOM   4203  N   LEU A 537      -1.414   8.812  12.245  1.00 94.46           N
ATOM   4204  CA  LEU A 537      -1.428   8.643  13.700  1.00 94.57           C
ATOM   4205  C   LEU A 537      -0.580   9.695  14.417  1.00 94.38           C
ATOM   4206  O   LEU A 537      -0.750   9.912  15.612  1.00 91.60           O
ATOM   4207  CB  LEU A 537      -0.938   7.225  14.069  1.00 93.84           C
ATOM   4208  CG  LEU A 537      -1.780   6.066  13.497  1.00 92.96           C
ATOM   4209  CD1 LEU A 537      -1.136   4.734  13.879  1.00 90.86           C
ATOM   4210  CD2 LEU A 537      -3.213   6.080  14.048  1.00 90.25           C
ATOM   4211  N   ASP A 538       0.324  10.355  13.700  1.00 94.25           N
ATOM   4212  CA  ASP A 538       1.174  11.419  14.230  1.00 94.11           C
ATOM   4213  C   ASP A 538       0.392  12.749  14.336  1.00 94.29           C
ATOM   4214  O   ASP A 538      -0.800  12.829  14.012  1.00 90.28           O
ATOM   4215  CB  ASP A 538       2.466  11.516  13.394  1.00 92.77           C
ATOM   4216  CG  ASP A 538       3.403  10.299  13.491  1.00 92.09           C
ATOM   4217  OD1 ASP A 538       3.315   9.526  14.467  1.00 87.54           O
ATOM   4218  OD2 ASP A 538       4.262  10.124  12.602  1.00 87.09           O
ATOM   4219  N   CYS A 539       1.032  13.806  14.823  1.00 94.41           N
ATOM   4220  CA  CYS A 539       0.354  15.062  15.127  1.00 94.72           C
ATOM   4221  C   CYS A 539      -0.141  15.790  13.869  1.00 94.48           C
ATOM   4222  O   CYS A 539       0.651  16.303  13.082  1.00 92.59           O
ATOM   4223  CB  CYS A 539       1.297  15.934  15.960  1.00 94.43           C
ATOM   4224  SG  CYS A 539       0.439  17.445  16.502  1.00 93.84           S
ATOM   4225  N   GLY A 540      -1.452  15.936  13.727  1.00 93.58           N
ATOM   4226  CA  GLY A 540      -2.055  16.682  12.618  1.00 92.98           C
ATOM   4227  C   GLY A 540      -1.654  18.161  12.580  1.00 93.65           C
ATOM   4228  O   GLY A 540      -1.423  18.713  11.511  1.00 90.72           O
ATOM   4229  N   ALA A 541      -1.479  18.788  13.754  1.00 93.53           N
ATOM   4230  CA  ALA A 541      -1.001  20.166  13.842  1.00 93.53           C
ATOM   4231  C   ALA A 541       0.460  20.334  13.370  1.00 94.16           C
ATOM   4232  O   ALA A 541       0.856  21.413  12.960  1.00 91.58           O
ATOM   4233  CB  ALA A 541      -1.178  20.657  15.284  1.00 92.34           C
ATOM   4234  N   CYS A 542       1.238  19.241  13.370  1.00 93.87           N
ATOM   4235  CA  CYS A 542       2.616  19.192  12.872  1.00 94.02           C
ATOM   4236  C   CYS A 542       2.707  18.577  11.464  1.00 93.77           C
ATOM   4237  O   CYS A 542       3.682  17.903  11.141  1.00 90.21           O
ATOM   4238  CB  CYS A 542       3.506  18.469  13.899  1.00 93.79           C
ATOM   4239  SG  CYS A 542       3.460  19.284  15.515  1.00 93.04           S
ATOM   4240  N   ALA A 543       1.694  18.753  10.644  1.00 92.83           N
ATOM   4241  CA  ALA A 543       1.617  18.240   9.275  1.00 93.04           C
ATOM   4242  C   ALA A 543       1.833  16.709   9.152  1.00 93.26           C
ATOM   4243  O   ALA A 543       2.477  16.232   8.210  1.00 89.28           O
ATOM   4244  CB  ALA A 543       2.523  19.078   8.371  1.00 92.14           C
ATOM   4245  N   GLY A 544       1.324  15.939  10.115  1.00 92.19           N
ATOM   4246  CA  GLY A 544       1.502  14.486  10.146  1.00 92.20           C
ATOM   4247  C   GLY A 544       2.904  14.025  10.545  1.00 92.80           C
ATOM   4248  O   GLY A 544       3.326  12.926  10.202  1.00 90.15           O
ATOM   4249  N   GLN A 545       3.647  14.879  11.262  1.00 93.60           N
ATOM   4250  CA  GLN A 545       4.933  14.552  11.869  1.00 93.50           C
ATOM   4251  C   GLN A 545       4.797  14.462  13.393  1.00 93.97           C
ATOM   4252  O   GLN A 545       3.779  14.865  13.961  1.00 91.78           O
ATOM   4253  CB  GLN A 545       6.003  15.581  11.453  1.00 92.45           C
ATOM   4254  CG  GLN A 545       6.102  15.824   9.939  1.00 90.67           C
ATOM   4255  CD  GLN A 545       6.362  14.556   9.127  1.00 89.72           C
ATOM   4256  OE1 GLN A 545       7.119  13.665   9.500  1.00 81.42           O
ATOM   4257  NE2 GLN A 545       5.754  14.435   7.971  1.00 80.03           N
ATOM   4258  N   ALA A 546       5.828  13.954  14.068  1.00 93.54           N
ATOM   4259  CA  ALA A 546       5.888  13.976  15.523  1.00 93.65           C
ATOM   4260  C   ALA A 546       6.114  15.406  16.038  1.00 94.12           C
ATOM   4261  O   ALA A 546       6.861  16.174  15.434  1.00 90.90           O
ATOM   4262  CB  ALA A 546       6.974  13.002  15.994  1.00 91.93           C
ATOM   4263  N   GLY A 547       5.490  15.762  17.163  1.00 93.56           N
ATOM   4264  CA  GLY A 547       5.553  17.106  17.753  1.00 94.09           C
ATOM   4265  C   GLY A 547       6.805  17.396  18.588  1.00 94.87           C
ATOM   4266  O   GLY A 547       6.892  18.463  19.187  1.00 92.69           O
ATOM   4267  N   ASP A 548       7.762  16.472  18.644  1.00 94.55           N
ATOM   4268  CA  ASP A 548       8.989  16.598  19.437  1.00 93.78           C
ATOM   4269  C   ASP A 548       9.853  17.787  18.998  1.00 94.66           C
ATOM   4270  O   ASP A 548      10.345  18.533  19.843  1.00 92.99           O
ATOM   4271  CB  ASP A 548       9.795  15.282  19.384  1.00 90.80           C
ATOM   4272  CG  ASP A 548      10.282  14.854  17.992  1.00 89.16           C
ATOM   4273  OD1 ASP A 548       9.624  15.216  16.994  1.00 81.94           O
ATOM   4274  OD2 ASP A 548      11.308  14.146  17.918  1.00 82.18           O
ATOM   4275  N   VAL A 549       9.968  18.028  17.708  1.00 94.50           N
ATOM   4276  CA  VAL A 549      10.718  19.164  17.155  1.00 94.60           C
ATOM   4277  C   VAL A 549      10.141  20.490  17.646  1.00 95.21           C
ATOM   4278  O   VAL A 549      10.884  21.339  18.144  1.00 94.10           O
ATOM   4279  CB  VAL A 549      10.718  19.115  15.613  1.00 93.04           C
ATOM   4280  CG1 VAL A 549      11.403  20.342  15.005  1.00 88.08           C
ATOM   4281  CG2 VAL A 549      11.452  17.872  15.106  1.00 87.62           C
ATOM   4282  N   ASN A 550       8.829  20.652  17.558  1.00 95.54           N
ATOM   4283  CA  ASN A 550       8.152  21.876  17.985  1.00 96.06           C
ATOM   4284  C   ASN A 550       8.282  22.087  19.497  1.00 96.43           C
ATOM   4285  O   ASN A 550       8.578  23.197  19.937  1.00 95.09           O
ATOM   4286  CB  ASN A 550       6.675  21.829  17.561  1.00 95.61           C
ATOM   4287  CG  ASN A 550       6.512  21.848  16.055  1.00 95.28           C
ATOM   4288  OD1 ASN A 550       6.889  20.929  15.356  1.00 81.67           O
ATOM   4289  ND2 ASN A 550       5.945  22.906  15.512  1.00 82.37           N
ATOM   4290  N   ALA A 551       8.134  21.032  20.300  1.00 95.72           N
ATOM   4291  CA  ALA A 551       8.301  21.088  21.743  1.00 95.82           C
ATOM   4292  C   ALA A 551       9.725  21.510  22.130  1.00 95.83           C
ATOM   4293  O   ALA A 551       9.898  22.425  22.934  1.00 94.52           O
ATOM   4294  CB  ALA A 551       7.928  19.727  22.335  1.00 95.41           C
ATOM   4295  N   ARG A 552      10.752  20.924  21.508  1.00 95.66           N
ATOM   4296  CA  ARG A 552      12.158  21.258  21.770  1.00 95.21           C
ATOM   4297  C   ARG A 552      12.495  22.702  21.394  1.00 95.33           C
ATOM   4298  O   ARG A 552      13.143  23.388  22.170  1.00 94.29           O
ATOM   4299  CB  ARG A 552      13.079  20.281  21.013  1.00 94.06           C
ATOM   4300  CG  ARG A 552      13.021  18.861  21.614  1.00 91.23           C
ATOM   4301  CD  ARG A 552      13.815  17.864  20.766  1.00 88.81           C
ATOM   4302  NE  ARG A 552      15.259  17.983  20.994  1.00 83.34           N
ATOM   4303  CZ  ARG A 552      16.230  17.465  20.274  1.00 81.46           C
ATOM   4304  NH1 ARG A 552      16.011  16.813  19.170  1.00 73.10           N
ATOM   4305  NH2 ARG A 552      17.453  17.587  20.668  1.00 73.63           N
ATOM   4306  N   VAL A 553      12.010  23.176  20.252  1.00 95.31           N
ATOM   4307  CA  VAL A 553      12.215  24.566  19.817  1.00 95.41           C
ATOM   4308  C   VAL A 553      11.504  25.549  20.751  1.00 95.40           C
ATOM   4309  O   VAL A 553      12.101  26.544  21.147  1.00 94.26           O
ATOM   4310  CB  VAL A 553      11.757  24.753  18.358  1.00 94.86           C
ATOM   4311  CG1 VAL A 553      11.779  26.218  17.931  1.00 90.70           C
ATOM   4312  CG2 VAL A 553      12.693  24.002  17.402  1.00 90.39           C
ATOM   4313  N   ALA A 554      10.266  25.255  21.153  1.00 95.89           N
ATOM   4314  CA  ALA A 554       9.535  26.093  22.099  1.00 95.62           C
ATOM   4315  C   ALA A 554      10.250  26.173  23.455  1.00 95.65           C
ATOM   4316  O   ALA A 554      10.406  27.255  24.019  1.00 94.32           O
ATOM   4317  CB  ALA A 554       8.106  25.551  22.246  1.00 95.26           C
ATOM   4318  N   VAL A 555      10.755  25.049  23.965  1.00 95.10           N
ATOM   4319  CA  VAL A 555      11.525  24.981  25.214  1.00 94.71           C
ATOM   4320  C   VAL A 555      12.815  25.786  25.124  1.00 94.25           C
ATOM   4321  O   VAL A 555      13.104  26.556  26.037  1.00 92.61           O
ATOM   4322  CB  VAL A 555      11.795  23.517  25.585  1.00 93.77           C
ATOM   4323  CG1 VAL A 555      12.876  23.363  26.658  1.00 89.25           C
ATOM   4324  CG2 VAL A 555      10.510  22.885  26.107  1.00 89.66           C
ATOM   4325  N   GLN A 556      13.577  25.667  24.031  1.00 94.67           N
ATOM   4326  CA  GLN A 556      14.778  26.475  23.834  1.00 93.55           C
ATOM   4327  C   GLN A 556      14.452  27.971  23.847  1.00 93.69           C
ATOM   4328  O   GLN A 556      15.128  28.736  24.538  1.00 92.12           O
ATOM   4329  CB  GLN A 556      15.458  26.118  22.507  1.00 92.24           C
ATOM   4330  CG  GLN A 556      16.623  25.140  22.699  1.00 81.87           C
ATOM   4331  CD  GLN A 556      17.375  24.868  21.397  1.00 77.60           C
ATOM   4332  OE1 GLN A 556      16.968  25.234  20.316  1.00 69.13           O
ATOM   4333  NE2 GLN A 556      18.517  24.219  21.453  1.00 66.11           N
ATOM   4334  N   LEU A 557      13.410  28.375  23.147  1.00 94.11           N
ATOM   4335  CA  LEU A 557      12.983  29.766  23.061  1.00 93.99           C
ATOM   4336  C   LEU A 557      12.587  30.324  24.441  1.00 94.02           C
ATOM   4337  O   LEU A 557      13.022  31.408  24.820  1.00 91.93           O
ATOM   4338  CB  LEU A 557      11.805  29.817  22.072  1.00 93.00           C
ATOM   4339  CG  LEU A 557      11.459  31.244  21.615  1.00 90.07           C
ATOM   4340  CD1 LEU A 557      12.426  31.728  20.546  1.00 85.49           C
ATOM   4341  CD2 LEU A 557      10.049  31.258  21.043  1.00 85.61           C
ATOM   4342  N   LEU A 558      11.812  29.569  25.226  1.00 93.44           N
ATOM   4343  CA  LEU A 558      11.291  30.000  26.520  1.00 93.29           C
ATOM   4344  C   LEU A 558      12.322  29.909  27.657  1.00 92.86           C
ATOM   4345  O   LEU A 558      12.178  30.586  28.689  1.00 89.99           O
ATOM   4346  CB  LEU A 558      10.036  29.168  26.846  1.00 93.01           C
ATOM   4347  CG  LEU A 558       8.853  29.412  25.892  1.00 92.98           C
ATOM   4348  CD1 LEU A 558       7.753  28.386  26.142  1.00 89.27           C
ATOM   4349  CD2 LEU A 558       8.257  30.810  26.071  1.00 89.01           C
ATOM   4350  N   ASN A 559      13.381  29.123  27.498  1.00 93.08           N
ATOM   4351  CA  ASN A 559      14.498  29.069  28.441  1.00 92.04           C
ATOM   4352  C   ASN A 559      15.589  30.118  28.167  1.00 91.76           C
ATOM   4353  O   ASN A 559      16.404  30.378  29.045  1.00 88.13           O
ATOM   4354  CB  ASN A 559      15.056  27.635  28.487  1.00 90.61           C
ATOM   4355  CG  ASN A 559      14.190  26.682  29.283  1.00 90.59           C
ATOM   4356  OD1 ASN A 559      13.469  27.054  30.201  1.00 83.92           O
ATOM   4357  ND2 ASN A 559      14.284  25.406  29.003  1.00 83.28           N
ATOM   4358  N   GLU A 560      15.582  30.743  27.000  1.00 91.45           N
ATOM   4359  CA  GLU A 560      16.579  31.749  26.638  1.00 91.05           C
ATOM   4360  C   GLU A 560      16.431  33.013  27.502  1.00 91.42           C
ATOM   4361  O   GLU A 560      15.401  33.673  27.515  1.00 88.80           O
ATOM   4362  CB  GLU A 560      16.509  32.042  25.123  1.00 89.37           C
ATOM   4363  CG  GLU A 560      17.723  32.837  24.614  1.00 83.52           C
ATOM   4364  CD  GLU A 560      17.741  33.035  23.075  1.00 81.65           C
ATOM   4365  OE1 GLU A 560      18.601  33.793  22.571  1.00 73.72           O
ATOM   4366  OE2 GLU A 560      16.930  32.449  22.340  1.00 75.94           O
ATOM   4367  N   ALA A 561      17.482  33.390  28.240  1.00 91.79           N
ATOM   4368  CA  ALA A 561      17.447  34.500  29.200  1.00 91.53           C
ATOM   4369  C   ALA A 561      17.063  35.844  28.557  1.00 92.42           C
ATOM   4370  O   ALA A 561      16.303  36.612  29.137  1.00 89.27           O
ATOM   4371  CB  ALA A 561      18.817  34.581  29.889  1.00 89.37           C
ATOM   4372  N   ALA A 562      17.555  36.118  27.344  1.00 92.40           N
ATOM   4373  CA  ALA A 562      17.230  37.328  26.603  1.00 92.40           C
ATOM   4374  C   ALA A 562      15.734  37.402  26.236  1.00 93.29           C
ATOM   4375  O   ALA A 562      15.133  38.473  26.307  1.00 90.23           O
ATOM   4376  CB  ALA A 562      18.108  37.378  25.350  1.00 90.98           C
ATOM   4377  N   VAL A 563      15.132  36.270  25.905  1.00 92.76           N
ATOM   4378  CA  VAL A 563      13.700  36.175  25.597  1.00 92.87           C
ATOM   4379  C   VAL A 563      12.873  36.415  26.856  1.00 93.51           C
ATOM   4380  O   VAL A 563      11.947  37.211  26.827  1.00 90.92           O
ATOM   4381  CB  VAL A 563      13.358  34.816  24.963  1.00 91.70           C
ATOM   4382  CG1 VAL A 563      11.859  34.668  24.696  1.00 85.67           C
ATOM   4383  CG2 VAL A 563      14.085  34.646  23.629  1.00 86.68           C
ATOM   4384  N   ARG A 564      13.249  35.813  27.985  1.00 93.57           N
ATOM   4385  CA  ARG A 564      12.560  36.039  29.267  1.00 93.16           C
ATOM   4386  C   ARG A 564      12.615  37.506  29.708  1.00 93.42           C
ATOM   4387  O   ARG A 564      11.623  38.014  30.214  1.00 90.62           O
ATOM   4388  CB  ARG A 564      13.144  35.145  30.368  1.00 90.80           C
ATOM   4389  CG  ARG A 564      12.843  33.661  30.140  1.00 88.59           C
ATOM   4390  CD  ARG A 564      13.217  32.882  31.394  1.00 88.38           C
ATOM   4391  NE  ARG A 564      13.013  31.433  31.222  1.00 87.12           N
ATOM   4392  CZ  ARG A 564      12.910  30.538  32.184  1.00 88.43           C
ATOM   4393  NH1 ARG A 564      12.966  30.848  33.455  1.00 80.98           N
ATOM   4394  NH2 ARG A 564      12.754  29.286  31.885  1.00 80.96           N
ATOM   4395  N   LEU A 565      13.735  38.169  29.493  1.00 93.44           N
ATOM   4396  CA  LEU A 565      13.881  39.603  29.761  1.00 92.98           C
ATOM   4397  C   LEU A 565      12.934  40.438  28.898  1.00 93.02           C
ATOM   4398  O   LEU A 565      12.227  41.293  29.427  1.00 90.04           O
ATOM   4399  CB  LEU A 565      15.357  39.997  29.559  1.00 91.95           C
ATOM   4400  CG  LEU A 565      16.049  40.361  30.888  1.00 84.48           C
ATOM   4401  CD1 LEU A 565      17.485  39.851  30.912  1.00 77.64           C
ATOM   4402  CD2 LEU A 565      16.070  41.871  31.086  1.00 77.84           C
ATOM   4403  N   GLY A 566      12.850  40.155  27.609  1.00 92.72           N
ATOM   4404  CA  GLY A 566      11.925  40.837  26.700  1.00 92.27           C
ATOM   4405  C   GLY A 566      10.448  40.576  27.021  1.00 93.17           C
ATOM   4406  O   GLY A 566       9.616  41.467  26.886  1.00 89.90           O
ATOM   4407  N   LEU A 567      10.123  39.382  27.525  1.00 92.88           N
ATOM   4408  CA  LEU A 567       8.759  39.039  27.946  1.00 92.47           C
ATOM   4409  C   LEU A 567       8.285  39.840  29.162  1.00 92.82           C
ATOM   4410  O   LEU A 567       7.092  40.103  29.276  1.00 90.14           O
ATOM   4411  CB  LEU A 567       8.670  37.534  28.228  1.00 91.19           C
ATOM   4412  CG  LEU A 567       8.648  36.643  26.970  1.00 91.07           C
ATOM   4413  CD1 LEU A 567       8.826  35.187  27.379  1.00 87.07           C
ATOM   4414  CD2 LEU A 567       7.335  36.767  26.202  1.00 87.42           C
ATOM   4415  N   ILE A 568       9.188  40.280  30.040  1.00 94.03           N
ATOM   4416  CA  ILE A 568       8.837  41.147  31.179  1.00 93.18           C
ATOM   4417  C   ILE A 568       8.262  42.472  30.681  1.00 92.77           C
ATOM   4418  O   ILE A 568       7.259  42.941  31.212  1.00 88.91           O
ATOM   4419  CB  ILE A 568      10.048  41.362  32.115  1.00 91.70           C
ATOM   4420  CG1 ILE A 568      10.475  40.025  32.772  1.00 86.24           C
ATOM   4421  CG2 ILE A 568       9.731  42.400  33.212  1.00 85.36           C
ATOM   4422  CD1 ILE A 568      11.827  40.085  33.502  1.00 77.92           C
ATOM   4423  N   GLU A 569       8.828  43.033  29.614  1.00 92.86           N
ATOM   4424  CA  GLU A 569       8.311  44.262  28.997  1.00 91.41           C
ATOM   4425  C   GLU A 569       6.930  44.055  28.364  1.00 91.21           C
ATOM   4426  O   GLU A 569       6.127  44.989  28.298  1.00 86.69           O
ATOM   4427  CB  GLU A 569       9.285  44.788  27.937  1.00 89.85           C
ATOM   4428  CG  GLU A 569      10.643  45.205  28.520  1.00 81.41           C
ATOM   4429  CD  GLU A 569      11.572  45.866  27.487  1.00 72.97           C
ATOM   4430  OE1 GLU A 569      12.583  46.459  27.924  1.00 64.48           O
ATOM   4431  OE2 GLU A 569      11.284  45.773  26.272  1.00 65.72           O
ATOM   4432  N   ARG A 570       6.605  42.830  27.970  1.00 90.05           N
ATOM   4433  CA  ARG A 570       5.291  42.425  27.446  1.00 88.99           C
ATOM   4434  C   ARG A 570       4.274  42.073  28.547  1.00 89.26           C
ATOM   4435  O   ARG A 570       3.143  41.697  28.242  1.00 83.66           O
ATOM   4436  CB  ARG A 570       5.474  41.253  26.466  1.00 87.12           C
ATOM   4437  CG  ARG A 570       6.375  41.577  25.264  1.00 86.37           C
ATOM   4438  CD  ARG A 570       5.646  42.363  24.183  1.00 83.27           C
ATOM   4439  NE  ARG A 570       6.527  42.607  23.038  1.00 81.68           N
ATOM   4440  CZ  ARG A 570       6.348  42.210  21.782  1.00 81.07           C
ATOM   4441  NH1 ARG A 570       5.267  41.630  21.347  1.00 72.76           N
ATOM   4442  NH2 ARG A 570       7.291  42.394  20.916  1.00 74.60           N
ATOM   4443  N   GLY A 571       4.662  42.202  29.810  1.00 89.84           N
ATOM   4444  CA  GLY A 571       3.817  41.899  30.965  1.00 89.06           C
ATOM   4445  C   GLY A 571       3.800  40.429  31.382  1.00 90.02           C
ATOM   4446  O   GLY A 571       2.954  40.040  32.183  1.00 84.78           O
ATOM   4447  N   ILE A 572       4.721  39.614  30.889  1.00 90.78           N
ATOM   4448  CA  ILE A 572       4.838  38.195  31.227  1.00 90.85           C
ATOM   4449  C   ILE A 572       6.152  37.971  31.977  1.00 91.16           C
ATOM   4450  O   ILE A 572       7.233  37.926  31.388  1.00 87.18           O
ATOM   4451  CB  ILE A 572       4.717  37.303  29.971  1.00 89.51           C
ATOM   4452  CG1 ILE A 572       3.411  37.592  29.192  1.00 85.49           C
ATOM   4453  CG2 ILE A 572       4.779  35.827  30.397  1.00 83.46           C
ATOM   4454  CD1 ILE A 572       3.284  36.829  27.869  1.00 81.69           C
ATOM   4455  N   ALA A 573       6.065  37.810  33.285  1.00 91.12           N
ATOM   4456  CA  ALA A 573       7.217  37.568  34.147  1.00 91.03           C
ATOM   4457  C   ALA A 573       7.348  36.074  34.457  1.00 91.65           C
ATOM   4458  O   ALA A 573       6.670  35.551  35.337  1.00 87.09           O
ATOM   4459  CB  ALA A 573       7.089  38.443  35.402  1.00 87.94           C
ATOM   4460  N   ILE A 574       8.240  35.393  33.766  1.00 91.13           N
ATOM   4461  CA  ILE A 574       8.560  33.990  34.048  1.00 91.48           C
ATOM   4462  C   ILE A 574       9.491  33.922  35.273  1.00 91.59           C
ATOM   4463  O   ILE A 574      10.572  34.518  35.238  1.00 88.39           O
ATOM   4464  CB  ILE A 574       9.171  33.277  32.824  1.00 90.34           C
ATOM   4465  CG1 ILE A 574       8.257  33.406  31.591  1.00 86.48           C
ATOM   4466  CG2 ILE A 574       9.415  31.793  33.156  1.00 85.66           C
ATOM   4467  CD1 ILE A 574       8.872  32.832  30.298  1.00 83.22           C
ATOM   4468  N   PRO A 575       9.126  33.204  36.351  1.00 91.90           N
ATOM   4469  CA  PRO A 575       9.983  33.034  37.515  1.00 90.74           C
ATOM   4470  C   PRO A 575      11.338  32.414  37.157  1.00 90.94           C
ATOM   4471  O   PRO A 575      11.451  31.613  36.227  1.00 87.34           O
ATOM   4472  CB  PRO A 575       9.192  32.143  38.485  1.00 88.26           C
ATOM   4473  CG  PRO A 575       7.740  32.348  38.066  1.00 87.16           C
ATOM   4474  CD  PRO A 575       7.843  32.564  36.562  1.00 89.79           C
ATOM   4475  N   ARG A 576      12.386  32.752  37.912  1.00 89.91           N
ATOM   4476  CA  ARG A 576      13.746  32.249  37.644  1.00 89.02           C
ATOM   4477  C   ARG A 576      13.885  30.740  37.844  1.00 89.41           C
ATOM   4478  O   ARG A 576      14.733  30.139  37.201  1.00 84.29           O
ATOM   4479  CB  ARG A 576      14.771  32.957  38.540  1.00 86.40           C
ATOM   4480  CG  ARG A 576      15.075  34.381  38.062  1.00 74.99           C
ATOM   4481  CD  ARG A 576      16.217  34.957  38.907  1.00 68.93           C
ATOM   4482  NE  ARG A 576      16.588  36.311  38.465  1.00 57.30           N
ATOM   4483  CZ  ARG A 576      17.543  37.071  38.988  1.00 49.15           C
ATOM   4484  NH1 ARG A 576      18.276  36.652  39.989  1.00 45.47           N
ATOM   4485  NH2 ARG A 576      17.771  38.257  38.513  1.00 43.44           N
ATOM   4486  N   ASP A 577      13.097  30.194  38.752  1.00 88.75           N
ATOM   4487  CA  ASP A 577      13.069  28.765  39.073  1.00 87.98           C
ATOM   4488  C   ASP A 577      12.245  27.951  38.069  1.00 88.80           C
ATOM   4489  O   ASP A 577      12.412  26.739  37.990  1.00 84.31           O
ATOM   4490  CB  ASP A 577      12.555  28.587  40.503  1.00 84.12           C
ATOM   4491  CG  ASP A 577      11.102  29.045  40.686  1.00 80.34           C
ATOM   4492  OD1 ASP A 577      10.691  30.055  40.068  1.00 71.73           O
ATOM   4493  OD2 ASP A 577      10.354  28.405  41.436  1.00 75.81           O
ATOM   4494  N   THR A 578      11.408  28.604  37.279  1.00 90.33           N
ATOM   4495  CA  THR A 578      10.650  27.926  36.223  1.00 90.77           C
ATOM   4496  C   THR A 578      11.585  27.443  35.120  1.00 91.14           C
ATOM   4497  O   THR A 578      12.327  28.228  34.522  1.00 88.48           O
ATOM   4498  CB  THR A 578       9.546  28.811  35.647  1.00 89.74           C
ATOM   4499  OG1 THR A 578       8.631  29.129  36.662  1.00 80.02           O
ATOM   4500  CG2 THR A 578       8.742  28.134  34.540  1.00 80.33           C
ATOM   4501  N   ARG A 579      11.509  26.155  34.806  1.00 91.92           N
ATOM   4502  CA  ARG A 579      12.218  25.528  33.688  1.00 92.11           C
ATOM   4503  C   ARG A 579      11.226  24.878  32.737  1.00 93.02           C
ATOM   4504  O   ARG A 579      10.313  24.183  33.172  1.00 91.26           O
ATOM   4505  CB  ARG A 579      13.225  24.505  34.220  1.00 90.37           C
ATOM   4506  CG  ARG A 579      14.421  25.158  34.936  1.00 81.35           C
ATOM   4507  CD  ARG A 579      15.323  25.900  33.936  1.00 77.07           C
ATOM   4508  NE  ARG A 579      16.547  26.376  34.572  1.00 70.19           N
ATOM   4509  CZ  ARG A 579      17.719  26.586  33.970  1.00 62.60           C
ATOM   4510  NH1 ARG A 579      17.864  26.411  32.681  1.00 55.06           N
ATOM   4511  NH2 ARG A 579      18.746  26.963  34.659  1.00 54.54           N
ATOM   4512  N   PHE A 580      11.421  25.102  31.462  1.00 93.26           N
ATOM   4513  CA  PHE A 580      10.662  24.426  30.423  1.00 93.68           C
ATOM   4514  C   PHE A 580      11.393  23.151  30.004  1.00 93.53           C
ATOM   4515  O   PHE A 580      12.616  23.152  29.892  1.00 91.75           O
ATOM   4516  CB  PHE A 580      10.412  25.370  29.238  1.00 93.65           C
ATOM   4517  CG  PHE A 580       9.490  26.521  29.558  1.00 94.13           C
ATOM   4518  CD1 PHE A 580       8.129  26.452  29.199  1.00 91.01           C
ATOM   4519  CD2 PHE A 580       9.961  27.663  30.233  1.00 90.98           C
ATOM   4520  CE1 PHE A 580       7.254  27.511  29.512  1.00 90.06           C
ATOM   4521  CE2 PHE A 580       9.087  28.716  30.556  1.00 90.13           C
ATOM   4522  CZ  PHE A 580       7.741  28.638  30.193  1.00 92.11           C
ATOM   4523  N   VAL A 581      10.639  22.081  29.798  1.00 93.78           N
ATOM   4524  CA  VAL A 581      11.154  20.778  29.358  1.00 93.92           C
ATOM   4525  C   VAL A 581      10.298  20.273  28.212  1.00 94.69           C
ATOM   4526  O   VAL A 581       9.077  20.350  28.267  1.00 93.61           O
ATOM   4527  CB  VAL A 581      11.165  19.760  30.508  1.00 92.11           C
ATOM   4528  CG1 VAL A 581      11.655  18.374  30.074  1.00 81.69           C
ATOM   4529  CG2 VAL A 581      12.110  20.231  31.600  1.00 81.67           C
ATOM   4530  N   ALA A 582      10.936  19.733  27.198  1.00 93.97           N
ATOM   4531  CA  ALA A 582      10.247  19.080  26.102  1.00 94.22           C
ATOM   4532  C   ALA A 582      10.016  17.595  26.410  1.00 94.36           C
ATOM   4533  O   ALA A 582      10.845  16.945  27.040  1.00 92.62           O
ATOM   4534  CB  ALA A 582      11.042  19.285  24.806  1.00 93.28           C
ATOM   4535  N   ALA A 583       8.914  17.070  25.914  1.00 94.89           N
ATOM   4536  CA  ALA A 583       8.625  15.648  25.956  1.00 95.20           C
ATOM   4537  C   ALA A 583       7.989  15.171  24.646  1.00 95.67           C
ATOM   4538  O   ALA A 583       7.395  15.951  23.901  1.00 94.21           O
ATOM   4539  CB  ALA A 583       7.720  15.357  27.161  1.00 94.20           C
ATOM   4540  N   LEU A 584       8.094  13.875  24.407  1.00 95.45           N
ATOM   4541  CA  LEU A 584       7.397  13.187  23.339  1.00 95.46           C
ATOM   4542  C   LEU A 584       6.494  12.114  23.940  1.00 95.66           C
ATOM   4543  O   LEU A 584       6.982  11.157  24.541  1.00 94.58           O
ATOM   4544  CB  LEU A 584       8.427  12.608  22.354  1.00 94.31           C
ATOM   4545  CG  LEU A 584       7.799  11.838  21.177  1.00 93.16           C
ATOM   4546  CD1 LEU A 584       6.955  12.743  20.290  1.00 89.09           C
ATOM   4547  CD2 LEU A 584       8.906  11.230  20.322  1.00 88.38           C
ATOM   4548  N   HIS A 585       5.187  12.265  23.769  1.00 95.74           N
ATOM   4549  CA  HIS A 585       4.201  11.246  24.094  1.00 96.01           C
ATOM   4550  C   HIS A 585       4.038  10.295  22.902  1.00 95.88           C
ATOM   4551  O   HIS A 585       3.617  10.709  21.822  1.00 94.49           O
ATOM   4552  CB  HIS A 585       2.879  11.927  24.479  1.00 95.85           C
ATOM   4553  CG  HIS A 585       1.728  10.994  24.733  1.00 95.96           C
ATOM   4554  ND1 HIS A 585       0.390  11.286  24.503  1.00 83.29           N
ATOM   4555  CD2 HIS A 585       1.779   9.723  25.237  1.00 85.70           C
ATOM   4556  CE1 HIS A 585      -0.327  10.220  24.854  1.00 88.47           C
ATOM   4557  NE2 HIS A 585       0.479   9.251  25.305  1.00 89.89           N
ATOM   4558  N   ASP A 586       4.361   9.028  23.104  1.00 95.31           N
ATOM   4559  CA  ASP A 586       4.057   7.974  22.142  1.00 94.90           C
ATOM   4560  C   ASP A 586       2.616   7.486  22.362  1.00 95.24           C
ATOM   4561  O   ASP A 586       2.319   6.783  23.320  1.00 93.64           O
ATOM   4562  CB  ASP A 586       5.083   6.845  22.277  1.00 93.56           C
ATOM   4563  CG  ASP A 586       4.918   5.735  21.236  1.00 92.93           C
ATOM   4564  OD1 ASP A 586       3.825   5.557  20.653  1.00 88.36           O
ATOM   4565  OD2 ASP A 586       5.919   5.023  20.988  1.00 87.19           O
ATOM   4566  N   THR A 587       1.720   7.853  21.462  1.00 95.55           N
ATOM   4567  CA  THR A 587       0.291   7.522  21.576  1.00 95.32           C
ATOM   4568  C   THR A 587      -0.002   6.038  21.384  1.00 94.92           C
ATOM   4569  O   THR A 587      -1.093   5.589  21.732  1.00 92.43           O
ATOM   4570  CB  THR A 587      -0.537   8.332  20.574  1.00 94.54           C
ATOM   4571  OG1 THR A 587      -0.096   8.102  19.249  1.00 88.83           O
ATOM   4572  CG2 THR A 587      -0.441   9.833  20.844  1.00 88.00           C
ATOM   4573  N   THR A 588       0.938   5.252  20.856  1.00 94.68           N
ATOM   4574  CA  THR A 588       0.763   3.805  20.681  1.00 94.38           C
ATOM   4575  C   THR A 588       1.094   3.042  21.953  1.00 94.10           C
ATOM   4576  O   THR A 588       0.442   2.045  22.262  1.00 92.10           O
ATOM   4577  CB  THR A 588       1.644   3.279  19.537  1.00 93.44           C
ATOM   4578  OG1 THR A 588       1.463   4.051  18.372  1.00 85.04           O
ATOM   4579  CG2 THR A 588       1.301   1.844  19.163  1.00 85.78           C
ATOM   4580  N   THR A 589       2.094   3.496  22.698  1.00 93.72           N
ATOM   4581  CA  THR A 589       2.586   2.826  23.914  1.00 93.15           C
ATOM   4582  C   THR A 589       2.216   3.564  25.196  1.00 93.49           C
ATOM   4583  O   THR A 589       2.395   3.009  26.277  1.00 90.63           O
ATOM   4584  CB  THR A 589       4.107   2.640  23.861  1.00 91.46           C
ATOM   4585  OG1 THR A 589       4.770   3.880  23.860  1.00 84.62           O
ATOM   4586  CG2 THR A 589       4.556   1.861  22.620  1.00 83.99           C
ATOM   4587  N   ASP A 590       1.723   4.794  25.088  1.00 93.97           N
ATOM   4588  CA  ASP A 590       1.505   5.747  26.182  1.00 94.15           C
ATOM   4589  C   ASP A 590       2.736   5.963  27.069  1.00 94.32           C
ATOM   4590  O   ASP A 590       2.652   6.276  28.254  1.00 91.78           O
ATOM   4591  CB  ASP A 590       0.207   5.444  26.942  1.00 93.05           C
ATOM   4592  CG  ASP A 590      -0.979   5.526  25.996  1.00 91.79           C
ATOM   4593  OD1 ASP A 590      -1.131   6.560  25.318  1.00 85.57           O
ATOM   4594  OD2 ASP A 590      -1.723   4.533  25.890  1.00 85.97           O
ATOM   4595  N   HIS A 591       3.907   5.809  26.479  1.00 94.68           N
ATOM   4596  CA  HIS A 591       5.163   6.182  27.100  1.00 94.26           C
ATOM   4597  C   HIS A 591       5.479   7.649  26.798  1.00 94.88           C
ATOM   4598  O   HIS A 591       5.342   8.103  25.661  1.00 93.54           O
ATOM   4599  CB  HIS A 591       6.268   5.233  26.629  1.00 92.47           C
ATOM   4600  CG  HIS A 591       7.561   5.437  27.349  1.00 83.28           C
ATOM   4601  ND1 HIS A 591       8.516   6.384  27.062  1.00 68.64           N
ATOM   4602  CD2 HIS A 591       8.013   4.761  28.460  1.00 68.55           C
ATOM   4603  CE1 HIS A 591       9.503   6.289  27.961  1.00 63.42           C
ATOM   4604  NE2 HIS A 591       9.229   5.310  28.826  1.00 65.38           N
ATOM   4605  N   ILE A 592       5.935   8.392  27.815  1.00 94.83           N
ATOM   4606  CA  ILE A 592       6.445   9.750  27.637  1.00 94.82           C
ATOM   4607  C   ILE A 592       7.961   9.739  27.806  1.00 94.37           C
ATOM   4608  O   ILE A 592       8.469   9.373  28.867  1.00 92.26           O
ATOM   4609  CB  ILE A 592       5.735  10.767  28.552  1.00 93.87           C
ATOM   4610  CG1 ILE A 592       4.288  10.919  28.048  1.00 85.44           C
ATOM   4611  CG2 ILE A 592       6.474  12.115  28.560  1.00 85.43           C
ATOM   4612  CD1 ILE A 592       3.512  12.089  28.646  1.00 78.79           C
ATOM   4613  N   GLU A 593       8.654  10.174  26.777  1.00 93.55           N
ATOM   4614  CA  GLU A 593      10.091  10.417  26.811  1.00 92.40           C
ATOM   4615  C   GLU A 593      10.346  11.905  27.061  1.00 93.05           C
ATOM   4616  O   GLU A 593       9.883  12.754  26.312  1.00 91.55           O
ATOM   4617  CB  GLU A 593      10.713   9.916  25.497  1.00 90.04           C
ATOM   4618  CG  GLU A 593      12.247   9.956  25.505  1.00 83.38           C
ATOM   4619  CD  GLU A 593      12.888   9.384  24.215  1.00 79.37           C
ATOM   4620  OE1 GLU A 593      14.124   9.182  24.220  1.00 70.96           O
ATOM   4621  OE2 GLU A 593      12.173   9.146  23.215  1.00 72.54           O
ATOM   4622  N   LEU A 594      11.084  12.227  28.129  1.00 92.38           N
ATOM   4623  CA  LEU A 594      11.578  13.572  28.374  1.00 91.73           C
ATOM   4624  C   LEU A 594      12.799  13.825  27.494  1.00 90.76           C
ATOM   4625  O   LEU A 594      13.703  12.993  27.413  1.00 87.38           O
ATOM   4626  CB  LEU A 594      11.907  13.751  29.874  1.00 91.14           C
ATOM   4627  CG  LEU A 594      10.703  13.624  30.825  1.00 90.31           C
ATOM   4628  CD1 LEU A 594      11.158  13.668  32.278  1.00 85.43           C
ATOM   4629  CD2 LEU A 594       9.696  14.764  30.621  1.00 85.17           C
ATOM   4630  N   LEU A 595      12.826  14.972  26.826  1.00 90.82           N
ATOM   4631  CA  LEU A 595      13.843  15.324  25.838  1.00 89.64           C
ATOM   4632  C   LEU A 595      14.790  16.390  26.395  1.00 87.96           C
ATOM   4633  O   LEU A 595      14.380  17.248  27.168  1.00 81.53           O
ATOM   4634  CB  LEU A 595      13.163  15.799  24.548  1.00 88.61           C
ATOM   4635  CG  LEU A 595      12.168  14.798  23.919  1.00 89.55           C
ATOM   4636  CD1 LEU A 595      11.450  15.461  22.742  1.00 85.45           C
ATOM   4637  CD2 LEU A 595      12.868  13.537  23.407  1.00 85.16           C
ATOM   4638  N   ASP A 596      16.055  16.347  25.970  1.00 86.25           N
ATOM   4639  CA  ASP A 596      17.076  17.341  26.308  1.00 84.83           C
ATOM   4640  C   ASP A 596      17.225  17.595  27.823  1.00 84.56           C
ATOM   4641  O   ASP A 596      17.480  18.707  28.279  1.00 78.68           O
ATOM   4642  CB  ASP A 596      16.872  18.621  25.470  1.00 82.31           C
ATOM   4643  CG  ASP A 596      16.822  18.346  23.964  1.00 80.19           C
ATOM   4644  OD1 ASP A 596      17.551  17.454  23.477  1.00 74.04           O
ATOM   4645  OD2 ASP A 596      16.037  18.995  23.235  1.00 75.01           O
ATOM   4646  N   LEU A 597      17.052  16.549  28.633  1.00 82.60           N
ATOM   4647  CA  LEU A 597      17.111  16.605  30.096  1.00 81.55           C
ATOM   4648  C   LEU A 597      18.431  17.157  30.633  1.00 81.37           C
ATOM   4649  O   LEU A 597      18.446  17.870  31.631  1.00 74.25           O
ATOM   4650  CB  LEU A 597      16.905  15.178  30.641  1.00 77.69           C
ATOM   4651  CG  LEU A 597      15.433  14.802  30.778  1.00 75.22           C
ATOM   4652  CD1 LEU A 597      15.316  13.299  31.070  1.00 71.77           C
ATOM   4653  CD2 LEU A 597      14.775  15.579  31.905  1.00 70.61           C
ATOM   4654  N   ASP A 598      19.518  16.861  29.972  1.00 78.31           N
ATOM   4655  CA  ASP A 598      20.874  17.323  30.254  1.00 75.99           C
ATOM   4656  C   ASP A 598      21.003  18.853  30.164  1.00 76.28           C
ATOM   4657  O   ASP A 598      21.815  19.452  30.872  1.00 69.02           O
ATOM   4658  CB  ASP A 598      21.844  16.590  29.303  1.00 70.78           C
ATOM   4659  CG  ASP A 598      21.446  16.599  27.814  1.00 63.45           C
ATOM   4660  OD1 ASP A 598      20.269  16.307  27.509  1.00 53.64           O
ATOM   4661  OD2 ASP A 598      22.333  16.867  26.983  1.00 55.58           O
ATOM   4662  N   GLN A 599      20.151  19.500  29.372  1.00 76.49           N
ATOM   4663  CA  GLN A 599      20.109  20.962  29.241  1.00 74.88           C
ATOM   4664  C   GLN A 599      19.025  21.618  30.111  1.00 75.62           C
ATOM   4665  O   GLN A 599      18.994  22.841  30.247  1.00 68.39           O
ATOM   4666  CB  GLN A 599      19.921  21.337  27.764  1.00 69.08           C
ATOM   4667  CG  GLN A 599      21.043  20.756  26.895  1.00 63.61           C
ATOM   4668  CD  GLN A 599      21.089  21.370  25.483  1.00 58.33           C
ATOM   4669  OE1 GLN A 599      20.313  22.229  25.106  1.00 51.89           O
ATOM   4670  NE2 GLN A 599      22.033  20.958  24.679  1.00 51.13           N
ATOM   4671  N   SER A 600      18.142  20.837  30.710  1.00 73.34           N
ATOM   4672  CA  SER A 600      16.999  21.354  31.471  1.00 71.39           C
ATOM   4673  C   SER A 600      17.421  22.061  32.759  1.00 73.48           C
ATOM   4674  O   SER A 600      16.832  23.075  33.134  1.00 66.18           O
ATOM   4675  CB  SER A 600      16.006  20.226  31.770  1.00 65.23           C
ATOM   4676  OG  SER A 600      16.523  19.344  32.739  1.00 60.62           O
ATOM   4677  N   GLY A 601      18.463  21.570  33.425  1.00 75.72           N
ATOM   4678  CA  GLY A 601      18.927  22.110  34.706  1.00 75.06           C
ATOM   4679  C   GLY A 601      17.911  21.968  35.841  1.00 77.60           C
ATOM   4680  O   GLY A 601      17.877  22.823  36.734  1.00 70.72           O
ATOM   4681  N   ILE A 602      17.065  20.946  35.790  1.00 78.47           N
ATOM   4682  CA  ILE A 602      16.076  20.628  36.828  1.00 77.84           C
ATOM   4683  C   ILE A 602      16.710  19.741  37.892  1.00 78.68           C
ATOM   4684  O   ILE A 602      17.537  18.886  37.584  1.00 73.24           O
ATOM   4685  CB  ILE A 602      14.824  19.987  36.194  1.00 73.32           C
ATOM   4686  CG1 ILE A 602      14.166  21.014  35.251  1.00 68.73           C
ATOM   4687  CG2 ILE A 602      13.804  19.524  37.248  1.00 66.83           C
ATOM   4688  CD1 ILE A 602      13.025  20.428  34.444  1.00 62.81           C
ATOM   4689  N   GLU A 603      16.297  19.933  39.150  1.00 78.39           N
ATOM   4690  CA  GLU A 603      16.754  19.105  40.266  1.00 77.94           C
ATOM   4691  C   GLU A 603      16.294  17.649  40.119  1.00 79.63           C
ATOM   4692  O   GLU A 603      15.168  17.366  39.715  1.00 74.13           O
ATOM   4693  CB  GLU A 603      16.280  19.683  41.604  1.00 71.99           C
ATOM   4694  CG  GLU A 603      16.969  21.009  41.930  1.00 64.33           C
ATOM   4695  CD  GLU A 603      16.569  21.578  43.301  1.00 56.84           C
ATOM   4696  OE1 GLU A 603      17.243  22.541  43.737  1.00 49.68           O
ATOM   4697  OE2 GLU A 603      15.599  21.074  43.891  1.00 52.43           O
ATOM   4698  N   SER A 604      17.153  16.723  40.502  1.00 78.21           N
ATOM   4699  CA  SER A 604      16.917  15.275  40.353  1.00 77.85           C
ATOM   4700  C   SER A 604      15.632  14.796  41.013  1.00 81.28           C
ATOM   4701  O   SER A 604      14.944  13.954  40.456  1.00 75.80           O
ATOM   4702  CB  SER A 604      18.093  14.497  40.953  1.00 70.73           C
ATOM   4703  OG  SER A 604      18.329  14.866  42.295  1.00 62.42           O
ATOM   4704  N   ASP A 605      15.288  15.360  42.172  1.00 80.31           N
ATOM   4705  CA  ASP A 605      14.146  14.908  42.961  1.00 81.12           C
ATOM   4706  C   ASP A 605      12.824  15.310  42.306  1.00 83.61           C
ATOM   4707  O   ASP A 605      11.905  14.496  42.186  1.00 79.84           O
ATOM   4708  CB  ASP A 605      14.268  15.451  44.393  1.00 76.98           C
ATOM   4709  CG  ASP A 605      15.488  14.920  45.149  1.00 69.32           C
ATOM   4710  OD1 ASP A 605      16.272  14.127  44.567  1.00 59.34           O
ATOM   4711  OD2 ASP A 605      15.657  15.339  46.318  1.00 60.63           O
ATOM   4712  N   GLN A 606      12.745  16.538  41.801  1.00 83.09           N
ATOM   4713  CA  GLN A 606      11.579  17.002  41.037  1.00 83.87           C
ATOM   4714  C   GLN A 606      11.426  16.218  39.732  1.00 86.01           C
ATOM   4715  O   GLN A 606      10.319  15.853  39.339  1.00 83.93           O
ATOM   4716  CB  GLN A 606      11.726  18.501  40.724  1.00 80.30           C
ATOM   4717  CG  GLN A 606      11.642  19.377  41.985  1.00 73.99           C
ATOM   4718  CD  GLN A 606      11.727  20.870  41.642  1.00 68.99           C
ATOM   4719  OE1 GLN A 606      11.873  21.272  40.506  1.00 62.14           O
ATOM   4720  NE2 GLN A 606      11.639  21.735  42.620  1.00 60.30           N
ATOM   4721  N   LEU A 607      12.546  15.924  39.106  1.00 86.46           N
ATOM   4722  CA  LEU A 607      12.558  15.143  37.874  1.00 87.12           C
ATOM   4723  C   LEU A 607      12.100  13.700  38.112  1.00 88.97           C
ATOM   4724  O   LEU A 607      11.350  13.151  37.312  1.00 86.80           O
ATOM   4725  CB  LEU A 607      13.974  15.195  37.292  1.00 84.23           C
ATOM   4726  CG  LEU A 607      13.949  15.316  35.756  1.00 77.98           C
ATOM   4727  CD1 LEU A 607      14.586  16.640  35.340  1.00 72.62           C
ATOM   4728  CD2 LEU A 607      14.691  14.170  35.108  1.00 72.13           C
ATOM   4729  N   SER A 608      12.500  13.111  39.244  1.00 87.37           N
ATOM   4730  CA  SER A 608      12.086  11.760  39.620  1.00 87.86           C
ATOM   4731  C   SER A 608      10.586  11.682  39.904  1.00 89.20           C
ATOM   4732  O   SER A 608       9.923  10.785  39.390  1.00 87.13           O
ATOM   4733  CB  SER A 608      12.913  11.241  40.805  1.00 85.64           C
ATOM   4734  OG  SER A 608      12.452  11.708  42.047  1.00 73.21           O
ATOM   4735  N   SER A 609      10.026  12.667  40.626  1.00 89.03           N
ATOM   4736  CA  SER A 609       8.592  12.707  40.912  1.00 89.25           C
ATOM   4737  C   SER A 609       7.759  12.883  39.640  1.00 90.64           C
ATOM   4738  O   SER A 609       6.793  12.155  39.438  1.00 88.67           O
ATOM   4739  CB  SER A 609       8.262  13.791  41.955  1.00 86.84           C
ATOM   4740  OG  SER A 609       8.002  15.046  41.375  1.00 73.32           O
ATOM   4741  N   LEU A 610       8.194  13.770  38.741  1.00 90.09           N
ATOM   4742  CA  LEU A 610       7.561  13.945  37.440  1.00 91.18           C
ATOM   4743  C   LEU A 610       7.603  12.656  36.618  1.00 92.36           C
ATOM   4744  O   LEU A 610       6.586  12.231  36.078  1.00 91.31           O
ATOM   4745  CB  LEU A 610       8.247  15.107  36.699  1.00 90.44           C
ATOM   4746  CG  LEU A 610       7.717  15.336  35.269  1.00 89.84           C
ATOM   4747  CD1 LEU A 610       6.239  15.690  35.239  1.00 85.52           C
ATOM   4748  CD2 LEU A 610       8.493  16.467  34.599  1.00 85.20           C
ATOM   4749  N   THR A 611       8.753  12.007  36.546  1.00 91.98           N
ATOM   4750  CA  THR A 611       8.921  10.761  35.779  1.00 91.90           C
ATOM   4751  C   THR A 611       8.015   9.656  36.327  1.00 92.85           C
ATOM   4752  O   THR A 611       7.425   8.903  35.557  1.00 91.64           O
ATOM   4753  CB  THR A 611      10.379  10.286  35.799  1.00 90.38           C
ATOM   4754  OG1 THR A 611      11.258  11.322  35.437  1.00 79.29           O
ATOM   4755  CG2 THR A 611      10.630   9.162  34.792  1.00 75.77           C
ATOM   4756  N   GLN A 612       7.861   9.595  37.649  1.00 92.78           N
ATOM   4757  CA  GLN A 612       7.004   8.611  38.304  1.00 92.50           C
ATOM   4758  C   GLN A 612       5.520   8.888  38.038  1.00 93.39           C
ATOM   4759  O   GLN A 612       4.789   7.960  37.686  1.00 92.13           O
ATOM   4760  CB  GLN A 612       7.371   8.561  39.786  1.00 91.47           C
ATOM   4761  CG  GLN A 612       6.833   7.294  40.459  1.00 80.17           C
ATOM   4762  CD  GLN A 612       7.814   6.671  41.475  1.00 71.63           C
ATOM   4763  OE1 GLN A 612       8.892   7.166  41.762  1.00 62.13           O
ATOM   4764  NE2 GLN A 612       7.491   5.528  42.019  1.00 58.86           N
ATOM   4765  N   ALA A 613       5.090  10.150  38.112  1.00 93.05           N
ATOM   4766  CA  ALA A 613       3.719  10.550  37.772  1.00 93.20           C
ATOM   4767  C   ALA A 613       3.389  10.240  36.302  1.00 94.21           C
ATOM   4768  O   ALA A 613       2.347   9.647  36.010  1.00 92.94           O
ATOM   4769  CB  ALA A 613       3.555  12.036  38.086  1.00 92.26           C
ATOM   4770  N   LEU A 614       4.297  10.555  35.380  1.00 94.14           N
ATOM   4771  CA  LEU A 614       4.141  10.254  33.960  1.00 94.58           C
ATOM   4772  C   LEU A 614       4.060   8.747  33.694  1.00 94.89           C
ATOM   4773  O   LEU A 614       3.237   8.307  32.888  1.00 93.61           O
ATOM   4774  CB  LEU A 614       5.318  10.851  33.176  1.00 94.13           C
ATOM   4775  CG  LEU A 614       5.323  12.390  33.084  1.00 93.10           C
ATOM   4776  CD1 LEU A 614       6.641  12.842  32.436  1.00 89.63           C
ATOM   4777  CD2 LEU A 614       4.176  12.930  32.241  1.00 89.38           C
ATOM   4778  N   LYS A 615       4.868   7.956  34.401  1.00 94.28           N
ATOM   4779  CA  LYS A 615       4.836   6.497  34.281  1.00 93.92           C
ATOM   4780  C   LYS A 615       3.501   5.925  34.753  1.00 94.15           C
ATOM   4781  O   LYS A 615       2.911   5.100  34.066  1.00 92.95           O
ATOM   4782  CB  LYS A 615       6.021   5.904  35.042  1.00 92.93           C
ATOM   4783  CG  LYS A 615       6.161   4.407  34.743  1.00 82.26           C
ATOM   4784  CD  LYS A 615       7.329   3.804  35.508  1.00 78.14           C
ATOM   4785  CE  LYS A 615       7.355   2.312  35.173  1.00 64.80           C
ATOM   4786  NZ  LYS A 615       8.362   1.587  35.970  1.00 56.01           N
ATOM   4787  N   GLN A 616       3.001   6.402  35.893  1.00 94.27           N
ATOM   4788  CA  GLN A 616       1.750   5.943  36.475  1.00 94.01           C
ATOM   4789  C   GLN A 616       0.539   6.342  35.621  1.00 94.59           C
ATOM   4790  O   GLN A 616      -0.345   5.521  35.370  1.00 93.49           O
ATOM   4791  CB  GLN A 616       1.667   6.500  37.910  1.00 92.71           C
ATOM   4792  CG  GLN A 616       0.780   5.638  38.813  1.00 82.04           C
ATOM   4793  CD  GLN A 616       0.881   6.055  40.285  1.00 77.13           C
ATOM   4794  OE1 GLN A 616       1.433   7.071  40.661  1.00 69.14           O
ATOM   4795  NE2 GLN A 616       0.364   5.256  41.188  1.00 65.77           N
ATOM   4796  N   ALA A 617       0.540   7.563  35.090  1.00 94.63           N
ATOM   4797  CA  ALA A 617      -0.457   8.004  34.121  1.00 94.78           C
ATOM   4798  C   ALA A 617      -0.421   7.158  32.844  1.00 95.04           C
ATOM   4799  O   ALA A 617      -1.466   6.736  32.351  1.00 93.65           O
ATOM   4800  CB  ALA A 617      -0.229   9.486  33.821  1.00 94.18           C
ATOM   4801  N   GLY A 618       0.766   6.831  32.351  1.00 94.79           N
ATOM   4802  CA  GLY A 618       0.947   5.946  31.207  1.00 94.54           C
ATOM   4803  C   GLY A 618       0.392   4.538  31.444  1.00 94.78           C
ATOM   4804  O   GLY A 618      -0.260   3.991  30.560  1.00 93.19           O
ATOM   4805  N   GLU A 619       0.581   3.968  32.621  1.00 94.64           N
ATOM   4806  CA  GLU A 619       0.031   2.655  32.984  1.00 93.94           C
ATOM   4807  C   GLU A 619      -1.510   2.659  32.998  1.00 94.00           C
ATOM   4808  O   GLU A 619      -2.136   1.764  32.429  1.00 92.66           O
ATOM   4809  CB  GLU A 619       0.584   2.208  34.352  1.00 92.66           C
ATOM   4810  CG  GLU A 619       2.032   1.714  34.246  1.00 81.30           C
ATOM   4811  CD  GLU A 619       2.716   1.426  35.600  1.00 74.62           C
ATOM   4812  OE1 GLU A 619       3.949   1.143  35.576  1.00 67.36           O
ATOM   4813  OE2 GLU A 619       2.044   1.493  36.654  1.00 68.68           O
ATOM   4814  N   LEU A 620      -2.124   3.695  33.577  1.00 94.32           N
ATOM   4815  CA  LEU A 620      -3.583   3.835  33.618  1.00 94.04           C
ATOM   4816  C   LEU A 620      -4.171   4.078  32.221  1.00 94.12           C
ATOM   4817  O   LEU A 620      -5.153   3.437  31.846  1.00 92.88           O
ATOM   4818  CB  LEU A 620      -3.943   4.989  34.573  1.00 93.41           C
ATOM   4819  CG  LEU A 620      -3.644   4.701  36.052  1.00 91.52           C
ATOM   4820  CD1 LEU A 620      -3.834   5.979  36.874  1.00 87.00           C
ATOM   4821  CD2 LEU A 620      -4.577   3.629  36.636  1.00 86.59           C
ATOM   4822  N   THR A 621      -3.528   4.930  31.425  1.00 94.83           N
ATOM   4823  CA  THR A 621      -3.943   5.215  30.044  1.00 94.87           C
ATOM   4824  C   THR A 621      -3.854   3.968  29.170  1.00 94.63           C
ATOM   4825  O   THR A 621      -4.786   3.666  28.430  1.00 93.13           O
ATOM   4826  CB  THR A 621      -3.089   6.333  29.446  1.00 94.52           C
ATOM   4827  OG1 THR A 621      -3.156   7.490  30.241  1.00 86.23           O
ATOM   4828  CG2 THR A 621      -3.559   6.749  28.054  1.00 86.33           C
ATOM   4829  N   ARG A 622      -2.772   3.198  29.292  1.00 94.48           N
ATOM   4830  CA  ARG A 622      -2.625   1.916  28.595  1.00 94.08           C
ATOM   4831  C   ARG A 622      -3.749   0.955  28.944  1.00 94.03           C
ATOM   4832  O   ARG A 622      -4.309   0.355  28.041  1.00 92.44           O
ATOM   4833  CB  ARG A 622      -1.275   1.263  28.934  1.00 92.34           C
ATOM   4834  CG  ARG A 622      -0.138   1.834  28.091  1.00 85.99           C
ATOM   4835  CD  ARG A 622       1.173   1.092  28.329  1.00 87.80           C
ATOM   4836  NE  ARG A 622       1.749   1.379  29.650  1.00 85.60           N
ATOM   4837  CZ  ARG A 622       2.894   1.994  29.917  1.00 87.61           C
ATOM   4838  NH1 ARG A 622       3.624   2.537  28.993  1.00 75.02           N
ATOM   4839  NH2 ARG A 622       3.344   2.073  31.118  1.00 79.24           N
ATOM   4840  N   LEU A 623      -4.100   0.820  30.217  1.00 93.83           N
ATOM   4841  CA  LEU A 623      -5.181  -0.048  30.666  1.00 93.27           C
ATOM   4842  C   LEU A 623      -6.520   0.350  30.046  1.00 92.97           C
ATOM   4843  O   LEU A 623      -7.185  -0.502  29.457  1.00 91.22           O
ATOM   4844  CB  LEU A 623      -5.248  -0.029  32.203  1.00 92.32           C
ATOM   4845  CG  LEU A 623      -4.311  -1.080  32.827  1.00 87.94           C
ATOM   4846  CD1 LEU A 623      -4.017  -0.731  34.289  1.00 83.62           C
ATOM   4847  CD2 LEU A 623      -4.972  -2.456  32.795  1.00 83.40           C
ATOM   4848  N   GLU A 624      -6.882   1.630  30.116  1.00 92.96           N
ATOM   4849  CA  GLU A 624      -8.135   2.135  29.542  1.00 92.55           C
ATOM   4850  C   GLU A 624      -8.216   1.867  28.033  1.00 92.50           C
ATOM   4851  O   GLU A 624      -9.223   1.355  27.527  1.00 90.03           O
ATOM   4852  CB  GLU A 624      -8.272   3.633  29.861  1.00 91.63           C
ATOM   4853  CG  GLU A 624      -9.641   4.198  29.431  1.00 88.76           C
ATOM   4854  CD  GLU A 624      -9.862   5.671  29.840  1.00 89.35           C
ATOM   4855  OE1 GLU A 624     -10.499   6.426  29.072  1.00 83.33           O
ATOM   4856  OE2 GLU A 624      -9.418   6.078  30.929  1.00 85.61           O
ATOM   4857  N   ARG A 625      -7.135   2.115  27.306  1.00 93.33           N
ATOM   4858  CA  ARG A 625      -7.095   1.952  25.846  1.00 93.12           C
ATOM   4859  C   ARG A 625      -7.001   0.490  25.406  1.00 93.31           C
ATOM   4860  O   ARG A 625      -7.656   0.107  24.440  1.00 91.36           O
ATOM   4861  CB  ARG A 625      -5.944   2.777  25.275  1.00 91.70           C
ATOM   4862  CG  ARG A 625      -6.234   4.286  25.411  1.00 86.64           C
ATOM   4863  CD  ARG A 625      -5.083   5.120  24.869  1.00 86.79           C
ATOM   4864  NE  ARG A 625      -4.943   4.943  23.421  1.00 84.73           N
ATOM   4865  CZ  ARG A 625      -3.826   4.981  22.745  1.00 86.93           C
ATOM   4866  NH1 ARG A 625      -2.707   5.315  23.295  1.00 76.28           N
ATOM   4867  NH2 ARG A 625      -3.810   4.669  21.488  1.00 79.26           N
ATOM   4868  N   LEU A 626      -6.223  -0.330  26.097  1.00 93.00           N
ATOM   4869  CA  LEU A 626      -6.034  -1.738  25.734  1.00 92.64           C
ATOM   4870  C   LEU A 626      -7.319  -2.559  25.866  1.00 92.29           C
ATOM   4871  O   LEU A 626      -7.515  -3.462  25.064  1.00 89.82           O
ATOM   4872  CB  LEU A 626      -4.913  -2.371  26.571  1.00 91.95           C
ATOM   4873  CG  LEU A 626      -3.485  -2.001  26.108  1.00 89.82           C
ATOM   4874  CD1 LEU A 626      -2.492  -2.515  27.140  1.00 85.91           C
ATOM   4875  CD2 LEU A 626      -3.135  -2.631  24.760  1.00 85.49           C
ATOM   4876  N   VAL A 627      -8.229  -2.216  26.777  1.00 92.26           N
ATOM   4877  CA  VAL A 627      -9.546  -2.870  26.886  1.00 91.15           C
ATOM   4878  C   VAL A 627     -10.335  -2.777  25.572  1.00 90.43           C
ATOM   4879  O   VAL A 627     -11.079  -3.689  25.215  1.00 86.54           O
[truncated: 455,731 more chars]
