# Supplementary material for: Structural basis of membrane potential coupled vectorial CO₂ hydration by the DAB2 complex in chemolithoautotrophs
Source: Nat Commun. 2026 May 5;17:4071. doi: 10.1038/s41467-026-72558-7 (PMC13144422; doi:10.1038/s41467-026-72558-7)
Supplement: Supplementary file 7 — Source Data [file 41467_2026_72558_MOESM7_ESM.xlsx]

## Sheet: Fig. 2e
	OD600 (AU)
	WT	pBAD30	C351A	D353A	D353N	R355A	H524A	C539A
Biological replicate 1	1.02396	0.14584	0.11857	0.12307	0.1203	0.1164	0.16325	0.19046
Biological replicate 2	1.02414	0.15032	0.11502	0.12628	0.11891	0.11701	0.17285	0.17206
Biological replicate 3	0.99973	0.15169	0.1203	0.12169	0.10991	0.13147	0.17022	0.17324
Biological replicate 4	0.98867	0.1526	0.12108	0.12359	0.11476	0.11813	0.18034	0.16483

## Sheet: Fig. 3 & Supp. Fig. 13
	CO2 + Dab2							CO2 + BSA							CO2 + ECCA
cm-1	5 s	10 s	15 s	20 s	25 s		cm-1	5 s	10 s	15 s	20 s	25 s		cm-1	5 s	10 s	15 s	20 s	25 s
3998.08961	-9.86E-4	-5.68E-4	-3.52E-4	-6.28E-4	-2.34E-4		3998.08961	-7.5E-5	2.84E-4	-2.57E-4	-1.35E-4	1.11E-4		999.04	-3.54052E-5	-8.48085E-4	-0.00122	-8.77291E-4	-0.00109
3997.12529	-9.33E-4	-5.34E-4	-1.91E-4	-5.19E-4	-1.65E-4		3997.12529	-5E-6	2.41E-4	-2.43E-4	-8.4E-5	9.3E-5		1000	1.34557E-4	-3.19004E-4	-3.61145E-4	2.05547E-4	1.59234E-4
3996.16096	-8.08E-4	-5.87E-4	-1.79E-4	-5.47E-4	-1.52E-4		3996.16096	8E-5	2.37E-4	-2.58E-4	-8.5E-5	1.23E-4		1000.97	2.22802E-4	1.49548E-4	4.87983E-4	0.0012	0.0013
3995.19664	-6.57E-4	-6.61E-4	-2.35E-4	-6.05E-4	-2.02E-4		3995.19664	4.5E-5	1.87E-4	-2.94E-4	-1.88E-4	1.6E-4		1001.93	2.71946E-4	6.35147E-4	0.00133	0.00218	0.00237
3994.23231	-6.2E-4	-7.14E-4	-2.71E-4	-6.21E-4	-2.6E-4		3994.23231	-7.8E-5	1.14E-4	-3.61E-4	-3.55E-4	1.26E-4		1002.9	3.99679E-4	0.0012	0.00218	0.00317	0.00345
3993.26799	-7.31E-4	-7.24E-4	-2.58E-4	-6.22E-4	-3.18E-4		3993.26799	-1.69E-4	1.11E-4	-4.05E-4	-4.68E-4	3.8E-5		1003.86	5.6383E-4	0.00179	0.003	0.00411	0.00452
3992.30366	-8.55E-4	-6.87E-4	-1.88E-4	-5.89E-4	-3.51E-4		3992.30366	-2.13E-4	8.9E-5	-4.36E-4	-4.92E-4	-2.4E-5		1004.83	6.61552E-4	0.0023	0.00379	0.00499	0.00549
3991.33934	-9.19E-4	-6.68E-4	-1.26E-4	-5.58E-4	-3.53E-4		3991.33934	-2.45E-4	-1.7E-5	-5.1E-4	-4.74E-4	-4.2E-5		1005.79	7.16537E-4	0.00274	0.00453	0.00586	0.0064
3990.37502	-8.87E-4	-6.75E-4	-1.32E-4	-5.68E-4	-2.93E-4		3990.37502	-2.59E-4	-6.1E-5	-5.28E-4	-4.29E-4	-8.1E-5		1006.75	7.70897E-4	0.00314	0.00519	0.00668	0.00733
3989.41069	-7.3E-4	-6.29E-4	-1.45E-4	-5.39E-4	-1.48E-4		3989.41069	-2.25E-4	1.3E-5	-4.84E-4	-3.83E-4	-1.5E-4		1007.72	8.10236E-4	0.0035	0.00579	0.00742	0.00824
3988.44637	-5.93E-4	-5.24E-4	-1.14E-4	-4.79E-4	-2E-5		3988.44637	-1.59E-4	9.3E-5	-4.97E-4	-3.54E-4	-1.71E-4		1008.68	8.3372E-4	0.00384	0.00637	0.0081	0.00902
3987.48204	-6.44E-4	-4.54E-4	-1.53E-4	-5.06E-4	-1E-6		3987.48204	-8.3E-5	1.37E-4	-4.73E-4	-2.67E-4	-8.6E-5		1009.65	8.66205E-4	0.00416	0.00693	0.00875	0.00966
3986.51772	-8.03E-4	-4.61E-4	-2.67E-4	-5.71E-4	-5.2E-5		3986.51772	-2.3E-5	2.1E-4	-3.15E-4	-1.29E-4	8E-5		1010.61	9.22024E-4	0.00447	0.00743	0.00935	0.01024
3985.55339	-8.85E-4	-4.75E-4	-3.27E-4	-5.51E-4	-1.34E-4		3985.55339	-3.2E-5	3.18E-4	-1.64E-4	-7.6E-5	1.9E-4		1011.58	9.68844E-4	0.00476	0.00788	0.00986	0.01075
3984.58907	-8.43E-4	-4.41E-4	-3.57E-4	-5.27E-4	-1.83E-4		3984.58907	-8.9E-5	4E-4	-1.31E-4	-1.39E-4	1.35E-4		1012.54	9.85682E-4	0.00499	0.00831	0.0103	0.01122
3983.62474	-7.57E-4	-4.14E-4	-4.01E-4	-5.98E-4	-1.65E-4		3983.62474	-1.15E-4	3.72E-4	-1.74E-4	-2.31E-4	-7E-6		1013.51	0.00103	0.00522	0.00868	0.01069	0.01165
3982.66042	-7.4E-4	-4.53E-4	-4.21E-4	-6.77E-4	-2.36E-4		3982.66042	-5.8E-5	1.87E-4	-2.38E-4	-2.95E-4	-7.9E-5		1014.47	0.0011	0.00544	0.00897	0.01101	0.01204
3981.69609	-8.28E-4	-4.92E-4	-4.17E-4	-6.65E-4	-4.24E-4		3981.69609	-1E-6	-4.3E-5	-3.05E-4	-3.32E-4	-5.8E-5		1015.43	0.00112	0.00557	0.00915	0.01123	0.01232
3980.73177	-9.21E-4	-4.7E-4	-3.72E-4	-6.03E-4	-4.82E-4		3980.73177	-3E-5	-1.66E-4	-3.56E-4	-3.57E-4	-5.5E-5		1016.4	0.00109	0.0056	0.00924	0.01137	0.0125
3979.76745	-9.01E-4	-4.49E-4	-2.81E-4	-5.42E-4	-3.27E-4		3979.76745	-6.7E-5	-1.51E-4	-3.68E-4	-3.66E-4	-9.5E-5		1017.36	0.00104	0.00562	0.00929	0.01147	0.01263
3978.80312	-7.82E-4	-4.7E-4	-1.99E-4	-4.86E-4	-1.46E-4		3978.80312	-8E-5	-6.5E-5	-3.41E-4	-3.35E-4	-8.5E-5		1018.33	0.00102	0.00567	0.00932	0.01156	0.0127
3977.8388	-7.16E-4	-5.18E-4	-1.62E-4	-4.87E-4	-9.4E-5		3977.8388	-5.6E-5	5E-6	-3.15E-4	-2.78E-4	0		1019.29	0.00108	0.00574	0.00934	0.01164	0.0127
3976.87447	-7.11E-4	-5.48E-4	-1.32E-4	-5.34E-4	-1.3E-4		3976.87447	2.6E-5	-3E-6	-3.24E-4	-2.9E-4	2.4E-5		1020.26	0.00117	0.00576	0.00932	0.01166	0.01266
3975.91015	-6.66E-4	-5.15E-4	-1.15E-4	-5.63E-4	-1.66E-4		3975.91015	4.2E-5	-8E-5	-3.34E-4	-4.03E-4	-7.5E-5		1021.22	0.00119	0.00571	0.00922	0.01156	0.01254
3974.94582	-6.93E-4	-5.18E-4	-1.9E-4	-6.14E-4	-2.43E-4		3974.94582	-1.4E-5	-9.6E-5	-2.87E-4	-4.79E-4	-1.31E-4		1022.18	0.00114	0.00556	0.00901	0.01135	0.01232
3973.9815	-8.1E-4	-6.02E-4	-3.14E-4	-6.74E-4	-3.3E-4		3973.9815	-8E-6	1.9E-5	-2.53E-4	-3.93E-4	-4.4E-5		1023.15	0.00111	0.00537	0.00875	0.01108	0.01207
3973.01717	-8.05E-4	-5.64E-4	-3.23E-4	-6.47E-4	-2.73E-4		3973.01717	8.4E-5	1.38E-4	-2.9E-4	-2.18E-4	8.1E-5		1024.11	0.00112	0.00522	0.00847	0.01075	0.01175
3972.05285	-6.94E-4	-3.87E-4	-2.08E-4	-5.77E-4	-1.23E-4		3972.05285	1.83E-4	1.9E-4	-2.87E-4	-1.09E-4	1.27E-4		1025.08	0.00109	0.00508	0.00815	0.01033	0.01128
3971.08852	-6.85E-4	-3.48E-4	-1.63E-4	-6.04E-4	-9.6E-5		3971.08852	1.64E-4	2.13E-4	-1.96E-4	-1.11E-4	1.03E-4		1026.04	0.00103	0.00486	0.00776	0.00982	0.01066
3970.1242	-7.9E-4	-5E-4	-2.8E-4	-7.16E-4	-2E-4		3970.1242	7.1E-5	2.07E-4	-1.4E-4	-1.56E-4	8.5E-5		1027.01	0.001	0.00454	0.00735	0.00925	0.00996
3969.15988	-8.39E-4	-6.09E-4	-4.2E-4	-7.24E-4	-2.88E-4		3969.15988	1.08E-4	2E-4	-1.84E-4	-1.78E-4	8.4E-5		1027.97	0.00104	0.00421	0.0069	0.00862	0.00928
3968.19555	-8.01E-4	-6E-4	-4.57E-4	-5.98E-4	-2.97E-4		3968.19555	2.37E-4	2.01E-4	-2.56E-4	-1.84E-4	6.9E-5		1028.93	0.00103	0.00387	0.00632	0.00796	0.00855
3967.23123	-8.18E-4	-5.87E-4	-4.35E-4	-5.37E-4	-3.03E-4		3967.23123	2.44E-4	1.52E-4	-2.92E-4	-2.2E-4	5.7E-5		1029.9	9.30905E-4	0.0035	0.00564	0.00732	0.00775
3966.2669	-9.03E-4	-5.89E-4	-4.27E-4	-6.12E-4	-3.44E-4		3966.2669	1.21E-4	9.2E-5	-2.99E-4	-2.93E-4	7E-5		1030.86	8.16792E-4	0.00309	0.00497	0.00666	0.00693
3965.30258	-9.68E-4	-6.02E-4	-4.69E-4	-7.56E-4	-3.62E-4		3965.30258	4E-6	6.1E-5	-3.47E-4	-3.65E-4	3.5E-5		1031.83	7.26551E-4	0.00267	0.00431	0.0059	0.0061
3964.33825	-9.65E-4	-6.49E-4	-5.32E-4	-8.64E-4	-3.45E-4		3964.33825	-1.1E-5	4.2E-5	-4.14E-4	-3.74E-4	-5E-5		1032.79	6.29485E-4	0.00226	0.00361	0.00503	0.00529
3963.37393	-8.79E-4	-6.66E-4	-5.05E-4	-8.1E-4	-2.78E-4		3963.37393	4.8E-5	9.2E-5	-3.85E-4	-2.9E-4	-7.2E-5		1033.76	4.82082E-4	0.00182	0.0029	0.00416	0.0045
3962.4096	-8.12E-4	-6.53E-4	-4.13E-4	-6.91E-4	-2.02E-4		3962.4096	3.5E-5	1.75E-4	-3.27E-4	-1.85E-4	-9.2E-5		1034.72	3.38972E-4	0.0013	0.00216	0.00336	0.00367
3961.44528	-8.37E-4	-6.2E-4	-3.7E-4	-6.44E-4	-1.83E-4		3961.44528	-3.7E-5	2E-4	-3.46E-4	-1.61E-4	-1.48E-4		1035.68	2.93821E-4	7.59721E-4	0.00139	0.00255	0.00269
3960.48095	-8.58E-4	-5.04E-4	-3.33E-4	-5.78E-4	-1.64E-4		3960.48095	-8.4E-5	1.77E-4	-3.36E-4	-2.1E-4	-1.39E-4		1036.65	2.67476E-4	2.35915E-4	6.11305E-4	0.00163	0.00158
3959.51663	-8.14E-4	-4.03E-4	-2.71E-4	-4.87E-4	-1.41E-4		3959.51663	-1.34E-4	1.24E-4	-2.63E-4	-2.49E-4	-1.04E-4		1037.61	1.56641E-4	-2.40266E-4	-1.93417E-4	6.22869E-4	4.83155E-4
3958.55231	-7.4E-4	-3.78E-4	-2.07E-4	-4.69E-4	-1.7E-4		3958.55231	-1.65E-4	7.4E-5	-2.69E-4	-2.51E-4	-8E-5		1038.58	6.49095E-5	-6.37949E-4	-9.35793E-4	-3.13222E-4	-4.26352E-4
3957.58798	-6.83E-4	-3.35E-4	-1.31E-4	-4.78E-4	-1.88E-4		3957.58798	-1.54E-4	6.7E-5	-3.79E-4	-2.55E-4	-4.2E-5		1039.54	4.41074E-5	-0.00102	-0.0016	-0.00117	-0.00126
3956.62366	-6.47E-4	-3.23E-4	-5E-5	-4.46E-4	-1.28E-4		3956.62366	-1.51E-4	6.4E-5	-4.59E-4	-2.61E-4	-4.6E-5		1040.51	-4.55976E-5	-0.00151	-0.00236	-0.00206	-0.00219
3955.65933	-6.5E-4	-4.22E-4	-1.2E-5	-3.95E-4	-6.7E-5		3955.65933	-1.45E-4	4.9E-5	-4.58E-4	-2.58E-4	-8.4E-5		1041.47	-1.90318E-4	-0.00208	-0.00326	-0.00298	-0.00323
3954.69501	-7.19E-4	-5.21E-4	-7.9E-5	-4.08E-4	-1.21E-4		3954.69501	-9.5E-5	8.3E-5	-3.99E-4	-2.47E-4	-6.8E-5		1042.43	-2.41935E-4	-0.00264	-0.0041	-0.00386	-0.00432
3953.73068	-7.72E-4	-5.42E-4	-1.61E-4	-5.2E-4	-2.31E-4		3953.73068	-2.1E-5	1.6E-4	-3.13E-4	-2.3E-4	-1.9E-5		1043.4	-1.98126E-4	-0.00314	-0.00482	-0.00473	-0.00538
3952.76636	-7.48E-4	-5.47E-4	-1.26E-4	-6.13E-4	-2.62E-4		3952.76636	4.3E-5	1.88E-4	-2.52E-4	-2.2E-4	0		1044.36	-1.48594E-4	-0.00356	-0.00547	-0.0056	-0.00634
3951.80203	-7.18E-4	-5.85E-4	-7.7E-5	-6.17E-4	-2.36E-4		3951.80203	8.9E-5	1.36E-4	-2.48E-4	-2.11E-4	3E-6		1045.33	-1.88947E-4	-0.00396	-0.00615	-0.00641	-0.00725
3950.83771	-7.05E-4	-6.16E-4	-1.2E-4	-6.09E-4	-2.39E-4		3950.83771	8.2E-5	6.2E-5	-2.99E-4	-1.95E-4	0		1046.29	-3.32892E-4	-0.00439	-0.00684	-0.00719	-0.00822
3949.87338	-6.69E-4	-5.88E-4	-1.89E-4	-6.05E-4	-2.48E-4		3949.87338	-2.1E-5	3.5E-5	-3.63E-4	-1.98E-4	-2.9E-5		1047.26	-4.90844E-4	-0.00488	-0.00749	-0.00807	-0.0092
3948.90906	-6.66E-4	-5.23E-4	-2.54E-4	-5.52E-4	-2.37E-4		3948.90906	-2.11E-4	4.1E-5	-4.04E-4	-2.5E-4	-9.3E-5		1048.22	-6.30856E-4	-0.00538	-0.00816	-0.00903	-0.01015
3947.94474	-7.34E-4	-4.93E-4	-3.25E-4	-5.15E-4	-2.47E-4		3947.94474	-3.53E-4	5.3E-5	-4.21E-4	-3.16E-4	-1.43E-4		1049.19	-7.47979E-4	-0.00581	-0.00884	-0.00989	-0.01104
3946.98041	-8.05E-4	-5.39E-4	-3.56E-4	-5.69E-4	-2.76E-4		3946.98041	-2.72E-4	1.63E-4	-3.72E-4	-2.9E-4	-9.9E-5		1050.15	-7.73728E-4	-0.00619	-0.00949	-0.01061	-0.01187
3946.01609	-8.27E-4	-6.01E-4	-3.09E-4	-6.53E-4	-2.55E-4		3946.01609	-6.2E-5	3.51E-4	-2.67E-4	-1.75E-4	3.4E-5		1051.11	-7.36415E-4	-0.00652	-0.0101	-0.01133	-0.01264
3945.05176	-7.71E-4	-5.66E-4	-2.3E-4	-6.5E-4	-1.56E-4		3945.05176	1.8E-5	4.15E-4	-2.17E-4	-1.18E-4	1.03E-4		1052.08	-7.85291E-4	-0.00683	-0.01071	-0.01207	-0.01341
3944.08744	-6.41E-4	-4.4E-4	-1.89E-4	-5.33E-4	-6.1E-5		3944.08744	-4.9E-5	3.05E-4	-2.4E-4	-1.46E-4	1E-5		1053.04	-9.24826E-4	-0.00716	-0.01132	-0.01277	-0.01422
3943.12311	-5.68E-4	-3.51E-4	-2.18E-4	-4.46E-4	-5.7E-5		3943.12311	-1.02E-4	1.77E-4	-2.4E-4	-1.45E-4	-6.2E-5		1054.01	-0.00103	-0.00755	-0.01194	-0.01348	-0.01508
3942.15879	-6.56E-4	-3.54E-4	-2.85E-4	-5E-4	-1.68E-4		3942.15879	-9.6E-5	1.41E-4	-2.25E-4	-1.48E-4	-3E-6		1054.97	-0.00112	-0.00797	-0.01251	-0.01419	-0.01591
3941.19446	-8.2E-4	-4.4E-4	-3.22E-4	-6.15E-4	-3.24E-4		3941.19446	-9.1E-5	1.57E-4	-2.46E-4	-2.4E-4	3.2E-5		1055.94	-0.00125	-0.00837	-0.01301	-0.01484	-0.01667
3940.23014	-9.36E-4	-6.11E-4	-3.15E-4	-7.22E-4	-3.74E-4		3940.23014	-1.04E-4	1.27E-4	-2.62E-4	-3.5E-4	-6E-6		1056.9	-0.00143	-0.00875	-0.01351	-0.01548	-0.01742
3939.26581	-9.58E-4	-7.62E-4	-3.1E-4	-7.67E-4	-3.3E-4		3939.26581	-1.04E-4	5.4E-5	-2.64E-4	-4.1E-4	-3.6E-5		1057.86	-0.0015	-0.00907	-0.01402	-0.01613	-0.01812
3938.30149	-8.61E-4	-7.73E-4	-3.18E-4	-6.83E-4	-2.88E-4		3938.30149	-6.6E-5	1.7E-5	-2.5E-4	-3.75E-4	-1.5E-5		1058.83	-0.00143	-0.00932	-0.01447	-0.01667	-0.01871
3937.33717	-7.1E-4	-6.99E-4	-3.05E-4	-5.66E-4	-2.38E-4		3937.33717	-6E-6	3.2E-5	-2.12E-4	-2.19E-4	5.3E-5		1059.79	-0.00144	-0.00957	-0.01485	-0.01714	-0.01924
3936.37284	-6.3E-4	-6.06E-4	-2.38E-4	-5.5E-4	-1.78E-4		3936.37284	1.4E-5	8.8E-5	-1.97E-4	-7.5E-5	1.12E-4		1060.76	-0.00161	-0.00987	-0.01526	-0.01768	-0.01981
3935.40852	-6.4E-4	-5.29E-4	-1.83E-4	-6.28E-4	-1.48E-4		3935.40852	2.7E-5	1.85E-4	-2.33E-4	-7.2E-5	1.27E-4		1061.72	-0.00174	-0.01014	-0.01573	-0.01825	-0.02041
3934.44419	-6.62E-4	-5.3E-4	-2.27E-4	-7.04E-4	-1.75E-4		3934.44419	1.04E-4	2.53E-4	-2.95E-4	-1.48E-4	1.17E-4		1062.69	-0.00173	-0.01024	-0.01614	-0.01877	-0.02095
3933.47987	-6.68E-4	-5.4E-4	-3.05E-4	-6.94E-4	-2.26E-4		3933.47987	1.45E-4	2.17E-4	-3.42E-4	-1.87E-4	1.01E-4		1063.65	-0.00167	-0.01029	-0.01645	-0.01924	-0.02136
3932.51554	-7.05E-4	-4.72E-4	-3.38E-4	-6.52E-4	-2.53E-4		3932.51554	7E-5	1.33E-4	-3.51E-4	-1.96E-4	8.5E-5		1064.61	-0.00167	-0.01045	-0.01675	-0.01965	-0.02176
3931.55122	-7.81E-4	-4.56E-4	-3.32E-4	-6.76E-4	-2.58E-4		3931.55122	-3.1E-5	9.9E-5	-3.55E-4	-2.14E-4	4E-5		1065.58	-0.00179	-0.01073	-0.01709	-0.01998	-0.02216
3930.58689	-8.5E-4	-5.73E-4	-3.13E-4	-7.18E-4	-2.67E-4		3930.58689	-7.4E-5	1.09E-4	-3.64E-4	-2.01E-4	-2.9E-5		1066.54	-0.00185	-0.01097	-0.01733	-0.02018	-0.02244
3929.62257	-8.93E-4	-6.66E-4	-3.41E-4	-7.07E-4	-2.98E-4		3929.62257	-4.8E-5	1.17E-4	-3.39E-4	-1.53E-4	-2.6E-5		1067.51	-0.00176	-0.01105	-0.01738	-0.02032	-0.02264
3928.65824	-9.11E-4	-6.35E-4	-3.88E-4	-6.83E-4	-3.35E-4		3928.65824	8E-6	8.4E-5	-2.94E-4	-1.44E-4	3E-5		1068.47	-0.00168	-0.01103	-0.0174	-0.02049	-0.02284
3927.69392	-8.89E-4	-5.84E-4	-3.47E-4	-6.73E-4	-3.7E-4		3927.69392	1.1E-5	3E-6	-3.01E-4	-2.01E-4	0		1069.44	-0.00167	-0.01104	-0.01753	-0.02064	-0.02295
3926.7296	-8.8E-4	-5.93E-4	-2.76E-4	-6.38E-4	-3.77E-4		3926.7296	-2.6E-5	-7E-6	-3.19E-4	-2.3E-4	-4.5E-5		1070.4	-0.00168	-0.01104	-0.01764	-0.02066	-0.02286
3925.76527	-9.09E-4	-5.92E-4	-2.49E-4	-5.78E-4	-3.26E-4		3925.76527	-3E-6	1.06E-4	-2.38E-4	-1.83E-4	3.5E-5		1071.36	-0.00173	-0.01096	-0.01756	-0.02056	-0.02275
3924.80095	-8.87E-4	-5.67E-4	-2.31E-4	-5.34E-4	-2.88E-4		3924.80095	3E-5	2.1E-4	-1.05E-4	-1.82E-4	1.39E-4		1072.33	-0.00187	-0.01088	-0.01739	-0.0205	-0.02275
3923.83662	-8.05E-4	-5.98E-4	-2.27E-4	-5.33E-4	-3.24E-4		3923.83662	-5E-6	2.45E-4	-8.7E-5	-2.77E-4	1.64E-4		1073.29	-0.00197	-0.01081	-0.01728	-0.02042	-0.02266
3922.8723	-7.07E-4	-6.55E-4	-2.29E-4	-5.62E-4	-3.49E-4		3922.8723	-2.5E-5	2.88E-4	-1.69E-4	-3.42E-4	1.47E-4		1074.26	-0.00188	-0.01067	-0.01717	-0.0202	-0.0224
3921.90797	-6.41E-4	-6.46E-4	-2.02E-4	-5.73E-4	-2.73E-4		3921.90797	-1.8E-5	3.32E-4	-2.39E-4	-3.2E-4	7.6E-5		1075.22	-0.00163	-0.01047	-0.01691	-0.01988	-0.02205
3920.94365	-6.81E-4	-5.61E-4	-1.78E-4	-5.51E-4	-1.46E-4		3920.94365	-5.6E-5	3.02E-4	-3.06E-4	-2.6E-4	-5.2E-5		1076.19	-0.00145	-0.0103	-0.01656	-0.01954	-0.02168
3919.97932	-7.8E-4	-4.7E-4	-2.02E-4	-5.32E-4	-1.14E-4		3919.97932	-7.2E-5	2.39E-4	-3.64E-4	-2.17E-4	-1.42E-4		1077.15	-0.00144	-0.01016	-0.01628	-0.01915	-0.02133
3919.015	-8.1E-4	-4.19E-4	-2.46E-4	-5.15E-4	-2E-4		3919.015	-6E-6	2.24E-4	-3.6E-4	-1.96E-4	-1.23E-4		1078.11	-0.00151	-0.01	-0.01605	-0.01878	-0.02097
3918.05067	-7.7E-4	-4.11E-4	-2.4E-4	-4.88E-4	-2.45E-4		3918.05067	6.1E-5	2.3E-4	-2.99E-4	-1.62E-4	-4.8E-5		1079.08	-0.00156	-0.00984	-0.01585	-0.01853	-0.02063
3917.08635	-7.9E-4	-4.71E-4	-2.09E-4	-5.12E-4	-2.27E-4		3917.08635	7.1E-5	2.02E-4	-2.56E-4	-1.57E-4	-1.5E-5		1080.04	-0.00156	-0.00971	-0.01562	-0.01836	-0.02036
3916.12203	-8.65E-4	-5.52E-4	-2.06E-4	-5.73E-4	-2.52E-4		3916.12203	3.7E-5	1.46E-4	-3.02E-4	-2.24E-4	-6.4E-5		1081.01	-0.00147	-0.00957	-0.01528	-0.01806	-0.02005
3915.1577	-8.74E-4	-6.15E-4	-2.32E-4	-6.04E-4	-3.03E-4		3915.1577	-1.2E-5	1.2E-4	-3.78E-4	-3.05E-4	-1.01E-4		1081.97	-0.00132	-0.00938	-0.01489	-0.01763	-0.01961
3914.19338	-8.35E-4	-6.85E-4	-2.67E-4	-6.02E-4	-2.84E-4		3914.19338	-5.6E-5	1.8E-4	-3.56E-4	-3.38E-4	-4E-6		1082.94	-0.00128	-0.00921	-0.0145	-0.01722	-0.01915
3913.22905	-8.03E-4	-7.01E-4	-2.59E-4	-5.73E-4	-1.82E-4		3913.22905	-9.5E-5	2.66E-4	-2.66E-4	-3.34E-4	1.45E-4		1083.9	-0.00137	-0.00905	-0.01416	-0.01683	-0.01876
3912.26473	-8.14E-4	-6.79E-4	-2.55E-4	-5.96E-4	-1.47E-4		3912.26473	-1.2E-4	3.13E-4	-2.41E-4	-2.82E-4	1.87E-4		1084.87	-0.00143	-0.00881	-0.01383	-0.01637	-0.01833
3911.3004	-8.59E-4	-7.09E-4	-3.42E-4	-6.91E-4	-2.43E-4		3911.3004	-8.8E-5	3.43E-4	-2.75E-4	-1.59E-4	1.89E-4		1085.83	-0.00136	-0.0085	-0.01346	-0.01583	-0.01778
3910.33608	-8.43E-4	-7.57E-4	-4.55E-4	-7.14E-4	-3.34E-4		3910.33608	-3.6E-5	3.22E-4	-2.6E-4	-7.6E-5	2.21E-4		1086.79	-0.00125	-0.00818	-0.01305	-0.01533	-0.01713
3909.37175	-7.86E-4	-7.75E-4	-5.01E-4	-6.57E-4	-3.55E-4		3909.37175	-4.8E-5	2.33E-4	-2.22E-4	-8.5E-5	1.78E-4		1087.76	-0.00117	-0.00783	-0.01263	-0.01485	-0.01646
3908.40743	-7.57E-4	-7.02E-4	-4.36E-4	-6.13E-4	-3.12E-4		3908.40743	-7.4E-5	1.52E-4	-2.63E-4	-1.32E-4	5.6E-5		1088.72	-0.00107	-0.00744	-0.01211	-0.01428	-0.01579
3907.4431	-7.3E-4	-5.54E-4	-2.94E-4	-5.77E-4	-2.24E-4		3907.4431	-6E-5	8.9E-5	-3.62E-4	-2.26E-4	-3.6E-5		1089.69	-9.80973E-4	-0.00708	-0.01154	-0.01362	-0.01515
3906.47878	-6.91E-4	-4.92E-4	-1.83E-4	-5.22E-4	-1.41E-4		3906.47878	-7.3E-5	5.2E-5	-4.19E-4	-3.13E-4	-4E-5		1090.65	-9.49949E-4	-0.00683	-0.01099	-0.01292	-0.01446
3905.51445	-6.48E-4	-5.35E-4	-1.35E-4	-4.44E-4	-8.5E-5		3905.51445	-9E-5	5.3E-5	-4.12E-4	-3.31E-4	2.8E-5		1091.62	-9.15319E-4	-0.00657	-0.01042	-0.01221	-0.01368
3904.55013	-6.12E-4	-5.94E-4	-1.66E-4	-4.17E-4	-8.5E-5		3904.55013	-1.8E-5	6.5E-5	-3.74E-4	-3.54E-4	7.4E-5		1092.58	-8.41647E-4	-0.00621	-0.00983	-0.01157	-0.01287
3903.58581	-6.3E-4	-6.27E-4	-2.5E-4	-4.54E-4	-1.48E-4		3903.58581	6.5E-5	8E-5	-3.43E-4	-4.05E-4	3.5E-5		1093.54	-8.10713E-4	-0.00587	-0.0093	-0.01101	-0.01215
3902.62148	-7.01E-4	-6.04E-4	-2.66E-4	-4.19E-4	-2.21E-4		3902.62148	3.5E-5	8.4E-5	-3.29E-4	-3.97E-4	-1.5E-5		1094.51	-8.45283E-4	-0.00559	-0.0088	-0.01042	-0.01144
3901.65716	-7.77E-4	-5.7E-4	-2.24E-4	-3.29E-4	-2.7E-4		3901.65716	-3E-5	7.5E-5	-2.75E-4	-3.1E-4	1.3E-5		1095.47	-8.43614E-4	-0.00526	-0.00822	-0.00967	-0.01061
3900.69283	-8.39E-4	-5.61E-4	-2.04E-4	-3.31E-4	-2.87E-4		3900.69283	-1.8E-5	8.2E-5	-2.16E-4	-2.52E-4	6.3E-5		1096.44	-7.31409E-4	-0.00478	-0.00756	-0.00874	-0.00966
3899.72851	-8.56E-4	-5.47E-4	-2.05E-4	-4.26E-4	-2.68E-4		3899.72851	4.2E-5	1.15E-4	-1.92E-4	-2.44E-4	4.9E-5		1097.4	-5.55098E-4	-0.00426	-0.00684	-0.00777	-0.00867
3898.76418	-8.01E-4	-5.32E-4	-2.23E-4	-5.12E-4	-2.04E-4		3898.76418	1.01E-4	1.41E-4	-1.14E-4	-1.86E-4	3.2E-5		1098.37	-3.48121E-4	-0.00372	-0.00607	-0.00688	-0.00771
3897.79986	-7.39E-4	-5.33E-4	-2.26E-4	-5.28E-4	-1.3E-4		3897.79986	1.28E-4	1.47E-4	-5.9E-5	-1E-4	4.7E-5		1099.33	-1.20044E-4	-0.0032	-0.0053	-0.00604	-0.0068
3896.83553	-7.46E-4	-5.38E-4	-1.99E-4	-5.02E-4	-1.17E-4		3896.83553	6.9E-5	1.75E-4	-1.51E-4	-8.6E-5	6.4E-5		1100.29	7.18236E-6	-0.00274	-0.00464	-0.00521	-0.00591
3895.87121	-8E-4	-5.27E-4	-2.17E-4	-4.97E-4	-1.58E-4		3895.87121	-4.5E-5	2.19E-4	-2.43E-4	-1.25E-4	7.2E-5		1101.26	8.13603E-6	-0.00235	-0.00405	-0.00443	-0.00509
3894.90688	-8.46E-4	-5.1E-4	-2.79E-4	-5.69E-4	-1.79E-4		3894.90688	-9.5E-5	2.41E-4	-2.31E-4	-1.61E-4	5.2E-5		1102.22	1.87457E-5	-0.00194	-0.00345	-0.00371	-0.00427
3893.94256	-8.43E-4	-5.1E-4	-2.75E-4	-6.73E-4	-1.44E-4		3893.94256	-5.1E-5	2.09E-4	-2.43E-4	-1.88E-4	3.4E-5		1103.19	8.24332E-5	-0.00158	-0.00281	-0.00301	-0.00342
3892.97824	-7.73E-4	-4.7E-4	-2.14E-4	-6.71E-4	-7.4E-5		3892.97824	1.8E-5	1.2E-4	-3.31E-4	-2.49E-4	1.9E-5		1104.15	1.57684E-4	-0.00127	-0.00214	-0.0023	-0.00257
3892.01391	-6.59E-4	-3.57E-4	-1.84E-4	-5.84E-4	-2.2E-5		3892.01391	5.1E-5	6.2E-5	-3.85E-4	-3.32E-4	-3.9E-5		1105.12	2.16067E-4	-9.22054E-4	-0.00151	-0.00162	-0.00174
3891.04959	-5.39E-4	-2.91E-4	-1.71E-4	-5.27E-4	-2.3E-5		3891.04959	2E-5	9.2E-5	-3.8E-4	-3.5E-4	-9.6E-5		1106.08	2.79158E-4	-4.82827E-4	-9.08285E-4	-9.15796E-4	-9.10819E-4
3890.08526	-4.7E-4	-3.59E-4	-1.42E-4	-4.99E-4	-6.3E-5		3890.08526	-2.9E-5	1.6E-4	-3.56E-4	-3.18E-4	-1.04E-4		1107.04	3.48657E-4	-1.45733E-5	-2.80589E-4	-1.18196E-4	-8.81255E-5
3889.12094	-4.99E-4	-4.81E-4	-1.12E-4	-4.96E-4	-1.14E-4		3889.12094	-2.8E-5	1.94E-4	-3.26E-4	-3.25E-4	-9.9E-5		1108.01	3.64423E-4	3.88086E-4	3.66628E-4	6.94752E-4	6.55502E-4
3888.15661	-5.67E-4	-5.39E-4	-8.7E-5	-5.05E-4	-1.19E-4		3888.15661	-5.8E-5	1.39E-4	-3.6E-4	-3.63E-4	-9.7E-5		1108.97	3.88712E-4	7.06851E-4	9.34899E-4	0.00141	0.00132
3887.19229	-6.2E-4	-5E-4	-6.5E-5	-4.74E-4	-7.1E-5		3887.19229	-1.84E-4	3.5E-5	-4.46E-4	-4.03E-4	-7.4E-5		1109.94	5.17875E-4	9.9346E-4	0.00141	0.002	0.00194
3886.22796	-6.66E-4	-4.19E-4	-5.8E-5	-4.07E-4	-2.1E-5		3886.22796	-2.48E-4	1.5E-5	-4.6E-4	-3.99E-4	-3.9E-5		1110.9	6.68436E-4	0.00128	0.00188	0.0025	0.00255
3885.26364	-6.68E-4	-3.67E-4	-3.1E-5	-3.2E-4	1.4E-5		3885.26364	-1.4E-4	1.33E-4	-3.89E-4	-2.81E-4	-1.6E-5		1111.87	7.24465E-4	0.00156	0.00236	0.00294	0.00315
3884.29931	-6.57E-4	-3.7E-4	-2.6E-5	-2.86E-4	-7E-6		3884.29931	5E-6	2.6E-4	-3.21E-4	-1.27E-4	1.1E-5		1112.83	6.98566E-4	0.00178	0.00273	0.00333	0.00367
3883.33499	-6.81E-4	-4.03E-4	-1.29E-4	-3.49E-4	-9.9E-5		3883.33499	2.3E-5	2.43E-4	-3.14E-4	-1.07E-4	2.4E-5		1113.79	6.85841E-4	0.00196	0.003	0.00371	0.00411
3882.37067	-6.55E-4	-4.14E-4	-2.25E-4	-4.13E-4	-1.47E-4		3882.37067	-8.5E-5	1E-4	-3.56E-4	-2.35E-4	-8E-6		1114.76	7.24643E-4	0.00213	0.00326	0.00409	0.00448
3881.40634	-5.78E-4	-4.04E-4	-2.26E-4	-4.65E-4	-1.08E-4		3881.40634	-2.17E-4	-2.8E-5	-3.78E-4	-3.65E-4	-5.6E-5		1115.72	7.74026E-4	0.00227	0.00357	0.00447	0.00484
3880.44202	-5.9E-4	-4.36E-4	-2.17E-4	-5.63E-4	-9.3E-5		3880.44202	-3.21E-4	-6.5E-5	-3.63E-4	-3.95E-4	-1.42E-4		1116.69	8.1867E-4	0.00241	0.00386	0.00482	0.0052
3879.47769	-6.91E-4	-5.35E-4	-2.49E-4	-6.65E-4	-1.52E-4		3879.47769	-4.31E-4	-6.5E-5	-3.44E-4	-3.85E-4	-2.93E-4		1117.65	8.79139E-4	0.0026	0.00409	0.00514	0.00558
3878.51337	-7.69E-4	-6.23E-4	-3.05E-4	-7.3E-4	-2.26E-4		3878.51337	-5.1E-4	-4.8E-5	-3.1E-4	-4.09E-4	-3.83E-4		1118.62	9.3475E-4	0.0028	0.0043	0.00543	0.00593
3877.54904	-7.79E-4	-6.16E-4	-3.24E-4	-7.29E-4	-2.4E-4		3877.54904	-4.22E-4	2.9E-5	-2.78E-4	-3.94E-4	-3.01E-4		1119.58	9.23604E-4	0.00297	0.00454	0.00571	0.00623
3876.58472	-7.44E-4	-5.71E-4	-2.88E-4	-6.51E-4	-1.88E-4		3876.58472	-1.92E-4	1.12E-4	-2.68E-4	-3.16E-4	-1.2E-4		1120.55	8.75235E-4	0.0031	0.00481	0.00598	0.00652
3875.62039	-7.33E-4	-5.81E-4	-2.76E-4	-6.05E-4	-2.09E-4		3875.62039	-4.5E-5	1.21E-4	-2.51E-4	-2.61E-4	2E-5		1121.51	8.96543E-4	0.00327	0.0051	0.00628	0.00686
3874.65607	-7.95E-4	-6.2E-4	-2.78E-4	-6.41E-4	-3.15E-4		3874.65607	-5.2E-5	1.04E-4	-2.44E-4	-2.47E-4	5.7E-5		1122.47	9.78291E-4	0.00351	0.0054	0.00666	0.00723
3873.69174	-8.45E-4	-5.94E-4	-2.07E-4	-6.41E-4	-3.51E-4		3873.69174	-7.7E-5	9.9E-5	-2.79E-4	-2.44E-4	4.4E-5		1123.44	0.00104	0.00377	0.00573	0.00705	0.0076
3872.72742	-7.78E-4	-4.76E-4	-9.6E-5	-5.52E-4	-3.03E-4		3872.72742	-7.5E-5	1E-4	-3.35E-4	-2.3E-4	5.9E-5		1124.4	0.00108	0.00401	0.00608	0.00739	0.00796
3871.7631	-6.8E-4	-3.57E-4	-8E-5	-4.69E-4	-2.44E-4		3871.7631	-7.6E-5	1.51E-4	-3.48E-4	-1.7E-4	8.2E-5		1125.37	0.00112	0.00419	0.00636	0.00766	0.0083
3870.79877	-6.88E-4	-3.34E-4	-1.8E-4	-4.57E-4	-1.93E-4		3870.79877	-9E-5	1.87E-4	-3.38E-4	-1.26E-4	1.7E-5		1126.33	0.00113	0.0043	0.00657	0.00794	0.00861
3869.83445	-7.23E-4	-3.77E-4	-2.35E-4	-4.46E-4	-1.28E-4		3869.83445	-1.32E-4	9.5E-5	-3.94E-4	-2.08E-4	-1.06E-4		1127.3	0.00116	0.00444	0.00682	0.00829	0.00896
3868.87012	-6.4E-4	-4.06E-4	-1.82E-4	-4.05E-4	-6.1E-5		3868.87012	-1.74E-4	-1.7E-5	-4.48E-4	-3.27E-4	-1.49E-4		1128.26	0.0012	0.00465	0.00712	0.00866	0.00938
3867.9058	-5.39E-4	-4.28E-4	-1.64E-4	-4.53E-4	-5E-5		3867.9058	-1.85E-4	-1.8E-5	-4.08E-4	-3.19E-4	-9.5E-5		1129.22	0.00119	0.00485	0.00742	0.009	0.00978
3866.94147	-5.83E-4	-4.64E-4	-2.05E-4	-5.63E-4	-6.6E-5		3866.94147	-1.83E-4	5.6E-5	-3.24E-4	-2.14E-4	6E-6		1130.19	0.00116	0.00501	0.0077	0.00929	0.0101
3865.97715	-6.82E-4	-4.7E-4	-1.97E-4	-5.82E-4	-5E-5		3865.97715	-2.12E-4	1.25E-4	-2.69E-4	-1.66E-4	9.3E-5		1131.15	0.00119	0.00516	0.00797	0.00958	0.01041
3865.01282	-7.24E-4	-4.55E-4	-1.85E-4	-5.63E-4	-6.9E-5		3865.01282	-2.69E-4	1.34E-4	-2.54E-4	-2.35E-4	9.8E-5		1132.12	0.00125	0.00532	0.00821	0.00987	0.01073
3864.0485	-7.38E-4	-4.68E-4	-2.35E-4	-5.95E-4	-1.34E-4		3864.0485	-2.33E-4	1.76E-4	-2.12E-4	-2.73E-4	7.6E-5		1133.08	0.00126	0.00547	0.00841	0.01012	0.01101
3863.08417	-7.04E-4	-4.86E-4	-2.44E-4	-6E-4	-1.15E-4		3863.08417	-8E-5	3.04E-4	-1.55E-4	-2.05E-4	6.7E-5		1134.05	0.00123	0.0056	0.00858	0.01036	0.01128
3862.11985	-5.93E-4	-4.81E-4	-1.61E-4	-5.26E-4	-1.2E-5		3862.11985	-5E-6	2.8E-4	-2.08E-4	-1.87E-4	-1.4E-5		1135.01	0.00122	0.00569	0.00876	0.0106	0.01156
3861.15553	-4.99E-4	-4.72E-4	-9.4E-5	-4.5E-4	-2E-6		3861.15553	-9.4E-5	5.5E-5	-3.37E-4	-2.59E-4	-9.5E-5		1135.97	0.00124	0.00575	0.00897	0.01083	0.01182
3860.1912	-5.58E-4	-4.84E-4	-1.23E-4	-4.66E-4	-1.48E-4		3860.1912	-1.8E-4	-6.5E-5	-3.55E-4	-2.82E-4	-2.4E-5		1136.94	0.00128	0.00584	0.00917	0.01105	0.01206
3859.22688	-7.52E-4	-5.16E-4	-2.23E-4	-5.73E-4	-3.31E-4		3859.22688	-1.28E-4	1.6E-5	-2.39E-4	-2.18E-4	1.35E-4		1137.9	0.00134	0.00597	0.00938	0.01126	0.0123
3858.26255	-8.89E-4	-5.36E-4	-2.97E-4	-6.61E-4	-3.97E-4		3858.26255	-1.6E-5	1.59E-4	-1.42E-4	-1.61E-4	2.55E-4		1138.87	0.00138	0.00608	0.00957	0.01145	0.01251
3857.29823	-8.64E-4	-5.23E-4	-2.6E-4	-6.51E-4	-3.01E-4		3857.29823	1.1E-5	2.71E-4	-1.67E-4	-1.7E-4	2.79E-4		1139.83	0.0014	0.00616	0.00971	0.01158	0.01269
3856.3339	-7.71E-4	-5.05E-4	-1.74E-4	-6.1E-4	-1.4E-4		3856.3339	-5.7E-5	2.64E-4	-2.77E-4	-2.1E-4	1.78E-4		1140.8	0.00141	0.00626	0.00981	0.0117	0.01285
3855.36958	-7.31E-4	-5.17E-4	-1.87E-4	-5.92E-4	-6.5E-5		3855.36958	-1.06E-4	1.53E-4	-3.17E-4	-2.59E-4	3.8E-5		1141.76	0.00144	0.00635	0.00993	0.01186	0.01302
3854.40525	-7.35E-4	-5.23E-4	-2.98E-4	-5.83E-4	-1.29E-4		3854.40525	-6.8E-5	6.4E-5	-2.43E-4	-3.15E-4	-4.3E-5		1142.72	0.00148	0.00641	0.01004	0.01201	0.01318
3853.44093	-7.06E-4	-5.06E-4	-3.31E-4	-5.78E-4	-2.28E-4		3853.44093	-2.6E-5	3E-5	-2.12E-4	-3.38E-4	-6.5E-5		1143.69	0.00147	0.00647	0.01009	0.0121	0.01331
3852.4766	-7.1E-4	-5.35E-4	-2.51E-4	-5.5E-4	-2.33E-4		3852.4766	-3.8E-5	2.3E-5	-2.55E-4	-3.09E-4	-7.5E-5		1144.65	0.00145	0.00652	0.01008	0.01216	0.01338
3851.51228	-7.89E-4	-5.83E-4	-2.09E-4	-5.05E-4	-1.27E-4		3851.51228	-3.6E-5	2.5E-5	-2.73E-4	-2.74E-4	-1.09E-4		1145.62	0.00146	0.00656	0.0101	0.01224	0.01342
3850.54796	-7.87E-4	-5.56E-4	-1.94E-4	-4.6E-4	-2.6E-5		3850.54796	-3.5E-5	-8E-6	-2.57E-4	-2.95E-4	-1.38E-4		1146.58	0.00147	0.00655	0.01015	0.01227	0.01342
3849.58363	-6.97E-4	-5.14E-4	-1.56E-4	-4.5E-4	-2.4E-5		3849.58363	-1.11E-4	-6.9E-5	-2.67E-4	-3.53E-4	-1.22E-4		1147.55	0.00147	0.00651	0.01016	0.01224	0.0134
3848.61931	-6.61E-4	-5.31E-4	-1.76E-4	-5.27E-4	-7.3E-5		3848.61931	-1.76E-4	-7.3E-5	-3.13E-4	-3.58E-4	-8.4E-5		1148.51	0.00146	0.00646	0.01013	0.0122	0.01338
3847.65498	-6.42E-4	-4.98E-4	-2.09E-4	-6.17E-4	-1.12E-4		3847.65498	-1.27E-4	-1.4E-5	-3.61E-4	-3.22E-4	-6.7E-5		1149.47	0.00144	0.00642	0.01008	0.01216	0.01334
3846.69066	-5.99E-4	-3.62E-4	-1.91E-4	-6E-4	-1.26E-4		3846.69066	-4.4E-5	-6E-6	-4.31E-4	-3.02E-4	-9.6E-5		1150.44	0.00144	0.00643	0.01003	0.01211	0.0133
3845.72633	-5.7E-4	-2.69E-4	-2.04E-4	-5.01E-4	-1.05E-4		3845.72633	-4E-6	-6.7E-5	-4.86E-4	-2.32E-4	-1.02E-4		1151.4	0.00144	0.00645	0.01	0.01205	0.01327
3844.76201	-5.4E-4	-2.86E-4	-2.57E-4	-3.95E-4	-8.4E-5		3844.76201	5.2E-5	-3.6E-5	-4.19E-4	-8.6E-5	-1.3E-5		1152.37	0.00144	0.00639	0.00996	0.01195	0.01319
3843.79768	-5.33E-4	-3.42E-4	-2.71E-4	-3.43E-4	-8E-5		3843.79768	1.05E-4	8.7E-5	-2.92E-4	-2E-6	8.5E-5		1153.33	0.00143	0.0063	0.00991	0.01184	0.01307
3842.83336	-5.84E-4	-4.08E-4	-2.71E-4	-4.14E-4	-9.5E-5		3842.83336	3.7E-5	9E-5	-2.58E-4	-8E-5	1E-4		1154.3	0.00142	0.00625	0.00984	0.01173	0.01295
3841.86903	-6.64E-4	-4.65E-4	-3.06E-4	-5.23E-4	-1.42E-4		3841.86903	-1.13E-4	-2.9E-5	-3.47E-4	-2.3E-4	5.4E-5		1155.26	0.00141	0.0062	0.0097	0.01163	0.01281
3840.90471	-7.46E-4	-4.75E-4	-3.01E-4	-5.16E-4	-1.58E-4		3840.90471	-1.77E-4	-5.5E-5	-4.55E-4	-3.18E-4	-6E-6		1156.23	0.00138	0.00612	0.00952	0.01149	0.01264
3839.94039	-8.06E-4	-4.64E-4	-2.24E-4	-4.63E-4	-1.29E-4		3839.94039	-1.09E-4	4.3E-5	-4.43E-4	-2.82E-4	-4.7E-5		1157.19	0.00135	0.00601	0.00937	0.01131	0.01246
3838.97606	-8.2E-4	-4.96E-4	-1.75E-4	-4.94E-4	-1.36E-4		3838.97606	0	1.23E-4	-2.93E-4	-1.47E-4	-7.2E-5		1158.15	0.00133	0.00591	0.00925	0.01113	0.01226
3838.01174	-8.04E-4	-5.51E-4	-2.17E-4	-5.79E-4	-1.64E-4		3838.01174	9.9E-5	1.73E-4	-1.4E-4	1.1E-5	-7E-5		1159.12	0.00133	0.00587	0.00914	0.01097	0.01209
3837.04741	-7.73E-4	-5.4E-4	-2.6E-4	-6.25E-4	-1.69E-4		3837.04741	1.3E-4	2.06E-4	-1.43E-4	5.8E-5	-2.4E-5		1160.08	0.00134	0.0058	0.00901	0.0108	0.0119
3836.08309	-6.96E-4	-4.57E-4	-2.12E-4	-5.95E-4	-1.41E-4		3836.08309	2.5E-5	1.73E-4	-2.86E-4	-7.5E-5	4E-6		1161.05	0.00131	0.00565	0.0088	0.01056	0.01166
3835.11876	-5.98E-4	-3.82E-4	-1.11E-4	-5.06E-4	-6.8E-5		3835.11876	-1.15E-4	1.29E-4	-3.92E-4	-2.49E-4	-1.8E-5		1162.01	0.00125	0.00548	0.00856	0.01028	0.01138
3834.15444	-6.14E-4	-3.58E-4	-6.9E-5	-4.2E-4	-2.5E-5		3834.15444	-1.76E-4	9E-5	-3.98E-4	-3.51E-4	-4E-5		1162.98	0.00119	0.00534	0.00834	0.01002	0.01112
3833.19011	-7.65E-4	-4.35E-4	-1.36E-4	-4.06E-4	-8.4E-5		3833.19011	-1.68E-4	3.5E-5	-3.5E-4	-3.91E-4	-2E-6		1163.94	0.00117	0.00521	0.00816	0.00982	0.01087
3832.22579	-8.74E-4	-6.01E-4	-2.21E-4	-4.78E-4	-1.87E-4		3832.22579	-1.59E-4	6E-5	-2.81E-4	-3.78E-4	6.8E-5		1164.9	0.00118	0.00507	0.00797	0.00964	0.01061
3831.26146	-8.86E-4	-7.02E-4	-2.38E-4	-6.07E-4	-2.58E-4		3831.26146	-1.82E-4	1.91E-4	-2.4E-4	-3.32E-4	6.6E-5		1165.87	0.00119	0.00494	0.00776	0.00944	0.01036
3830.29714	-9.11E-4	-6.83E-4	-2.59E-4	-7.24E-4	-3.08E-4		3830.29714	-1.72E-4	3.21E-4	-2.09E-4	-2.35E-4	3.7E-5		1166.83	0.00117	0.00483	0.00758	0.00921	0.01011
3829.33281	-9.39E-4	-6.22E-4	-3.19E-4	-7.31E-4	-3.23E-4		3829.33281	-1.32E-4	3.73E-4	-1.72E-4	-1.37E-4	3.3E-5		1167.8	0.00114	0.00473	0.00742	0.00897	0.00985
3828.36849	-8.64E-4	-5.39E-4	-2.97E-4	-6.19E-4	-2.37E-4		3828.36849	-1.31E-4	3.16E-4	-1.78E-4	-1.45E-4	-4.3E-5		1168.76	0.00111	0.00461	0.00723	0.00875	0.00959
3827.40417	-7.04E-4	-4.72E-4	-1.66E-4	-4.92E-4	-8.9E-5		3827.40417	-1.11E-4	1.84E-4	-1.94E-4	-1.92E-4	-1.29E-4		1169.73	0.00109	0.00449	0.00705	0.00855	0.00935
3826.43984	-5.91E-4	-4.44E-4	-4.6E-5	-4.24E-4	3E-6		3826.43984	-4.7E-5	5.4E-5	-2.06E-4	-1.9E-4	-8.5E-5		1170.69	0.00107	0.00436	0.00689	0.00835	0.00914
3825.47552	-5.75E-4	-3.87E-4	-4E-6	-3.83E-4	-5E-6		3825.47552	-2.5E-5	-2.9E-5	-2.48E-4	-1.85E-4	1.6E-5		1171.65	0.00102	0.00425	0.00672	0.00815	0.00891
3824.51119	-5.76E-4	-3.22E-4	-4.3E-5	-3.22E-4	-4.4E-5		3824.51119	-4.7E-5	-3E-5	-2.55E-4	-1.74E-4	5.6E-5		1172.62	9.415E-4	0.00413	0.00653	0.00792	0.00865
3823.54687	-5.7E-4	-3.59E-4	-1.47E-4	-3.15E-4	-3.9E-5		3823.54687	-5.8E-5	5.3E-5	-2.32E-4	-1.43E-4	4.9E-5		1173.58	8.97065E-4	0.00401	0.00633	0.00768	0.00839
3822.58254	-5.92E-4	-4.8E-4	-2.48E-4	-4.17E-4	-1.5E-5		3822.58254	-3.7E-5	1.25E-4	-2.31E-4	-1.67E-4	6.2E-5		1174.55	9.29341E-4	0.00388	0.00614	0.00746	0.00817
3821.61822	-6.21E-4	-5.15E-4	-3.02E-4	-5.18E-4	-3.1E-5		3821.61822	7E-6	1.58E-4	-2.08E-4	-2.11E-4	6.9E-5		1175.51	9.8981E-4	0.00376	0.00598	0.00729	0.00798
3820.65389	-6.51E-4	-4.4E-4	-3.42E-4	-5.65E-4	-8.8E-5		3820.65389	6.5E-5	1.95E-4	-2.13E-4	-1.76E-4	3.6E-5		1176.48	9.91166E-4	0.00367	0.00587	0.00714	0.00781
3819.68957	-7.07E-4	-4.43E-4	-3.89E-4	-6.33E-4	-1.37E-4		3819.68957	1.07E-4	2.24E-4	-2.83E-4	-1.27E-4	-1.7E-5		1177.44	9.1593E-4	0.0036	0.00575	0.00698	0.00765
3818.72524	-8.06E-4	-5.78E-4	-4.05E-4	-7.13E-4	-1.57E-4		3818.72524	7E-5	2.47E-4	-3.08E-4	-1.42E-4	-9.1E-5		1178.4	8.28981E-4	0.00352	0.0056	0.00681	0.0075
3817.76092	-8.97E-4	-7.12E-4	-4.01E-4	-7.31E-4	-2.05E-4		3817.76092	-3.5E-5	2.54E-4	-2.97E-4	-1.82E-4	-1.57E-4		1179.37	7.94053E-4	0.00346	0.00545	0.00665	0.00735
3816.7966	-8.64E-4	-7.44E-4	-3.94E-4	-6.79E-4	-2.58E-4		3816.7966	-1.03E-4	2.36E-4	-3.11E-4	-2.14E-4	-1.62E-4		1180.33	8.09416E-4	0.00342	0.00535	0.00651	0.00721
3815.83227	-7.23E-4	-6.43E-4	-3.26E-4	-5.82E-4	-2E-4		3815.83227	-5.7E-5	2.6E-4	-2.93E-4	-2.32E-4	-1.06E-4		1181.3	8.23662E-4	0.00336	0.0053	0.0064	0.0071
3814.86795	-6.3E-4	-4.91E-4	-2.22E-4	-5.04E-4	-1.34E-4		3814.86795	5.1E-5	2.99E-4	-2.26E-4	-2.07E-4	-3.3E-5		1182.26	8.11622E-4	0.00329	0.00523	0.00631	0.00699
3813.90362	-6.54E-4	-4.49E-4	-1.77E-4	-5.28E-4	-2.37E-4		3813.90362	6.7E-5	2.51E-4	-1.78E-4	-1.33E-4	1.6E-5		1183.23	7.97123E-4	0.00322	0.00514	0.00623	0.00689
3812.9393	-6.83E-4	-4.89E-4	-1.8E-4	-5.83E-4	-3.28E-4		3812.9393	-2.3E-5	1.65E-4	-1.7E-4	-7.1E-5	5.8E-5		1184.19	8.0198E-4	0.00317	0.00505	0.00613	0.00679
3811.97497	-6.31E-4	-4.58E-4	-1.76E-4	-5.07E-4	-2.11E-4		3811.97497	-9.6E-5	1.04E-4	-1.91E-4	-7.2E-5	9.3E-5		1185.15	8.2247E-4	0.00313	0.005	0.00603	0.00669
3811.01065	-5.7E-4	-4.16E-4	-1.39E-4	-3.52E-4	-5.6E-5		3811.01065	-1.12E-4	1.9E-5	-2.49E-4	-1.16E-4	1.8E-5		1186.12	8.38965E-4	0.00309	0.00495	0.00595	0.00661
3810.04632	-5.58E-4	-4.76E-4	-1.17E-4	-3.06E-4	-5.6E-5		3810.04632	-9E-5	-2.4E-5	-3.03E-4	-1.37E-4	-1.5E-4		1187.08	8.27521E-4	0.00306	0.00489	0.00588	0.00655
3809.082	-5.54E-4	-5.64E-4	-1.49E-4	-3.94E-4	-1.66E-4		3809.082	-6.3E-5	3.2E-5	-2.96E-4	-1.28E-4	-2.12E-4		1188.05	7.9295E-4	0.00302	0.00481	0.00578	0.00646
3808.11767	-5.31E-4	-6.09E-4	-2.15E-4	-5.27E-4	-2.64E-4		3808.11767	-8.4E-5	1.7E-5	-2.97E-4	-1.86E-4	-1.58E-4		1189.01	7.52911E-4	0.00298	0.00473	0.00569	0.00636
3807.15335	-5.43E-4	-6.39E-4	-2.75E-4	-6.23E-4	-2.75E-4		3807.15335	-1.38E-4	-1.1E-4	-3.46E-4	-3.01E-4	-1.41E-4		1189.98	7.05227E-4	0.00294	0.00466	0.00562	0.00626
3806.18903	-6.27E-4	-6.63E-4	-2.75E-4	-6.51E-4	-1.98E-4		3806.18903	-1.48E-4	-1.58E-4	-3.54E-4	-3.53E-4	-1.36E-4		1190.94	6.74918E-4	0.00291	0.00461	0.00557	0.00617
3805.2247	-7.13E-4	-6.65E-4	-2.48E-4	-6.21E-4	-1.35E-4		3805.2247	-1.28E-4	-9.6E-5	-3.19E-4	-3.78E-4	-1.16E-4		1191.91	7.00682E-4	0.00288	0.00458	0.00555	0.00611
3804.26038	-7E-4	-6.35E-4	-2.59E-4	-5.41E-4	-1.24E-4		3804.26038	-1.08E-4	-2.3E-5	-3.08E-4	-4.07E-4	-1.09E-4		1192.87	7.55012E-4	0.00285	0.00454	0.00554	0.00609
3803.29605	-5.88E-4	-5.4E-4	-2.35E-4	-4.32E-4	-8.3E-5		3803.29605	-4.9E-5	8.3E-5	-3.01E-4	-3.5E-4	-4.1E-5		1193.83	7.63327E-4	0.00282	0.00448	0.00549	0.00606
3802.33173	-4.81E-4	-4.09E-4	-1.3E-4	-3.72E-4	-1.4E-5		3802.33173	-1.2E-5	2.43E-4	-2.72E-4	-2.87E-4	6.1E-5		1194.8	7.15673E-4	0.00277	0.00441	0.00541	0.00599
3801.3674	-4.5E-4	-3.27E-4	-3.7E-5	-3.82E-4	1.3E-5		3801.3674	-3.3E-5	3.66E-4	-2.61E-4	-3E-4	8.4E-5		1195.76	6.80029E-4	0.00274	0.00437	0.00538	0.00593
3800.40308	-4.97E-4	-3.26E-4	-1.9E-5	-3.9E-4	-1.9E-5		3800.40308	-2.5E-5	3.56E-4	-2.74E-4	-2.76E-4	5.2E-5		1196.73	6.94901E-4	0.00276	0.00438	0.0054	0.00593
3799.43875	-6.09E-4	-4.12E-4	-6.8E-5	-3.95E-4	-6.1E-5		3799.43875	-1.6E-5	2.01E-4	-2.74E-4	-2.2E-4	1.9E-5		1197.69	7.39679E-4	0.00279	0.0044	0.00542	0.00596
3798.47443	-7.25E-4	-5.29E-4	-1.49E-4	-4.59E-4	-8.2E-5		3798.47443	-8.4E-5	-1.3E-5	-2.93E-4	-2.3E-4	-2.8E-5		1198.66	7.76708E-4	0.00282	0.00442	0.00542	0.00599
3797.5101	-7.71E-4	-5.94E-4	-1.95E-4	-5.76E-4	-1.11E-4		3797.5101	-1.42E-4	-1.14E-4	-3.39E-4	-2.84E-4	-2.5E-5		1199.62	7.84174E-4	0.00282	0.0044	0.0054	0.00603
3796.54578	-7.55E-4	-6.26E-4	-1.68E-4	-6.75E-4	-1.56E-4		3796.54578	-1.13E-4	-2E-6	-3.73E-4	-3.19E-4	6.7E-5		1200.58	7.76038E-4	0.0028	0.00436	0.00538	0.00604
3795.58146	-7.19E-4	-6.13E-4	-9E-5	-7.01E-4	-1.7E-4		3795.58146	-1.02E-4	1.79E-4	-4.1E-4	-3.02E-4	1.34E-4		1201.55	7.72446E-4	0.00278	0.00435	0.00538	0.00601
3794.61713	-6.69E-4	-5.04E-4	-1E-5	-6.37E-4	-1.31E-4		3794.61713	-1.28E-4	2.57E-4	-4.3E-4	-2.19E-4	1.3E-4		1202.51	7.68498E-4	0.0028	0.00438	0.0054	0.00598
3793.65281	-6.26E-4	-3.76E-4	3E-5	-5.01E-4	-7.7E-5		3793.65281	-1.23E-4	2.23E-4	-4.14E-4	-1.53E-4	8.2E-5		1203.48	7.57992E-4	0.00281	0.0044	0.00541	0.00596
3792.68848	-6.04E-4	-3.35E-4	2.1E-5	-3.62E-4	-7.1E-5		3792.68848	-1.57E-4	1.25E-4	-3.89E-4	-1.92E-4	2.1E-5		1204.44	7.49156E-4	0.00279	0.0044	0.00541	0.00596
3791.72416	-6.32E-4	-3.75E-4	-1.6E-5	-2.99E-4	-1.31E-4		3791.72416	-2.25E-4	6.8E-5	-3.79E-4	-2.95E-4	-2.1E-5		1205.41	7.31438E-4	0.00274	0.00438	0.0054	0.00596
3790.75983	-7.45E-4	-4.57E-4	-5.8E-5	-3.57E-4	-1.91E-4		3790.75983	-2.27E-4	1.21E-4	-4.25E-4	-3.8E-4	-5.7E-5		1206.37	7.07209E-4	0.0027	0.00435	0.00538	0.00594
3789.79551	-8.34E-4	-5.22E-4	-1.17E-4	-4.93E-4	-2.13E-4		3789.79551	-1.77E-4	1.7E-4	-5.13E-4	-4.11E-4	-1.14E-4		1207.33	7.10085E-4	0.00271	0.00436	0.00538	0.00594
3788.83118	-7.82E-4	-5.09E-4	-1.83E-4	-5.73E-4	-2.12E-4		3788.83118	-1.17E-4	1.12E-4	-5.57E-4	-4.14E-4	-1.82E-4		1208.3	7.28294E-4	0.00273	0.00439	0.00538	0.00593
3787.86686	-6.47E-4	-4.84E-4	-2.01E-4	-5.19E-4	-1.8E-4		3787.86686	-7E-5	2.7E-5	-5.18E-4	-4.42E-4	-2.14E-4		1209.26	7.25478E-4	0.00273	0.00435	0.00537	0.00589
3786.90253	-5.4E-4	-5.4E-4	-1.7E-4	-4.28E-4	-1.2E-4		3786.90253	-3.5E-5	2.5E-5	-4.29E-4	-4.55E-4	-1.45E-4		1210.23	7.13676E-4	0.00274	0.0043	0.00535	0.00588
3785.93821	-5.14E-4	-5.89E-4	-1.58E-4	-4.18E-4	-6.4E-5		3785.93821	-4E-6	1.28E-4	-3.57E-4	-3.79E-4	1.6E-5		1211.19	7.10785E-4	0.00277	0.00431	0.00536	0.00592
3784.97389	-5.61E-4	-5.24E-4	-2.02E-4	-4.7E-4	-4.9E-5		3784.97389	-2E-6	2.69E-4	-3.42E-4	-2.62E-4	1.32E-4		1212.16	6.96063E-4	0.00279	0.00433	0.00539	0.00596
3784.00956	-6.18E-4	-4.22E-4	-2.62E-4	-5.11E-4	-9.7E-5		3784.00956	-3.6E-5	3.48E-4	-3.53E-4	-2.11E-4	1.09E-4		1213.12	6.56039E-4	0.00278	0.00431	0.00539	0.00595
3783.04524	-6.37E-4	-3.86E-4	-2.91E-4	-5.34E-4	-1.57E-4		3783.04524	-7.4E-5	3.47E-4	-3.46E-4	-2.36E-4	4.1E-5		1214.08	6.14509E-4	0.00274	0.00428	0.00536	0.00593
3782.08091	-6.31E-4	-3.71E-4	-2.66E-4	-5.43E-4	-1.23E-4		3782.08091	-8.1E-5	3.04E-4	-3.27E-4	-2.59E-4	4E-5		1215.05	6.01873E-4	0.00272	0.00431	0.00538	0.00595
3781.11659	-6.18E-4	-3.56E-4	-1.95E-4	-5.07E-4	4E-6		3781.11659	-8.1E-5	2.22E-4	-3.23E-4	-2.64E-4	6.5E-5		1216.01	6.28367E-4	0.00272	0.00436	0.00542	0.00598
3780.15226	-6.12E-4	-3.97E-4	-1.35E-4	-4.24E-4	7.8E-5		3780.15226	-1.14E-4	1.21E-4	-3.58E-4	-3.1E-4	1.6E-5		1216.98	6.71431E-4	0.00273	0.0044	0.00543	0.006
3779.18794	-6.52E-4	-4.91E-4	-1.07E-4	-3.94E-4	1.6E-5		3779.18794	-1.17E-4	9.7E-5	-3.82E-4	-3.46E-4	-6.9E-5		1217.94	6.97494E-4	0.00275	0.0044	0.00543	0.00602
3778.22361	-7.35E-4	-5.93E-4	-1.28E-4	-4.77E-4	-9E-5		3778.22361	-6.8E-5	1.65E-4	-3.3E-4	-2.69E-4	-7.8E-5		1218.91	7.11054E-4	0.00275	0.00441	0.00546	0.00605
3777.25929	-7.88E-4	-6.25E-4	-1.9E-4	-5.46E-4	-1.11E-4		3777.25929	-4.8E-5	2.22E-4	-2.56E-4	-1.52E-4	-4E-6		1219.87	7.20292E-4	0.00274	0.00443	0.0055	0.00605
3776.29496	-7.49E-4	-5.52E-4	-2.08E-4	-5.11E-4	-4.9E-5		3776.29496	-6.6E-5	2.38E-4	-2.24E-4	-1.14E-4	8.1E-5		1220.83	6.99252E-4	0.00272	0.00441	0.0055	0.00603
3775.33064	-6.76E-4	-4.93E-4	-1.62E-4	-4.75E-4	-1.7E-5		3775.33064	-6.8E-5	2.11E-4	-2.53E-4	-1.34E-4	8.9E-5		1221.8	6.68541E-4	0.00274	0.0044	0.00549	0.00605
3774.36632	-6.64E-4	-4.93E-4	-1.19E-4	-4.85E-4	-4.3E-5		3774.36632	-5.4E-5	1.25E-4	-3.23E-4	-1.74E-4	3E-6		1222.76	6.8301E-4	0.00278	0.00443	0.00552	0.00612
3773.40199	-7.06E-4	-4.86E-4	-1.26E-4	-4.93E-4	-9.1E-5		3773.40199	-8E-5	2E-5	-3.61E-4	-2.56E-4	-9.5E-5		1223.73	7.23585E-4	0.00282	0.00448	0.00556	0.00616
3772.43767	-7.32E-4	-4.97E-4	-1.9E-4	-5.37E-4	-1.87E-4		3772.43767	-1.21E-4	-1.4E-5	-3.32E-4	-3.08E-4	-1.13E-4		1224.69	7.44373E-4	0.00284	0.00454	0.0056	0.00619
3771.47334	-7.26E-4	-5.61E-4	-2.38E-4	-6.12E-4	-3.09E-4		3771.47334	-1E-4	6.6E-5	-2.96E-4	-2.43E-4	-6.3E-5		1225.66	7.50884E-4	0.00287	0.00461	0.00564	0.00623
3770.50902	-7.09E-4	-6.08E-4	-1.81E-4	-5.88E-4	-3.46E-4		3770.50902	-7.7E-5	1.44E-4	-3.53E-4	-1.63E-4	-4.8E-5		1226.62	7.57873E-4	0.00289	0.00467	0.00567	0.00626
3769.54469	-6.68E-4	-5.63E-4	-1.1E-4	-4.69E-4	-2.68E-4		3769.54469	-1.04E-4	1.08E-4	-4.64E-4	-1.89E-4	-1.12E-4		1227.59	7.54401E-4	0.00292	0.0047	0.00571	0.00631
3768.58037	-6.47E-4	-4.59E-4	-1.71E-4	-4.53E-4	-2.19E-4		3768.58037	-1.19E-4	4.7E-5	-4.5E-4	-2.73E-4	-1.78E-4		1228.55	7.40677E-4	0.00294	0.00468	0.00576	0.00636
3767.61604	-7.08E-4	-4E-4	-2.88E-4	-5.89E-4	-2.66E-4		3767.61604	-8.7E-5	7.3E-5	-2.84E-4	-3.24E-4	-1.36E-4		1229.51	7.43315E-4	0.00294	0.00468	0.00581	0.00642
3766.65172	-7.53E-4	-4.21E-4	-2.92E-4	-6.71E-4	-2.94E-4		3766.65172	-1.9E-5	1.44E-4	-1.4E-4	-3.03E-4	1.2E-5		1230.48	7.59438E-4	0.00295	0.00471	0.00584	0.00647
3765.68739	-7.1E-4	-4.65E-4	-2.05E-4	-5.98E-4	-2.52E-4		3765.68739	2E-5	1.86E-4	-1.65E-4	-2.22E-4	1.05E-4		1231.44	7.6206E-4	0.00298	0.00473	0.00586	0.00652
3764.72307	-6.43E-4	-4.61E-4	-1.59E-4	-4.67E-4	-1.56E-4		3764.72307	-1.6E-5	2.04E-4	-2.83E-4	-1.61E-4	4.7E-5		1232.41	7.6057E-4	0.00301	0.00473	0.00589	0.00655
3763.75875	-5.9E-4	-4.13E-4	-1.47E-4	-3.86E-4	-1.6E-5		3763.75875	-6.4E-5	2.1E-4	-3.57E-4	-2.01E-4	-5.7E-5		1233.37	7.83056E-4	0.00304	0.00476	0.00595	0.00661
3762.79442	-5.43E-4	-3.86E-4	-1.08E-4	-3.98E-4	9.6E-5		3762.79442	-8.1E-5	2.01E-4	-3.99E-4	-2.78E-4	-9.5E-5		1234.34	7.9681E-4	0.00305	0.00482	0.006	0.00666
3761.8301	-5.33E-4	-3.81E-4	-6.4E-5	-4.29E-4	1.14E-4		3761.8301	-9.6E-5	1.8E-4	-4.29E-4	-2.8E-4	-8.2E-5		1235.3	7.58618E-4	0.00303	0.00486	0.00602	0.00666
3760.86577	-5.9E-4	-3.79E-4	-2.7E-5	-4.36E-4	6.1E-5		3760.86577	-1.21E-4	1.56E-4	-4.16E-4	-2.13E-4	-4.7E-5		1236.26	7.34568E-4	0.00303	0.00489	0.00605	0.0067
3759.90145	-6.63E-4	-4.43E-4	4E-6	-5.01E-4	-4.5E-5		3759.90145	-1.38E-4	1.61E-4	-3.91E-4	-1.34E-4	6E-6		1237.23	7.78958E-4	0.00307	0.00497	0.00613	0.0068
3758.93712	-7.12E-4	-5.46E-4	-2E-6	-5.69E-4	-1.41E-4		3758.93712	-1.36E-4	1.69E-4	-3.9E-4	-1.07E-4	3.3E-5		1238.19	8.04067E-4	0.00314	0.00508	0.00623	0.00688
3757.9728	-7.27E-4	-5.38E-4	-6.2E-5	-5.29E-4	-1.4E-4		3757.9728	-1E-4	9.5E-5	-4E-4	-1.39E-4	3E-5		1239.16	7.52822E-4	0.00316	0.00513	0.00626	0.00691
3757.00847	-7.1E-4	-4.47E-4	-1.39E-4	-4.76E-4	-9.9E-5		3757.00847	-4.1E-5	2.6E-5	-3.99E-4	-1.27E-4	6.2E-5		1240.12	7.094E-4	0.00316	0.00513	0.00627	0.00696
3756.04415	-7.19E-4	-4.1E-4	-1.89E-4	-4.71E-4	-1.16E-4		3756.04415	-1.4E-5	8.2E-5	-3.88E-4	-5.6E-5	1.13E-4		1241.09	7.4333E-4	0.00319	0.00515	0.00632	0.00703
3755.07982	-7.37E-4	-3.99E-4	-1.87E-4	-4.44E-4	-1.22E-4		3755.07982	-1.5E-5	1.61E-4	-3.53E-4	-5.7E-5	1.14E-4		1242.05	7.96631E-4	0.00324	0.00518	0.00639	0.00709
3754.1155	-7.11E-4	-3.96E-4	-1.62E-4	-4.56E-4	-8.5E-5		3754.1155	-1E-5	1.98E-4	-2.93E-4	-1.66E-4	8.2E-5		1243.01	7.93323E-4	0.00326	0.00519	0.00642	0.0071
3753.15117	-6.91E-4	-4.47E-4	-1.58E-4	-5.37E-4	-1E-4		3753.15117	-5.2E-5	2.17E-4	-2.74E-4	-2.77E-4	5.4E-5		1243.98	7.67425E-4	0.00326	0.00519	0.00642	0.00709
3752.18685	-6.79E-4	-4.72E-4	-1.49E-4	-5.36E-4	-1.33E-4		3752.18685	-9.7E-5	2.1E-4	-2.97E-4	-3.08E-4	4.2E-5		1244.94	7.78243E-4	0.00327	0.00522	0.00643	0.00712
3751.22253	-6.32E-4	-4.36E-4	-1.11E-4	-4.39E-4	-9E-5		3751.22253	-7E-5	2.14E-4	-3.03E-4	-2.86E-4	2.1E-5		1245.91	7.94709E-4	0.00327	0.00527	0.00647	0.00718
3750.2582	-6.05E-4	-4.15E-4	-6.8E-5	-3.58E-4	-2.2E-5		3750.2582	-5.8E-5	2.13E-4	-3.04E-4	-2.88E-4	-5.3E-5		1246.87	7.77617E-4	0.00327	0.0053	0.00652	0.00724
3749.29388	-6.4E-4	-4.02E-4	-4.7E-5	-2.96E-4	1.8E-5		3749.29388	-9.5E-5	1.49E-4	-2.99E-4	-3.19E-4	-1.35E-4		1247.84	7.5449E-4	0.00328	0.00531	0.00657	0.00729
3748.32955	-6.79E-4	-3.7E-4	-9.1E-5	-2.89E-4	2.6E-5		3748.32955	-1.09E-4	7.5E-5	-2.98E-4	-3.41E-4	-1.33E-4		1248.8	7.50765E-4	0.0033	0.00533	0.0066	0.00731
3747.36523	-6.65E-4	-3.53E-4	-1.57E-4	-3.63E-4	1.6E-5		3747.36523	-9.3E-5	4E-5	-3.45E-4	-3.47E-4	-5.1E-5		1249.76	7.53164E-4	0.0033	0.00536	0.00663	0.00735
3746.4009	-6.34E-4	-3.53E-4	-1.53E-4	-4.29E-4	4.1E-5		3746.4009	-1.07E-4	6E-6	-3.91E-4	-3.38E-4	2.8E-5		1250.73	7.52628E-4	0.00331	0.00541	0.00668	0.00742
3745.43658	-6.21E-4	-3.34E-4	-8.1E-5	-4.34E-4	8.6E-5		3745.43658	-1.25E-4	-8E-6	-3.47E-4	-3.18E-4	5.1E-5		1251.69	7.52792E-4	0.00333	0.00545	0.00673	0.0075
3744.47225	-6.14E-4	-2.97E-4	5E-6	-3.74E-4	9.2E-5		3744.47225	-4.7E-5	6.8E-5	-2.26E-4	-2.8E-4	5.9E-5		1252.66	7.43628E-4	0.00337	0.0055	0.00679	0.00756
3743.50793	-6.76E-4	-3.01E-4	-5E-6	-3.34E-4	3.5E-5		3743.50793	4.9E-5	1.76E-4	-1.36E-4	-2.46E-4	5.5E-5		1253.62	7.28235E-4	0.00339	0.00555	0.00687	0.0076
3742.5436	-8.07E-4	-3.79E-4	-1.56E-4	-4.16E-4	-8E-5		3742.5436	4.6E-5	2.13E-4	-1.51E-4	-2.57E-4	-3E-6		1254.59	7.34717E-4	0.00342	0.00561	0.00695	0.00767
3741.57928	-8.41E-4	-4.29E-4	-3.03E-4	-4.95E-4	-1.88E-4		3741.57928	7.2E-5	2.29E-4	-1.86E-4	-2.36E-4	-2.6E-5		1255.55	7.63595E-4	0.00346	0.00566	0.00701	0.00776
3740.61496	-7.9E-4	-3.86E-4	-3.59E-4	-4.82E-4	-2.47E-4		3740.61496	1.76E-4	2.89E-4	-1.58E-4	-1.09E-4	3.2E-5		1256.51	7.87362E-4	0.00348	0.0057	0.00705	0.00784
3739.65063	-8.04E-4	-3.76E-4	-3.68E-4	-4.97E-4	-2.53E-4		3739.65063	1.54E-4	3.02E-4	-1.86E-4	-3.8E-5	2.8E-5		1257.48	7.87884E-4	0.00351	0.00576	0.00709	0.00789
3738.68631	-8.49E-4	-4.34E-4	-3.26E-4	-5.34E-4	-1.92E-4		3738.68631	3E-6	2.23E-4	-3.16E-4	-1.27E-4	-5.7E-5		1258.44	7.64459E-4	0.00355	0.0058	0.00713	0.00794
3737.72198	-8.47E-4	-4.53E-4	-2.62E-4	-5.15E-4	-1.2E-4		3737.72198	-6.2E-5	1.61E-4	-3.65E-4	-1.82E-4	-4.3E-5		1259.41	7.43315E-4	0.00358	0.00583	0.00718	0.00801
3736.75766	-8.22E-4	-4.49E-4	-2.38E-4	-5.12E-4	-1.06E-4		3736.75766	-3.9E-5	1.49E-4	-3.05E-4	-1.36E-4	9.9E-5		1260.37	7.57262E-4	0.00361	0.00588	0.00727	0.00808
3735.79333	-8.08E-4	-4.99E-4	-2.46E-4	-5.78E-4	-1.29E-4		3735.79333	-6.7E-5	1.29E-4	-3.06E-4	-1.57E-4	1.58E-4		1261.34	7.99373E-4	0.00364	0.00595	0.00738	0.00815
3734.82901	-7.88E-4	-5.67E-4	-2.72E-4	-6.15E-4	-1.36E-4		3734.82901	-1.34E-4	1.19E-4	-3.98E-4	-2.46E-4	4.9E-5		1262.3	8.38503E-4	0.00368	0.00602	0.00748	0.00825
3733.86468	-7.31E-4	-5.52E-4	-2.64E-4	-5.49E-4	-1.1E-4		3733.86468	-1.61E-4	1.39E-4	-4.82E-4	-3E-4	-7E-5		1263.27	8.60959E-4	0.00373	0.00609	0.00756	0.00836
3732.90036	-6.57E-4	-4.75E-4	-1.7E-4	-4.72E-4	-9.2E-5		3732.90036	-1.55E-4	1.19E-4	-5.17E-4	-3.07E-4	-9.2E-5		1264.23	8.64506E-4	0.00378	0.00617	0.00761	0.00845
3731.93603	-5.83E-4	-4.43E-4	-4.2E-5	-4.61E-4	-9.9E-5		3731.93603	-1.44E-4	6.4E-5	-5.03E-4	-2.76E-4	-6.6E-5		1265.19	8.51288E-4	0.00384	0.00621	0.00767	0.0085
3730.97171	-5.48E-4	-4.44E-4	2.5E-5	-4.5E-4	-7.5E-5		3730.97171	-1.19E-4	8.4E-5	-4.39E-4	-2.28E-4	-3.8E-5		1266.16	8.4354E-4	0.00388	0.00627	0.00775	0.00857
3730.00739	-5.88E-4	-4.32E-4	1.9E-5	-3.96E-4	1.9E-5		3730.00739	-6.8E-5	1.56E-4	-3.5E-4	-2.04E-4	-2.4E-5		1267.12	8.53598E-4	0.00391	0.00635	0.00785	0.00866
3729.04306	-6.33E-4	-4.07E-4	1.2E-5	-3.6E-4	1.17E-4		3729.04306	3E-6	1.93E-4	-2.89E-4	-1.84E-4	-3.9E-5		1268.09	8.49918E-4	0.00393	0.00644	0.00793	0.00877
3728.07874	-6.52E-4	-3.89E-4	-1.8E-5	-3.97E-4	9.5E-5		3728.07874	4.7E-5	2.04E-4	-2.89E-4	-1.35E-4	-7.8E-5		1269.05	8.16673E-4	0.00396	0.00652	0.00802	0.00887
3727.11441	-6.98E-4	-4.21E-4	-1.29E-4	-4.66E-4	-1.8E-5		3727.11441	1.5E-5	1.84E-4	-3.27E-4	-1.17E-4	-1.19E-4		1270.02	7.91833E-4	0.004	0.00661	0.00813	0.009
3726.15009	-7.28E-4	-4.32E-4	-2.03E-4	-5.01E-4	-7.8E-5		3726.15009	-4.2E-5	1.53E-4	-3.49E-4	-1.48E-4	-1.11E-4		1270.98	7.98702E-4	0.00405	0.0067	0.00826	0.00912
3725.18576	-6.77E-4	-3.61E-4	-1.64E-4	-4.8E-4	-6E-5		3725.18576	-3.5E-5	1.62E-4	-3.32E-4	-1.73E-4	-4.3E-5		1271.94	8.06287E-4	0.00409	0.00678	0.00838	0.00923
3724.22144	-5.97E-4	-2.92E-4	-1.01E-4	-4.11E-4	-2.5E-5		3724.22144	2.4E-5	1.75E-4	-3.33E-4	-2.01E-4	1.7E-5		1272.91	7.98047E-4	0.00413	0.00687	0.0085	0.00933
3723.25711	-5.61E-4	-2.66E-4	-5.3E-5	-3.5E-4	1E-5		3723.25711	5.9E-5	1.41E-4	-3.87E-4	-2.34E-4	1.7E-5		1273.87	8.06436E-4	0.00419	0.00699	0.00861	0.00946
3722.29279	-5.94E-4	-2.7E-4	2E-6	-3.39E-4	1.7E-5		3722.29279	-2E-6	9.5E-5	-4.07E-4	-2.53E-4	-1.4E-5		1274.84	8.38652E-4	0.00427	0.0071	0.00872	0.00962
3721.32846	-6.54E-4	-3.34E-4	4.2E-5	-3.38E-4	3E-6		3721.32846	-1.3E-4	8.4E-5	-3.44E-4	-2.68E-4	-3E-5		1275.8	8.68708E-4	0.00438	0.00723	0.00885	0.00979
3720.36414	-6.33E-4	-4E-4	4.9E-5	-3.09E-4	2.3E-5		3720.36414	-2.01E-4	1.51E-4	-2.6E-4	-2.62E-4	-9E-6		1276.77	8.83907E-4	0.00448	0.00737	0.00901	0.00994
3719.39982	-5.63E-4	-3.88E-4	3.1E-5	-2.96E-4	6.1E-5		3719.39982	-1.72E-4	2.78E-4	-2.18E-4	-2.14E-4	3.6E-5		1277.73	8.84622E-4	0.00455	0.0075	0.00915	0.01008
3718.43549	-5.92E-4	-3.58E-4	-3E-6	-3.33E-4	7.9E-5		3718.43549	-9.4E-5	3.51E-4	-1.63E-4	-1.43E-4	8.9E-5		1278.69	8.89137E-4	0.00462	0.00763	0.0093	0.01025
3717.47117	-6.88E-4	-3.76E-4	-4.9E-5	-3.95E-4	8.4E-5		3717.47117	-5.1E-5	2.85E-4	-9E-5	-1.25E-4	9.6E-5		1279.66	9.00835E-4	0.00472	0.00777	0.00948	0.01042
3716.50684	-7.11E-4	-4.07E-4	-1.06E-4	-4.33E-4	8.5E-5		3716.50684	-6.8E-5	1.05E-4	-1.59E-4	-2.13E-4	1.1E-5		1280.62	9.00537E-4	0.00483	0.0079	0.00966	0.01059
3715.54252	-6.57E-4	-3.9E-4	-1.33E-4	-4.04E-4	1.02E-4		3715.54252	-3.8E-5	-6.4E-5	-3.16E-4	-2.97E-4	-4.9E-5		1281.59	8.96588E-4	0.00492	0.00804	0.00983	0.01079
3714.57819	-6.25E-4	-3.37E-4	-1.04E-4	-3.33E-4	1.12E-4		3714.57819	3.5E-5	-9.1E-5	-3.61E-4	-2.85E-4	-1.2E-5		1282.55	8.98346E-4	0.005	0.00821	0.01	0.011
3713.61387	-6.35E-4	-3E-4	-7.3E-5	-2.98E-4	7.1E-5		3713.61387	3.2E-5	3E-5	-3.13E-4	-2.16E-4	8E-6		1283.52	8.98153E-4	0.0051	0.00838	0.0102	0.01121
3712.64954	-6.42E-4	-2.94E-4	-1E-4	-3.2E-4	1E-6		3712.64954	-1E-6	2.06E-4	-2.49E-4	-1.06E-4	1.4E-5		1284.48	9.17882E-4	0.00523	0.00858	0.01042	0.01143
3711.68522	-6.45E-4	-3.14E-4	-1.37E-4	-3.39E-4	-1E-6		3711.68522	2.2E-5	2.87E-4	-2.06E-4	-3.5E-5	5.1E-5		1285.44	9.7841E-4	0.00541	0.00882	0.01066	0.01166
3710.72089	-6.17E-4	-3.09E-4	-8.2E-5	-2.75E-4	1.18E-4		3710.72089	8.5E-5	2.34E-4	-1.96E-4	-3.9E-5	4.9E-5		1286.41	0.00104	0.00558	0.00905	0.01089	0.01189
3709.75657	-5.4E-4	-2.44E-4	5.1E-5	-1.63E-4	2.47E-4		3709.75657	1.2E-4	1.76E-4	-2.1E-4	-2.5E-5	1.6E-5		1287.37	0.00106	0.0057	0.00924	0.01111	0.01212
3708.79225	-4.89E-4	-1.99E-4	1.55E-4	-1.08E-4	2.59E-4		3708.79225	6.1E-5	1.71E-4	-2.59E-4	-3E-5	-1.2E-5		1288.34	0.00105	0.0058	0.00941	0.01133	0.01236
3707.82792	-5.02E-4	-2.39E-4	1.77E-4	-1.07E-4	1.93E-4		3707.82792	-2.9E-5	1.88E-4	-2.97E-4	-1.31E-4	-3.5E-5		1289.3	0.00106	0.00594	0.00962	0.01157	0.01261
3706.8636	-5.46E-4	-3.26E-4	1.02E-4	-1.25E-4	1.22E-4		3706.8636	-5.1E-5	2.4E-4	-2.93E-4	-2.46E-4	-2.5E-5		1290.27	0.0011	0.0061	0.00987	0.01182	0.01288
3705.89927	-5.83E-4	-3.73E-4	-3E-5	-1.67E-4	4.6E-5		3705.89927	-1.9E-5	3.06E-4	-3.23E-4	-2.72E-4	-1E-6		1291.23	0.00112	0.00627	0.01011	0.01208	0.01314
3704.93495	-5.81E-4	-3.47E-4	-9.4E-5	-2.08E-4	1.9E-5		3704.93495	3.3E-5	3.16E-4	-3.63E-4	-2.32E-4	3E-6		1292.19	0.00112	0.00642	0.01034	0.01233	0.01338
3703.97062	-5.43E-4	-2.82E-4	-2.9E-5	-2.06E-4	9.1E-5		3703.97062	4.9E-5	2.42E-4	-3.66E-4	-2.23E-4	-1.6E-5		1293.16	0.00114	0.00654	0.01055	0.01255	0.01358
3703.0063	-5.18E-4	-2.37E-4	6.2E-5	-2.02E-4	1.78E-4		3703.0063	-3.5E-5	1.19E-4	-3.82E-4	-2.38E-4	-6.2E-5		1294.12	0.00117	0.00665	0.01076	0.01275	0.01375
3702.04197	-5.47E-4	-2.73E-4	6E-5	-2.67E-4	1.7E-4		3702.04197	-1.55E-4	2E-6	-4.14E-4	-2.38E-4	-9.6E-5		1295.09	0.00119	0.00679	0.01094	0.01295	0.01393
3701.07765	-5.97E-4	-3.56E-4	2.7E-5	-3.44E-4	9.7E-5		3701.07765	-2.15E-4	-7.3E-5	-4.35E-4	-2.74E-4	-1E-4		1296.05	0.00118	0.00693	0.01111	0.01315	0.01412
3700.11332	-6.13E-4	-4.01E-4	4.3E-5	-3.38E-4	3.3E-5		3700.11332	-1.9E-4	-8.8E-5	-4.35E-4	-3.27E-4	-1.01E-4		1297.02	0.00116	0.00701	0.01123	0.01329	0.01426
3699.149	-5.76E-4	-3.75E-4	6.7E-5	-2.83E-4	2.4E-5		3699.149	-7.4E-5	-2E-5	-3.97E-4	-3.18E-4	-7.5E-5		1297.98	0.00117	0.00705	0.01132	0.01338	0.01438
3698.18468	-4.83E-4	-2.95E-4	1.06E-4	-2.06E-4	1.13E-4		3698.18468	4.4E-5	8.6E-5	-3.26E-4	-3.03E-4	-1.6E-5		1298.95	0.0012	0.00711	0.01139	0.01348	0.01449
3697.22035	-4.02E-4	-2.61E-4	1.7E-4	-1.42E-4	1.85E-4		3697.22035	6.2E-5	1.54E-4	-2.58E-4	-3.42E-4	2.8E-5		1299.91	0.00124	0.00716	0.01145	0.01355	0.01457
3696.25603	-4.38E-4	-3.3E-4	1.8E-4	-1.65E-4	1.17E-4		3696.25603	6.8E-5	1.99E-4	-2.03E-4	-3.18E-4	9.8E-5		1300.87	0.00126	0.00718	0.01147	0.01356	0.0146
3695.2917	-5.66E-4	-3.8E-4	1.44E-4	-2.09E-4	5.8E-5		3695.2917	1.11E-4	2.32E-4	-1.85E-4	-2.12E-4	1.98E-4		1301.84	0.00127	0.00717	0.01146	0.01354	0.01458
3694.32738	-6.73E-4	-3.22E-4	1.12E-4	-2.14E-4	1.12E-4		3694.32738	6.2E-5	1.8E-4	-2.77E-4	-2.12E-4	1.81E-4		1302.8	0.00127	0.00714	0.01141	0.0135	0.01453
3693.36305	-7.06E-4	-2.72E-4	5.6E-5	-2.35E-4	1.48E-4		3693.36305	-6.7E-5	8.2E-5	-3.87E-4	-3.05E-4	3.5E-5		1303.77	0.00127	0.0071	0.01132	0.01343	0.01446
3692.39873	-6.73E-4	-2.86E-4	1E-6	-2.63E-4	1.26E-4		3692.39873	-1.16E-4	4.6E-5	-3.54E-4	-3.13E-4	-8.5E-5		1304.73	0.00126	0.00704	0.01123	0.01333	0.0144
3691.4344	-6.09E-4	-2.57E-4	1.5E-5	-2.22E-4	1.38E-4		3691.4344	-9.3E-5	3.5E-5	-3.06E-4	-2.73E-4	-1.38E-4		1305.7	0.00125	0.00698	0.01113	0.01323	0.01433
3690.47008	-5.45E-4	-1.71E-4	9.8E-5	-1.47E-4	1.92E-4		3690.47008	-8.7E-5	4E-6	-3.23E-4	-2.85E-4	-1.35E-4		1306.66	0.00123	0.00691	0.01101	0.0131	0.01424
3689.50575	-5.1E-4	-1.33E-4	1.56E-4	-1.42E-4	2.35E-4		3689.50575	-7.2E-5	2.3E-5	-2.6E-4	-2.7E-4	-6.9E-5		1307.62	0.0012	0.00683	0.01086	0.01294	0.01412
3688.54143	-5.21E-4	-1.75E-4	1.28E-4	-1.66E-4	2.6E-4		3688.54143	-1.7E-5	1.16E-4	-1.07E-4	-1.85E-4	-1.4E-5		1308.59	0.00119	0.00671	0.01071	0.01276	0.01398
3687.57711	-5.91E-4	-2.46E-4	7.4E-5	-1.39E-4	2.63E-4		3687.57711	2E-5	2.19E-4	2E-6	-1.15E-4	4E-6		1309.55	0.0012	0.00659	0.01059	0.01264	0.01383
3686.61278	-6.91E-4	-2.94E-4	4.5E-5	-1.32E-4	2.14E-4		3686.61278	-2.1E-5	2.62E-4	-1E-6	-8.5E-5	2.3E-5		1310.52	0.00121	0.00652	0.01049	0.01255	0.01371
3685.64846	-7.6E-4	-3.14E-4	3E-5	-1.63E-4	1.4E-4		3685.64846	-8E-5	2.6E-4	-6.1E-5	-8.4E-5	3E-6		1311.48	0.00122	0.00649	0.0104	0.01246	0.01361
3684.68413	-7.68E-4	-2.77E-4	5.8E-5	-1.61E-4	1.29E-4		3684.68413	-3.4E-5	2.64E-4	-1.01E-4	-1.53E-4	-7.1E-5		1312.45	0.00122	0.00644	0.0103	0.01234	0.0135
3683.71981	-6.92E-4	-1.71E-4	1.57E-4	-1.04E-4	2.04E-4		3683.71981	3.3E-5	2.47E-4	-1.4E-4	-2.55E-4	-1.23E-4		1313.41	0.00122	0.00633	0.01016	0.01222	0.01338
3682.75548	-5.69E-4	-1.03E-4	2.65E-4	-8E-6	2.97E-4		3682.75548	-3.7E-5	1.55E-4	-2.41E-4	-3.19E-4	-1.29E-4		1314.37	0.00122	0.00622	0.01002	0.01211	0.01327
3681.79116	-4.83E-4	-1.05E-4	3.34E-4	7.4E-5	3.7E-4		3681.79116	-1.41E-4	4.3E-5	-3.49E-4	-3.49E-4	-1.12E-4		1315.34	0.0012	0.00613	0.00988	0.01201	0.01317
3680.82683	-4.66E-4	-1.08E-4	3.55E-4	5.7E-5	4.29E-4		3680.82683	-1.25E-4	2.6E-5	-3.36E-4	-3.26E-4	-3.8E-5		1316.3	0.00119	0.00604	0.00975	0.01191	0.01306
3679.86251	-5E-4	-9.7E-5	2.99E-4	-4.6E-5	4.56E-4		3679.86251	-6E-5	9.7E-5	-2.45E-4	-2.66E-4	7E-5		1317.27	0.00117	0.00596	0.00965	0.01181	0.01297
3678.89818	-5.2E-4	-4.6E-5	2.51E-4	-1.07E-4	4.32E-4		3678.89818	-8.6E-5	1.5E-4	-2.47E-4	-2.3E-4	7.2E-5		1318.23	0.00114	0.0059	0.00954	0.0117	0.01288
3677.93386	-4.93E-4	4.3E-5	3.17E-4	-9.5E-5	3.98E-4		3677.93386	-1.98E-4	1.22E-4	-3.86E-4	-2.62E-4	-5.2E-5		1319.2	0.0011	0.00582	0.00944	0.0116	0.01277
3676.96953	-4.66E-4	4.5E-5	4E-4	-8.5E-5	4.07E-4		3676.96953	-2.94E-4	3.9E-5	-5.23E-4	-3.59E-4	-1.71E-4		1320.16	0.0011	0.00577	0.00936	0.01151	0.0127
3676.00521	-4.9E-4	-6.5E-5	3.75E-4	-5.3E-5	4.36E-4		3676.00521	-2.92E-4	0	-5.15E-4	-3.81E-4	-1.89E-4		1321.12	0.00112	0.00573	0.00929	0.01145	0.01267
3675.04089	-5.54E-4	-1.1E-4	3.11E-4	5.1E-5	4.56E-4		3675.04089	-1.99E-4	6.1E-5	-4.11E-4	-2.65E-4	-1.24E-4		1322.09	0.00112	0.00567	0.00924	0.0114	0.01265
3674.07656	-5.73E-4	-9E-6	3.67E-4	1.58E-4	5.23E-4		3674.07656	-1.35E-4	1.28E-4	-3.68E-4	-2.01E-4	-1.11E-4		1323.05	0.00111	0.00563	0.00922	0.01138	0.01263
3673.11224	-5.2E-4	6.6E-5	4.91E-4	2.04E-4	6.14E-4		3673.11224	-1.8E-4	9.2E-5	-4.05E-4	-2.68E-4	-1.83E-4		1324.02	0.00111	0.00562	0.00921	0.01139	0.01262
3672.14791	-4.94E-4	1.5E-5	5E-4	2.09E-4	6.44E-4		3672.14791	-2.46E-4	2.6E-5	-4.17E-4	-3.33E-4	-1.93E-4		1324.98	0.00111	0.00562	0.00922	0.0114	0.01264
3671.18359	-5.05E-4	-3E-6	4.5E-4	2.22E-4	6.52E-4		3671.18359	-2.43E-4	5.6E-5	-3.46E-4	-3.41E-4	-1.15E-4		1325.95	0.00111	0.0056	0.00923	0.01141	0.01269
3670.21926	-4.73E-4	9.9E-5	4.71E-4	2.86E-4	6.97E-4		3670.21926	-1.98E-4	1.1E-4	-2.51E-4	-3.28E-4	-7.9E-5		1326.91	0.0011	0.00556	0.00923	0.01141	0.01273
3669.25494	-4.55E-4	1.53E-4	4.86E-4	3.31E-4	7.16E-4		3669.25494	-1.82E-4	8.2E-5	-2.4E-4	-2.93E-4	-9.6E-5		1327.87	0.00111	0.00555	0.00921	0.01142	0.01274
3668.29061	-5.02E-4	8.2E-5	3.86E-4	2.6E-4	6.66E-4		3668.29061	-2.12E-4	3.6E-5	-3.12E-4	-2.4E-4	-7.8E-5		1328.84	0.00112	0.00556	0.0092	0.01143	0.01277
3667.32629	-5.21E-4	2.2E-5	2.75E-4	1.86E-4	6.16E-4		3667.32629	-2.33E-4	4.2E-5	-3.73E-4	-2.17E-4	-2.6E-5		1329.8	0.00109	0.00556	0.00922	0.01146	0.01281
3666.36196	-4.65E-4	5.8E-5	3.21E-4	2.41E-4	6.61E-4		3666.36196	-1.88E-4	7.4E-5	-4.09E-4	-2.24E-4	5.1E-5		1330.77	0.00104	0.00554	0.00925	0.01151	0.01285
3665.39764	-4.07E-4	1.35E-4	4.59E-4	3.49E-4	7.54E-4		3665.39764	-1.44E-4	9.5E-5	-4.55E-4	-2.72E-4	1.09E-4		1331.73	0.00103	0.00553	0.00927	0.01158	0.0129
3664.43332	-4.11E-4	1.69E-4	5.35E-4	4.15E-4	7.61E-4		3664.43332	-2.16E-4	6.8E-5	-5.06E-4	-4.33E-4	9E-6		1332.7	0.00105	0.00555	0.0093	0.01167	0.01297
3663.46899	-4.38E-4	1.43E-4	5.48E-4	4.23E-4	6.89E-4		3663.46899	-3.23E-4	8E-6	-5.3E-4	-6.09E-4	-1.77E-4		1333.66	0.00107	0.00559	0.00935	0.01174	0.01305
3662.50467	-4.42E-4	1.18E-4	5.35E-4	3.62E-4	6.57E-4		3662.50467	-3.14E-4	-1.6E-5	-5.21E-4	-6.08E-4	-2.17E-4		1334.63	0.00107	0.00563	0.0094	0.01179	0.01314
3661.54034	-4.25E-4	1.57E-4	5E-4	3.28E-4	6.93E-4		3661.54034	-2.34E-4	5.2E-5	-4.96E-4	-4.81E-4	-1.05E-4		1335.59	0.00103	0.00565	0.00944	0.01185	0.01323
3660.57602	-3.78E-4	2.4E-4	4.69E-4	4.23E-4	7.72E-4		3660.57602	-1.82E-4	1.58E-4	-4.16E-4	-3.64E-4	1.8E-5		1336.55	0.001	0.00566	0.00949	0.01192	0.01333
3659.61169	-3.16E-4	2.77E-4	4.67E-4	5.29E-4	8.66E-4		3659.61169	-1.63E-4	1.54E-4	-3.29E-4	-2.95E-4	3.9E-5		1337.52	0.00103	0.00568	0.00957	0.01201	0.01346
3658.64737	-2.9E-4	2.29E-4	4.97E-4	5.08E-4	9.29E-4		3658.64737	-1.61E-4	4.7E-5	-3.45E-4	-2.79E-4	-4.4E-5		1338.48	0.00106	0.00572	0.00967	0.01211	0.0136
3657.68304	-3.38E-4	1.49E-4	5.17E-4	4.01E-4	9.39E-4		3657.68304	-1.38E-4	7E-6	-3.49E-4	-2.61E-4	-1.13E-4		1339.45	0.00109	0.00578	0.00978	0.01224	0.01375
3656.71872	-4.39E-4	1.25E-4	5.26E-4	3.33E-4	8.98E-4		3656.71872	-6.9E-5	7.9E-5	-2.62E-4	-2.14E-4	-1.58E-4		1340.41	0.00112	0.00583	0.00989	0.01238	0.01391
3655.75439	-5.06E-4	1.83E-4	5.76E-4	3.93E-4	8.53E-4		3655.75439	-5.4E-5	1.15E-4	-2.75E-4	-2.2E-4	-2.36E-4		1341.38	0.00112	0.00587	0.00998	0.01249	0.01407
3654.79007	-5.13E-4	2.5E-4	6.45E-4	5.16E-4	8.63E-4		3654.79007	-1.56E-4	4.3E-5	-4.26E-4	-3.13E-4	-2.92E-4		1342.34	0.00111	0.00592	0.01007	0.01258	0.01419
3653.82575	-5.08E-4	2.72E-4	6.52E-4	5.52E-4	8.84E-4		3653.82575	-2.45E-4	2.6E-5	-4.99E-4	-4.01E-4	-2.38E-4		1343.3	0.0011	0.00598	0.01016	0.0127	0.01432
3652.86142	-5.08E-4	2.69E-4	6.11E-4	5.31E-4	8.96E-4		3652.86142	-2.62E-4	1.18E-4	-4.6E-4	-4.22E-4	-1.24E-4		1344.27	0.0011	0.00605	0.01026	0.01283	0.01446
3651.8971	-4.72E-4	2.82E-4	6.15E-4	5.93E-4	9.64E-4		3651.8971	-2.74E-4	1.69E-4	-4.35E-4	-3.8E-4	-2.8E-5		1345.23	0.0011	0.00611	0.01036	0.01297	0.01461
3650.93277	-4.1E-4	3.04E-4	7.03E-4	6.94E-4	0.00106		3650.93277	-2.48E-4	1.45E-4	-4.09E-4	-3.15E-4	4.2E-5		1346.2	0.00109	0.00617	0.01045	0.01314	0.01478
3649.96845	-3.74E-4	3.26E-4	8.5E-4	7.24E-4	0.0011		3649.96845	-1.91E-4	8.5E-5	-3.66E-4	-2.91E-4	4E-5		1347.16	0.0011	0.00624	0.01056	0.01332	0.01497
3649.00412	-3.32E-4	3.71E-4	9.92E-4	7.11E-4	0.00111		3649.00412	-1.63E-4	3.3E-5	-3.27E-4	-3.02E-4	4E-6		1348.13	0.00111	0.00631	0.01069	0.01347	0.01516
3648.0398	-2.95E-4	4.08E-4	0.00105	7.15E-4	0.00116		3648.0398	-8.5E-5	7.2E-5	-2.63E-4	-2.77E-4	5.4E-5		1349.09	0.00112	0.00637	0.01081	0.0136	0.01531
3647.07547	-3.28E-4	3.98E-4	0.00103	7.07E-4	0.00122		3647.07547	-3E-6	1.29E-4	-2.29E-4	-2.33E-4	1.36E-4		1350.05	0.00109	0.00641	0.01087	0.01369	0.01542
3646.11115	-4.01E-4	3.98E-4	9.94E-4	6.83E-4	0.00128		3646.11115	-9.7E-5	9E-5	-2.78E-4	-2.44E-4	1.17E-4		1351.02	0.00109	0.00641	0.01094	0.0138	0.01554
3645.14682	-4.47E-4	4.79E-4	9.72E-4	7.34E-4	0.00134		3645.14682	-2.59E-4	2.6E-5	-3.68E-4	-3.51E-4	-1.7E-5		1351.98	0.00112	0.00642	0.01104	0.01391	0.01566
3644.1825	-4.61E-4	5.83E-4	9.71E-4	8.59E-4	0.00138		3644.1825	-2.61E-4	3.4E-5	-4.32E-4	-4.68E-4	-1.53E-4		1352.95	0.00112	0.00645	0.0111	0.014	0.01576
3643.21818	-4.83E-4	6.1E-4	9.83E-4	9.09E-4	0.00136		3643.21818	-1.16E-4	7.5E-5	-4.29E-4	-4.35E-4	-1.63E-4		1353.91	0.00109	0.00648	0.01111	0.01405	0.01582
3642.25385	-4.95E-4	5.85E-4	9.78E-4	8.57E-4	0.00129		3642.25385	1.4E-5	4.6E-5	-4.1E-4	-2.97E-4	-3.1E-5		1354.88	0.00106	0.00649	0.01113	0.01409	0.01587
3641.28953	-3.92E-4	5.66E-4	9.78E-4	8.44E-4	0.00128		3641.28953	3.9E-5	-5.1E-5	-4.13E-4	-2.33E-4	1.14E-4		1355.84	0.00104	0.00648	0.01116	0.01411	0.0159
3640.3252	-2.22E-4	5.24E-4	0.00102	8.93E-4	0.00133		3640.3252	3.8E-5	-4.7E-5	-3.75E-4	-2.38E-4	1.81E-4		1356.8	0.00104	0.00648	0.01116	0.01409	0.01591
3639.36088	-1.56E-4	4.8E-4	0.0011	9.11E-4	0.00141		3639.36088	6.7E-5	1.06E-4	-2.81E-4	-2E-4	2.24E-4		1357.77	0.00105	0.00646	0.01114	0.01402	0.01587
3638.39655	-1.99E-4	4.85E-4	0.00117	8.81E-4	0.0015		3638.39655	5.1E-5	2.22E-4	-2.42E-4	-1.45E-4	2.33E-4		1358.73	0.00105	0.00642	0.01111	0.01395	0.01581
3637.43223	-2.32E-4	4.92E-4	0.00121	8.43E-4	0.00155		3637.43223	-5.8E-5	2.17E-4	-2.91E-4	-1.64E-4	1.25E-4		1359.7	0.00103	0.00638	0.01107	0.01392	0.01574
3636.4679	-2.54E-4	4.95E-4	0.00123	8.83E-4	0.00155		3636.4679	-1.55E-4	1.98E-4	-2.79E-4	-2.13E-4	-1.7E-5		1360.66	0.00102	0.00635	0.011	0.01387	0.01567
3635.50358	-2.89E-4	5.9E-4	0.00127	0.00106	0.00163		3635.50358	-1.27E-4	1.89E-4	-1.75E-4	-2.23E-4	-7.8E-5		1361.63	0.00104	0.00632	0.01092	0.01379	0.01558
3634.53925	-2.57E-4	7.61E-4	0.00133	0.00124	0.00182		3634.53925	-1.01E-4	1.37E-4	-1.72E-4	-2.73E-4	-9E-5		1362.59	0.00107	0.00629	0.01087	0.01368	0.01546
3633.57493	-1.62E-4	8.62E-4	0.00137	0.00131	0.00195		3633.57493	-1.88E-4	7.9E-5	-2.83E-4	-3.51E-4	-5.9E-5		1363.55	0.00109	0.00627	0.01081	0.01356	0.01532
3632.61061	-1.35E-4	7.85E-4	0.00136	0.00132	0.00195		3632.61061	-2.28E-4	7.4E-5	-3.01E-4	-3.19E-4	6E-5		1364.52	0.00108	0.00624	0.01069	0.01341	0.01514
3631.64628	-2.17E-4	6.09E-4	0.00128	0.00128	0.00187		3631.64628	-1.67E-4	1.16E-4	-2.52E-4	-2.47E-4	1.5E-4		1365.48	0.00104	0.00616	0.01052	0.01323	0.01491
3630.68196	-2.78E-4	5.48E-4	0.00122	0.00126	0.00178		3630.68196	-1.76E-4	1.61E-4	-2.77E-4	-2.93E-4	8.8E-5		1366.45	9.98676E-4	0.00603	0.01033	0.01302	0.01464
3629.71763	-2.33E-4	6.42E-4	0.00128	0.00137	0.00178		3629.71763	-2.59E-4	1.46E-4	-3.26E-4	-4.22E-4	-2.8E-5		1367.41	9.9203E-4	0.00591	0.01012	0.0128	0.01437
3628.75331	-1.68E-4	7.29E-4	0.0014	0.00148	0.00184		3628.75331	-2.44E-4	6.9E-5	-3.6E-4	-5.34E-4	-7.7E-5		1368.38	0.00102	0.0058	0.00992	0.01256	0.0141
3627.78898	-1.71E-4	7.59E-4	0.00147	0.00148	0.00185		3627.78898	-1.09E-4	4.5E-5	-3.92E-4	-5.43E-4	-9E-5		1369.34	0.00103	0.00569	0.00972	0.01227	0.01383
3626.82466	-2.54E-4	7.93E-4	0.00149	0.0014	0.00176		3626.82466	3.4E-5	1.51E-4	-3.45E-4	-4.12E-4	-9.7E-5		1370.31	9.83924E-4	0.00556	0.00951	0.01196	0.01351
3625.86033	-3.31E-4	8.69E-4	0.00152	0.00138	0.00174		3625.86033	1.17E-4	2.82E-4	-2.47E-4	-2.65E-4	-4.4E-5		1371.27	9.10908E-4	0.00543	0.00931	0.01167	0.01317
3624.89601	-3.15E-4	9.94E-4	0.00165	0.0015	0.00189		3624.89601	1.22E-4	3.06E-4	-2.59E-4	-2E-4	4.2E-5		1372.23	8.8644E-4	0.00532	0.00912	0.01142	0.01286
3623.93168	-2.41E-4	0.0011	0.00178	0.00167	0.00207		3623.93168	5.6E-5	2.15E-4	-3.65E-4	-1.83E-4	5.1E-5		1373.2	9.10029E-4	0.00523	0.00893	0.0112	0.01258
3622.96736	-1.52E-4	0.0011	0.00179	0.00175	0.00217		3622.96736	-6.7E-5	1.01E-4	-4.25E-4	-2.13E-4	-1.8E-5		1374.16	9.27791E-4	0.00515	0.00873	0.01096	0.01228
3622.00304	-7.5E-5	0.001	0.00171	0.00171	0.00219		3622.00304	-1.89E-4	5.2E-5	-4.29E-4	-2.81E-4	-4.8E-5		1375.13	9.19908E-4	0.00506	0.00851	0.01068	0.01196
3621.03871	-6.6E-5	8.71E-4	0.00161	0.00165	0.00216		3621.03871	-2.26E-4	9E-5	-3.87E-4	-3.01E-4	0		1376.09	8.94964E-4	0.00493	0.00829	0.01037	0.01163
3620.07439	-1.05E-4	8.56E-4	0.00159	0.00167	0.00215		3620.07439	-1.37E-4	1.85E-4	-2.79E-4	-2.3E-4	7E-5		1377.06	8.70213E-4	0.00478	0.00805	0.01006	0.0113
3619.11006	-1.13E-4	9.95E-4	0.00168	0.00174	0.00221		3619.11006	-3E-6	2.71E-4	-1.82E-4	-1.35E-4	1.14E-4		1378.02	8.5634E-4	0.00464	0.00783	0.00976	0.01098
3618.14574	-1.04E-4	0.00109	0.00177	0.00177	0.00225		3618.14574	3.7E-5	2.87E-4	-1.83E-4	-8.9E-5	9.8E-5		1378.98	8.46833E-4	0.00453	0.00761	0.00948	0.01067
3617.18141	-1.49E-4	0.00102	0.00175	0.00169	0.00218		3617.18141	-4.1E-5	2.05E-4	-2.85E-4	-1.16E-4	3.3E-5		1379.95	8.49009E-4	0.00445	0.00741	0.00924	0.01037
3616.21709	-2.1E-4	9.48E-4	0.00165	0.00158	0.00212		3616.21709	-1.67E-4	1.06E-4	-4.01E-4	-2.05E-4	-6E-6		1380.91	8.70213E-4	0.00437	0.00723	0.00902	0.01008
3615.25276	-2.57E-4	9.71E-4	0.00161	0.00158	0.0022		3615.25276	-2.36E-4	1.31E-4	-4.09E-4	-2.91E-4	2E-5		1381.88	8.86559E-4	0.00427	0.00705	0.00877	0.00977
3614.28844	-2.55E-4	0.00104	0.00167	0.00171	0.0024		3614.28844	-1.67E-4	2.28E-4	-3.12E-4	-3.47E-4	6.3E-5		1382.84	8.85293E-4	0.00414	0.00684	0.00849	0.00946
3613.32411	-1.14E-4	0.00111	0.00179	0.00187	0.00263		3613.32411	-2E-5	2.33E-4	-2.66E-4	-3.45E-4	4.9E-5		1383.81	8.85978E-4	0.00402	0.00661	0.00821	0.00915
3612.35979	4.8E-5	0.00111	0.00189	0.00196	0.00273		3612.35979	6.1E-5	1.59E-4	-3.36E-4	-2.55E-4	-2.4E-5		1384.77	8.87528E-4	0.00393	0.00641	0.00795	0.00884
3611.39547	2.9E-5	0.00107	0.00194	0.00192	0.00265		3611.39547	7E-6	9.1E-5	-4.31E-4	-1.75E-4	-1.05E-4		1385.73	8.66085E-4	0.00387	0.00625	0.00772	0.00856
3610.43114	-1.01E-4	0.00114	0.00199	0.00186	0.00255		3610.43114	-1.07E-4	7E-5	-5.15E-4	-1.71E-4	-1.43E-4		1386.7	8.26359E-4	0.00377	0.0061	0.00749	0.00829
3609.46682	-1.49E-4	0.00126	0.00203	0.00185	0.00254		3609.46682	-1.78E-4	1.25E-4	-5.71E-4	-2E-4	-1.48E-4		1387.66	7.97242E-4	0.00364	0.00592	0.00726	0.00803
3608.50249	-1.33E-4	0.00128	0.00196	0.00186	0.00257		3608.50249	-2.06E-4	1.65E-4	-5.43E-4	-2.75E-4	-1.81E-4		1388.63	7.96497E-4	0.00353	0.00574	0.00706	0.00778
3607.53817	-1.3E-4	0.00123	0.0019	0.00188	0.00262		3607.53817	-2.43E-4	9.3E-5	-4.76E-4	-4.06E-4	-1.94E-4		1389.59	8.10951E-4	0.00346	0.00557	0.00688	0.00755
3606.57384	-1.18E-4	0.00121	0.00195	0.00197	0.00266		3606.57384	-2.57E-4	1.9E-5	-4.35E-4	-4.79E-4	-9.5E-5		1390.56	8.06153E-4	0.00339	0.00539	0.00668	0.00732
3605.60952	-9.8E-5	0.00123	0.002	0.00208	0.00268		3605.60952	-1.81E-4	3.2E-5	-4.13E-4	-3.91E-4	4.9E-5		1391.52	7.86304E-4	0.00332	0.00522	0.00646	0.00709
3604.64519	-7E-5	0.00123	0.00202	0.00214	0.00272		3604.64519	-5.6E-5	3.9E-5	-3.99E-4	-2.23E-4	1.25E-4		1392.48	7.7109E-4	0.00323	0.00507	0.00626	0.00687
3603.68087	-5.2E-5	0.00119	0.00205	0.00213	0.00274		3603.68087	1.1E-5	1.1E-5	-3.74E-4	-1.56E-4	1.53E-4		1393.45	7.37324E-4	0.00314	0.00491	0.00605	0.00663
3602.71654	-1.03E-4	0.00113	0.00208	0.0021	0.00271		3602.71654	1.8E-5	8.3E-5	-3.02E-4	-1.97E-4	2.35E-4		1394.41	6.97926E-4	0.00303	0.00475	0.00587	0.00639
3601.75222	-1.43E-4	0.00113	0.0021	0.0021	0.00272		3601.75222	3.9E-5	2.39E-4	-1.94E-4	-2.27E-4	3.26E-4		1395.38	7.04646E-4	0.00294	0.00463	0.00574	0.00622
3600.78789	-7.9E-5	0.00125	0.00214	0.00215	0.00283		3600.78789	5.7E-5	3.27E-4	-1.44E-4	-2.39E-4	2.98E-4		1396.34	7.29501E-4	0.00286	0.00453	0.00561	0.00609
3599.82357	1E-6	0.00139	0.00216	0.00222	0.00295		3599.82357	4.8E-5	3.57E-4	-2.03E-4	-2.41E-4	2.08E-4		1397.31	7.21067E-4	0.00279	0.00438	0.00544	0.00595
3598.85925	2.4E-5	0.00139	0.00218	0.00225	0.00295		3598.85925	4.9E-5	3.2E-4	-3.04E-4	-2.16E-4	1.12E-4		1398.27	7.04229E-4	0.00273	0.00426	0.00526	0.00579
3597.89492	5.3E-5	0.00135	0.00227	0.00225	0.00295		3597.89492	4E-6	1.94E-4	-4.09E-4	-2.57E-4	-3.1E-5		1399.23	7.15524E-4	0.00266	0.00418	0.00511	0.00562
3596.9306	8.8E-5	0.00143	0.00232	0.00226	0.003		3596.9306	-1.34E-4	6E-5	-5.08E-4	-3.86E-4	-1.33E-4		1400.2	7.33748E-4	0.00257	0.00407	0.00495	0.00545
3595.96627	5.3E-5	0.00153	0.00225	0.00225	0.00304		3595.96627	-2.78E-4	-7E-5	-5.41E-4	-4.73E-4	-1.3E-4		1401.16	7.31915E-4	0.0025	0.00395	0.00481	0.00528
3595.00195	-9E-6	0.00157	0.00218	0.00226	0.00303		3595.00195	-3.15E-4	-1.27E-4	-4.82E-4	-4.31E-4	-7.9E-5		1402.13	7.27862E-4	0.00245	0.00384	0.0047	0.00514
3594.03762	-4E-6	0.00152	0.00219	0.00236	0.00301		3594.03762	-2.26E-4	-1.6E-5	-3.7E-4	-2.87E-4	-1.3E-5		1403.09	7.20754E-4	0.0024	0.00376	0.0046	0.00501
3593.0733	5.3E-5	0.00143	0.00223	0.00248	0.00303		3593.0733	-1.25E-4	1.31E-4	-2.75E-4	-1.75E-4	7.6E-5		1404.06	6.87703E-4	0.00235	0.00366	0.00448	0.00487
3592.10897	1.06E-4	0.0014	0.00234	0.00253	0.00311		3592.10897	-7.6E-5	1.88E-4	-2.75E-4	-1.97E-4	1.71E-4		1405.02	6.61314E-4	0.0023	0.00355	0.00436	0.00474
3591.14465	1.3E-4	0.00147	0.00246	0.00251	0.00317		3591.14465	-8.2E-5	1.96E-4	-3.71E-4	-3E-4	1.76E-4		1405.99	6.74352E-4	0.00226	0.00345	0.00428	0.00465
3590.18032	1.14E-4	0.00152	0.00247	0.00246	0.0032		3590.18032	-1.67E-4	1.53E-4	-4.41E-4	-3.51E-4	8.4E-5		1406.95	7.01293E-4	0.00222	0.00337	0.0042	0.00458
3589.216	1.05E-4	0.00154	0.00242	0.00247	0.0033		3589.216	-2.57E-4	8.7E-5	-4.29E-4	-2.76E-4	3.9E-5		1407.91	7.03692E-4	0.00218	0.00329	0.00407	0.00447
3588.25168	1.24E-4	0.00158	0.0024	0.00256	0.00339		3588.25168	-2.55E-4	1.13E-4	-3.99E-4	-1.44E-4	8.4E-5		1408.88	6.72594E-4	0.00212	0.0032	0.00395	0.00436
3587.28735	1.22E-4	0.00156	0.00243	0.00259	0.0034		3587.28735	-1.87E-4	1.91E-4	-3.81E-4	-6.3E-5	1.61E-4		1409.84	6.43909E-4	0.00206	0.00311	0.00386	0.00428
3586.32303	7.7E-5	0.00146	0.00242	0.00252	0.00335		3586.32303	-1.16E-4	2.23E-4	-3.32E-4	-5E-5	1.93E-4		1410.81	6.4005E-4	0.00204	0.00304	0.0038	0.0042
3585.3587	-9E-6	0.00136	0.00236	0.00248	0.00335		3585.3587	-6.5E-5	2.03E-4	-2.31E-4	-7.6E-5	1.17E-4		1411.77	6.20037E-4	0.00203	0.00297	0.00372	0.00409
3584.39438	-1.03E-4	0.00132	0.00233	0.00246	0.00335		3584.39438	-4.6E-5	1.32E-4	-1.63E-4	-1.59E-4	-2.1E-5		1412.74	5.74872E-4	0.00196	0.00289	0.00362	0.00395
3583.43005	-1.24E-4	0.0014	0.00245	0.00244	0.00335		3583.43005	-7.6E-5	8.4E-5	-1.87E-4	-3.03E-4	-8E-5		1413.7	5.72056E-4	0.0019	0.00282	0.00353	0.00384
3582.46573	-6.2E-5	0.00159	0.0026	0.00252	0.00336		3582.46573	-9.2E-5	1.58E-4	-2.12E-4	-3.73E-4	1.3E-5		1414.66	6.17355E-4	0.00187	0.00276	0.00345	0.00377
3581.5014	3.5E-5	0.00174	0.00269	0.00269	0.00338		3581.5014	-7.2E-5	2.72E-4	-1.98E-4	-3.15E-4	1.28E-4		1415.63	6.45474E-4	0.00185	0.00271	0.00337	0.00372
3580.53708	1.54E-4	0.0018	0.00273	0.00277	0.00343		3580.53708	-1.43E-4	2.61E-4	-2.49E-4	-2.94E-4	6.3E-5		1416.59	6.50093E-4	0.00182	0.00267	0.0033	0.00367
3579.57275	2.62E-4	0.00181	0.00273	0.00274	0.00347		3579.57275	-2.52E-4	1.85E-4	-3.96E-4	-3.88E-4	-1.44E-4		1417.56	6.4519E-4	0.00179	0.00264	0.00324	0.00362
3578.60843	3.01E-4	0.00182	0.00272	0.00269	0.00348		3578.60843	-1.81E-4	1.64E-4	-5.42E-4	-3.96E-4	-3E-4		1418.52	6.1132E-4	0.00176	0.00258	0.00316	0.00356
3577.64411	3.02E-4	0.00188	0.00273	0.00266	0.00356		3577.64411	-3.5E-5	1.66E-4	-5.8E-4	-2.56E-4	-3.08E-4		1419.49	5.66483E-4	0.00174	0.00251	0.00309	0.00347
3576.67978	3.17E-4	0.00198	0.00277	0.00269	0.0037		3576.67978	-1.6E-5	1.67E-4	-4.58E-4	-1.98E-4	-1.95E-4		1420.45	5.63428E-4	0.00171	0.00247	0.00303	0.00339
3575.71546	2.83E-4	0.00199	0.00279	0.00279	0.00376		3575.71546	-6.7E-5	2.06E-4	-2.81E-4	-2.2E-4	-4.2E-5		1421.41	6.0913E-4	0.00167	0.00245	0.00299	0.00332
3574.75113	1.57E-4	0.00189	0.00276	0.00286	0.0037		3574.75113	-1.01E-4	2.95E-4	-1.75E-4	-1.35E-4	1.07E-4		1422.38	6.60166E-4	0.00165	0.00245	0.00295	0.00326
3573.78681	9E-5	0.00182	0.00269	0.00287	0.00364		3573.78681	-9.8E-5	3.31E-4	-1.21E-4	-1.1E-5	2.04E-4		1423.34	6.77347E-4	0.00165	0.00246	0.00293	0.00323
3572.82248	1.8E-4	0.00187	0.00266	0.00287	0.00371		3572.82248	-7.6E-5	1.98E-4	-1.41E-4	-3.6E-5	1.4E-4		1424.31	6.52269E-4	0.00164	0.00243	0.0029	0.00318
3571.85816	2.81E-4	0.00197	0.00269	0.00286	0.00385		3571.85816	-7.5E-5	4.2E-5	-2.66E-4	-1.55E-4	-4.3E-5		1425.27	6.03274E-4	0.00162	0.00233	0.00284	0.0031
3570.89383	2.58E-4	0.00206	0.00273	0.0029	0.00391		3570.89383	-8.7E-5	6.5E-5	-3.67E-4	-1.53E-4	-1.09E-4		1426.24	5.64918E-4	0.0016	0.00222	0.00279	0.00302
3569.92951	2.04E-4	0.00215	0.00278	0.00299	0.0039		3569.92951	-1.25E-4	1.8E-4	-3.33E-4	-6.2E-5	2.1E-5		1427.2	5.59166E-4	0.00158	0.00216	0.00275	0.00298
3568.96518	3.21E-4	0.00225	0.00289	0.00316	0.00396		3568.96518	-1.96E-4	2.01E-4	-2.4E-4	-7.9E-5	1.26E-4		1428.16	5.69195E-4	0.00155	0.00214	0.00271	0.00296
3568.00086	5.45E-4	0.00228	0.00309	0.00338	0.0041		3568.00086	-2.41E-4	1.23E-4	-2.22E-4	-2.33E-4	6E-5		1429.13	5.82084E-4	0.00153	0.00214	0.00266	0.00292
3567.03654	6.14E-4	0.00219	0.00325	0.00352	0.0042		3567.03654	-2.24E-4	4.3E-5	-2.6E-4	-3.48E-4	-2.7E-5		1430.09	6.05509E-4	0.00153	0.00214	0.00261	0.00287
3566.07221	5.03E-4	0.00203	0.00324	0.00347	0.00418		3566.07221	-1.69E-4	8E-6	-2.48E-4	-2.74E-4	-5E-6		1431.06	6.10173E-4	0.00153	0.00212	0.00259	0.00282
3565.10789	3.3E-4	0.00188	0.00312	0.00331	0.00407		3565.10789	-1.29E-4	1E-5	-1.83E-4	-1.34E-4	8E-5		1432.02	5.84751E-4	0.00151	0.00209	0.00257	0.00277
3564.14356	2.06E-4	0.00189	0.00312	0.00323	0.00402		3564.14356	-1.41E-4	1E-5	-1.85E-4	-9E-5	1.27E-4		1432.99	5.70819E-4	0.00149	0.00209	0.00254	0.00274
3563.17924	1.67E-4	0.00208	0.00323	0.00327	0.00405		3563.17924	-1.82E-4	-1.2E-5	-2.88E-4	-1.42E-4	1.06E-4		1433.95	5.80847E-4	0.00148	0.00208	0.00251	0.00271
3562.21491	1.23E-4	0.0022	0.00318	0.00329	0.00405		3562.21491	-1.71E-4	2.5E-5	-3.06E-4	-2.07E-4	1.36E-4		1434.91	6.05807E-4	0.00147	0.00204	0.00247	0.00269
3561.25059	6.5E-5	0.00219	0.00295	0.00325	0.00403		3561.25059	-7.2E-5	1.73E-4	-1.43E-4	-1.43E-4	2.11E-4		1435.88	6.2716E-4	0.00148	0.00202	0.00244	0.00268
3560.28626	7.8E-5	0.00222	0.00284	0.00325	0.00408		3560.28626	1E-6	2.65E-4	-5.9E-5	-1.4E-5	1.38E-4		1436.84	6.19382E-4	0.00145	0.002	0.00241	0.00268
3559.32194	1.65E-4	0.00228	0.003	0.00332	0.00414		3559.32194	-6.9E-5	1.4E-4	-2.08E-4	-7.4E-5	-6.9E-5		1437.81	6.0606E-4	0.00142	0.00199	0.0024	0.00269
3558.35761	2.34E-4	0.00223	0.00317	0.00335	0.00416		3558.35761	-2.44E-4	-3.5E-5	-3.7E-4	-2.56E-4	-2.15E-4		1438.77	5.99563E-4	0.00142	0.00201	0.00243	0.00266
3557.39329	2.56E-4	0.0021	0.0032	0.00331	0.00415		3557.39329	-3.77E-4	-3.4E-5	-4.02E-4	-2.7E-4	-1.81E-4		1439.74	5.84051E-4	0.00142	0.00201	0.00245	0.00261
3556.42897	3.06E-4	0.00207	0.00323	0.00336	0.00413		3556.42897	-3.6E-4	9.8E-5	-4.01E-4	-1.34E-4	-1.4E-5		1440.7	5.89654E-4	0.00145	0.002	0.00247	0.00262
3555.46464	3.47E-4	0.00217	0.00329	0.00351	0.00418		3555.46464	-2.57E-4	2.02E-4	-4.18E-4	-1.16E-4	1.18E-4		1441.67	6.11201E-4	0.0015	0.00202	0.00251	0.00267
3554.50032	2.72E-4	0.00223	0.0033	0.00357	0.00428		3554.50032	-2.14E-4	1.64E-4	-4.27E-4	-2.57E-4	1.08E-4		1442.63	5.9405E-4	0.00151	0.002	0.00251	0.00267
3553.53599	1.67E-4	0.00217	0.00329	0.00346	0.0043		3553.53599	-2.81E-4	3.3E-5	-4.24E-4	-3.81E-4	3.1E-5		1443.59	5.6006E-4	0.00147	0.00195	0.00245	0.00261
3552.57167	1.74E-4	0.00211	0.00335	0.00338	0.00429		3552.57167	-3.77E-4	-3.2E-5	-4.24E-4	-4.46E-4	-1.9E-5		1444.56	5.72219E-4	0.00144	0.00194	0.00238	0.00259
3551.60734	2.31E-4	0.0022	0.0035	0.00346	0.0044		3551.60734	-3.39E-4	3.6E-5	-3.48E-4	-4.57E-4	-2.9E-5		1445.52	6.28442E-4	0.00146	0.00197	0.0024	0.00262
3550.64302	2.18E-4	0.00238	0.00363	0.0036	0.00463		3550.64302	-1.53E-4	1.82E-4	-1.79E-4	-3.82E-4	-3.9E-5		1446.49	6.69613E-4	0.0015	0.002	0.00245	0.00263
3549.67869	1.89E-4	0.0025	0.0036	0.0037	0.00477		3549.67869	-5.5E-5	2.66E-4	-1.08E-4	-3.29E-4	-1.34E-4		1447.45	6.64055E-4	0.00152	0.00201	0.00247	0.00261
3548.71437	1.7E-4	0.00248	0.00347	0.00367	0.00469		3548.71437	-1.11E-4	2.62E-4	-1.98E-4	-3.13E-4	-2.39E-4		1448.42	6.29842E-4	0.00151	0.00203	0.00245	0.00259
3547.75004	8.1E-5	0.00237	0.00338	0.00356	0.00456		3547.75004	-1.27E-4	2.45E-4	-3.12E-4	-2.4E-4	-1.64E-4		1449.38	5.90712E-4	0.00147	0.00201	0.00241	0.00255
3546.78572	-1.3E-5	0.00229	0.00337	0.00347	0.00452		3546.78572	-7.4E-5	2.16E-4	-4.01E-4	-1.91E-4	4E-6		1450.34	5.74321E-4	0.00143	0.00196	0.00239	0.00252
3545.8214	1.7E-5	0.00229	0.0033	0.00345	0.00451		3545.8214	-8E-5	2.03E-4	-5.09E-4	-2.58E-4	-2.9E-5		1451.31	5.84647E-4	0.0014	0.00197	0.00239	0.00252
3544.85707	1.22E-4	0.00231	0.00319	0.00355	0.00448		3544.85707	-1.65E-4	2.06E-4	-6.13E-4	-4.17E-4	-2.62E-4		1452.27	5.94646E-4	0.00138	0.00197	0.00238	0.00253
3543.89275	2.17E-4	0.00235	0.00319	0.00378	0.00455		3543.89275	-2.58E-4	1.48E-4	-6.93E-4	-6.13E-4	-4.21E-4		1453.24	6.00278E-4	0.00138	0.00194	0.00237	0.00253
3542.92842	2.71E-4	0.00241	0.00333	0.00397	0.00473		3542.92842	-3.03E-4	3E-6	-7.86E-4	-7.81E-4	-4.33E-4		1454.2	6.14226E-4	0.00138	0.00193	0.00235	0.00253
3541.9641	2.37E-4	0.00245	0.00344	0.00395	0.00482		3541.9641	-2.56E-4	-9.7E-5	-7.93E-4	-8.26E-4	-3.79E-4		1455.17	6.29365E-4	0.0014	0.00194	0.00233	0.0025
3540.99977	1.27E-4	0.0024	0.00345	0.00377	0.00477		3540.99977	-8.7E-5	6E-6	-6.26E-4	-6.86E-4	-2.4E-4		1456.13	6.14852E-4	0.00139	0.00191	0.00229	0.00244
3540.03545	-1.3E-5	0.00228	0.0034	0.0036	0.00473		3540.03545	1.19E-4	1.74E-4	-4.16E-4	-4.68E-4	-7.5E-5		1457.09	5.7438E-4	0.00137	0.00185	0.00224	0.00238
3539.07112	-1.09E-4	0.00228	0.00336	0.00359	0.0048		3539.07112	2.04E-4	2.24E-4	-2.86E-4	-3.08E-4	5.4E-5		1458.06	5.63353E-4	0.00135	0.0018	0.0022	0.00238
3538.1068	-2.3E-5	0.00244	0.00336	0.00373	0.00491		3538.1068	9.8E-5	2E-4	-2.65E-4	-2.05E-4	1.36E-4		1459.02	5.89475E-4	0.00135	0.00179	0.00219	0.00239
3537.14247	2.31E-4	0.00261	0.00345	0.00392	0.00497		3537.14247	-9.8E-5	1.14E-4	-3.48E-4	-1.54E-4	1.08E-4		1459.99	6.01321E-4	0.00133	0.0018	0.00218	0.00237
3536.17815	4.81E-4	0.00273	0.0036	0.00413	0.005		3536.17815	-2.18E-4	-7E-6	-4.09E-4	-1.63E-4	1.4E-5		1460.95	5.76109E-4	0.0013	0.00183	0.00215	0.00232
3535.21383	5.88E-4	0.00277	0.00375	0.00424	0.00501		3535.21383	-2.15E-4	-5.7E-5	-3.88E-4	-1.26E-4	-7.3E-5		1461.92	5.42209E-4	0.00127	0.00184	0.00211	0.00228
3534.2495	5.69E-4	0.00268	0.00383	0.00421	0.00493		3534.2495	-1.57E-4	-1.1E-4	-4.28E-4	-3.2E-5	-1.3E-4		1462.88	5.39288E-4	0.00128	0.00181	0.0021	0.00227
3533.28518	5.3E-4	0.00254	0.00381	0.00409	0.00478		3533.28518	-1.31E-4	-2.47E-4	-5.36E-4	-8.1E-5	-1.65E-4		1463.84	5.72622E-4	0.00134	0.00176	0.00212	0.00229
3532.32085	4.82E-4	0.00246	0.00368	0.00393	0.00469		3532.32085	-1.23E-4	-2.93E-4	-5.69E-4	-2.69E-4	-2.17E-4		1464.81	6.09562E-4	0.00137	0.00173	0.00213	0.00229
3531.35653	4.78E-4	0.00255	0.00364	0.00389	0.0048		3531.35653	-4.8E-5	-1.13E-4	-4.45E-4	-3.08E-4	-1.82E-4		1465.77	6.20514E-4	0.00134	0.00172	0.00211	0.00226
3530.3922	5.39E-4	0.00272	0.00374	0.00405	0.00508		3530.3922	4.2E-5	1.46E-4	-1.99E-4	-1.43E-4	-2E-5		1466.74	6.06492E-4	0.00128	0.0017	0.00209	0.00223
3529.42788	5.05E-4	0.00277	0.00368	0.00416	0.00525		3529.42788	2.5E-5	2.82E-4	-5.4E-5	-9E-6	6.4E-5		1467.7	5.94437E-4	0.00127	0.00171	0.00209	0.00221
3528.46355	3.83E-4	0.00273	0.00349	0.00409	0.00516		3528.46355	-7.3E-5	3.38E-4	-9.6E-5	-2.6E-5	-1.7E-5		1468.67	5.98669E-4	0.00131	0.00174	0.0021	0.0022
3527.49923	3.3E-4	0.00273	0.00346	0.004	0.00504		3527.49923	-1.44E-4	4.15E-4	-1.83E-4	-1.59E-4	-1.44E-4		1469.63	6.09726E-4	0.00137	0.00176	0.00211	0.00219
3526.5349	3.54E-4	0.00278	0.00361	0.00396	0.00504		3526.5349	-1.7E-4	4.32E-4	-2.8E-4	-3.25E-4	-1.98E-4		1470.59	6.29276E-4	0.00139	0.00176	0.00209	0.00219
3525.57058	3.98E-4	0.00284	0.00377	0.00405	0.00512		3525.57058	-1.83E-4	3.91E-4	-3.74E-4	-4.02E-4	-1.58E-4		1471.56	6.5583E-4	0.00137	0.00172	0.00207	0.00217
3524.60626	3.87E-4	0.00285	0.00385	0.0042	0.00522		3524.60626	-1.14E-4	3.98E-4	-4E-4	-3.32E-4	-6.9E-5		1472.52	6.60375E-4	0.00132	0.00167	0.00205	0.00212
3523.64193	3.32E-4	0.00279	0.00384	0.00424	0.00524		3523.64193	7E-5	4.2E-4	-4.02E-4	-2.73E-4	7E-6		1473.49	6.41704E-4	0.00128	0.00164	0.00202	0.0021
3522.67761	3.07E-4	0.00274	0.00379	0.00419	0.0052		3522.67761	1.4E-4	3.24E-4	-4.92E-4	-3.88E-4	-3.8E-5		1474.45	6.33493E-4	0.00129	0.00164	0.002	0.00209
3521.71328	2.54E-4	0.00271	0.00379	0.0042	0.00517		3521.71328	-1.3E-5	1.37E-4	-5.62E-4	-5.11E-4	-1.27E-4		1475.42	6.25849E-4	0.00131	0.00164	0.00198	0.00206
3520.74896	1.74E-4	0.0027	0.00385	0.00425	0.00518		3520.74896	-1.39E-4	4.9E-5	-4.77E-4	-4.92E-4	-8.9E-5		1476.38	6.05345E-4	0.00131	0.00162	0.00194	0.00203
3519.78463	2.05E-4	0.00279	0.00395	0.00431	0.00523		3519.78463	-1.35E-4	7.6E-5	-4.19E-4	-4.87E-4	-1.4E-5		1477.35	6.07222E-4	0.00127	0.0016	0.00191	0.00203
3518.82031	3.42E-4	0.00288	0.00405	0.0044	0.00528		3518.82031	-1.09E-4	1E-4	-4.52E-4	-5.44E-4	2E-6		1478.31	6.21706E-4	0.00126	0.00161	0.00192	0.00205
3517.85598	4.65E-4	0.00287	0.00415	0.00446	0.00527		3517.85598	-4.1E-5	1.26E-4	-3.97E-4	-5.08E-4	-3.9E-5		1479.27	6.0463E-4	0.00128	0.00162	0.00193	0.00208
3516.89166	5.18E-4	0.00285	0.00422	0.00449	0.00523		3516.89166	4.2E-5	1.86E-4	-3.01E-4	-3.79E-4	-1.68E-4		1480.24	5.81846E-4	0.00131	0.00164	0.00194	0.0021
3515.92733	5.38E-4	0.00287	0.00423	0.00452	0.00525		3515.92733	4.4E-5	2.08E-4	-3.38E-4	-3.2E-4	-2.65E-4		1481.2	5.94899E-4	0.00134	0.00169	0.00193	0.0021
3514.96301	5.99E-4	0.00294	0.00421	0.00455	0.00539		3514.96301	6.3E-5	1.63E-4	-4.2E-4	-3.35E-4	-1.4E-4		1482.17	6.12751E-4	0.00137	0.00173	0.00192	0.00209
3513.99868	6.31E-4	0.00299	0.00419	0.00454	0.00554		3513.99868	1.12E-4	1.14E-4	-3.92E-4	-3.14E-4	1.04E-4		1483.13	6.07558E-4	0.00137	0.00173	0.00191	0.00207
3513.03436	5.15E-4	0.00285	0.00414	0.00447	0.00547		3513.03436	1E-5	4.5E-5	-3.99E-4	-2.93E-4	1.26E-4		1484.1	6.18011E-4	0.00135	0.0017	0.00191	0.00206
3512.07004	3.41E-4	0.00265	0.00401	0.00441	0.00534		3512.07004	-2.12E-4	-7.4E-5	-5.74E-4	-3.35E-4	-8.5E-5		1485.06	6.55025E-4	0.00134	0.00169	0.00192	0.00208
3511.10571	2.71E-4	0.00272	0.00395	0.00443	0.00543		3511.10571	-3.54E-4	-1.44E-4	-6.63E-4	-4.1E-4	-1.9E-4		1486.02	6.80797E-4	0.00136	0.00169	0.00194	0.00212
3510.14139	2.8E-4	0.0029	0.00402	0.00452	0.00561		3510.14139	-3.83E-4	-7.7E-5	-4.88E-4	-4.74E-4	-1.19E-4		1486.99	6.84969E-4	0.00139	0.0017	0.00195	0.00214
3509.17706	2.8E-4	0.00288	0.00409	0.00461	0.00564		3509.17706	-3.85E-4	3.7E-5	-3.57E-4	-5.37E-4	-5.5E-5		1487.95	6.77899E-4	0.0014	0.00172	0.00198	0.00215
3508.21274	3.21E-4	0.00271	0.00406	0.00467	0.00557		3508.21274	-3.65E-4	-1.3E-5	-4.94E-4	-6.27E-4	-8.9E-5		1488.92	6.62372E-4	0.00142	0.00174	0.00204	0.00217
3507.24841	3.88E-4	0.00257	0.00399	0.00468	0.00552		3507.24841	-2.71E-4	-1.93E-4	-6.67E-4	-7.07E-4	-1.77E-4		1489.88	6.44833E-4	0.00143	0.00174	0.00208	0.00219
3506.28409	3.74E-4	0.00266	0.00402	0.00469	0.00558		3506.28409	-1.93E-4	-2E-4	-6.7E-4	-7.31E-4	-2.68E-4		1490.85	6.33687E-4	0.00142	0.00175	0.00209	0.00219
3505.31976	3.36E-4	0.00291	0.00419	0.00475	0.0057		3505.31976	-2.77E-4	-4.7E-5	-5.85E-4	-7.17E-4	-4E-4		1491.81	6.26847E-4	0.0014	0.00176	0.00208	0.00219
3504.35544	3.35E-4	0.00309	0.00429	0.00471	0.0058		3504.35544	-4.29E-4	-5E-6	-5.73E-4	-6.88E-4	-5.8E-4		1492.77	6.16208E-4	0.00138	0.00175	0.00206	0.00222
3503.39111	3.39E-4	0.00317	0.00425	0.00462	0.00589		3503.39111	-4.47E-4	-5.4E-5	-6.77E-4	-6.39E-4	-6.79E-4		1493.74	6.05837E-4	0.00137	0.00174	0.00204	0.00224
3502.42679	3.68E-4	0.00325	0.0043	0.00466	0.00596		3502.42679	-3.25E-4	-6.5E-5	-7.73E-4	-5.5E-4	-5.87E-4		1494.7	6.05345E-4	0.00137	0.00173	0.00205	0.00225
3501.46247	4.76E-4	0.00334	0.00447	0.00479	0.006		3501.46247	-1.85E-4	8E-6	-7.13E-4	-4.45E-4	-3.82E-4		1495.67	6.04421E-4	0.00137	0.00174	0.00209	0.00224
3500.49814	6.67E-4	0.00346	0.00463	0.00495	0.00609		3500.49814	-1.56E-4	1.82E-4	-5.25E-4	-4.25E-4	-2.04E-4		1496.63	5.91636E-4	0.00136	0.00175	0.00212	0.00226
3499.53382	7.74E-4	0.00354	0.00474	0.0051	0.00613		3499.53382	-2.29E-4	2.91E-4	-3.92E-4	-4.71E-4	-1.11E-4		1497.6	5.87478E-4	0.00134	0.00176	0.00213	0.0023
3498.56949	6.75E-4	0.00349	0.00471	0.00517	0.00607		3498.56949	-2.33E-4	2.56E-4	-3.1E-4	-4.42E-4	-7.5E-5		1498.56	5.98028E-4	0.00134	0.0018	0.00216	0.00234
3497.60517	5.16E-4	0.00341	0.00451	0.00511	0.00604		3497.60517	-1.03E-4	2.75E-4	-1.38E-4	-3.63E-4	2.9E-5		1499.52	5.93245E-4	0.00135	0.00183	0.00221	0.00237
3496.64084	4.14E-4	0.0033	0.00431	0.00498	0.00604		3496.64084	-2.3E-5	3.85E-4	-4.2E-5	-3.49E-4	1.35E-4		1500.49	5.73456E-4	0.00138	0.00186	0.00226	0.0024
3495.67652	3.48E-4	0.00305	0.0043	0.00481	0.00599		3495.67652	-1.13E-4	4.25E-4	-1.78E-4	-3.95E-4	2.1E-5		1501.45	5.77733E-4	0.00141	0.00188	0.0023	0.00245
3494.71219	3.25E-4	0.00279	0.00441	0.00467	0.00595		3494.71219	-1.84E-4	3.8E-4	-3.45E-4	-4.08E-4	-1.91E-4		1502.42	6.12929E-4	0.00145	0.00192	0.00235	0.00252
3493.74787	3.51E-4	0.00276	0.00444	0.00465	0.00598		3493.74787	-1.04E-4	2.7E-4	-4.53E-4	-3.43E-4	-2.77E-4		1503.38	6.30513E-4	0.00147	0.00197	0.00242	0.00261
3492.78354	3.87E-4	0.00291	0.00443	0.00475	0.006		3492.78354	-3.1E-5	9.2E-5	-5.58E-4	-2.99E-4	-2.61E-4		1504.35	6.10948E-4	0.00147	0.00201	0.00247	0.00269
3491.81922	4.19E-4	0.0031	0.00453	0.00488	0.006		3491.81922	-1.08E-4	-6E-6	-5.56E-4	-3.82E-4	-2.57E-4		1505.31	5.94482E-4	0.00147	0.00205	0.00251	0.00273
3490.8549	5.28E-4	0.00331	0.00469	0.00498	0.00604		3490.8549	-2.63E-4	1E-5	-4.33E-4	-5.19E-4	-3.57E-4		1506.27	6.01441E-4	0.00147	0.00207	0.00255	0.00277
3489.89057	7.27E-4	0.00345	0.00467	0.00508	0.00619		3489.89057	-2.97E-4	7E-6	-3.02E-4	-5.19E-4	-4.8E-4		1507.24	6.02111E-4	0.00147	0.00208	0.00261	0.0028
3488.92625	8.18E-4	0.00344	0.00456	0.00521	0.00639		3488.92625	-1.69E-4	9E-6	-1.89E-4	-3.9E-4	-5.12E-4		1508.2	5.82382E-4	0.00145	0.0021	0.00265	0.00283
3487.96192	6.24E-4	0.00335	0.00458	0.00524	0.00637		3487.96192	-9.1E-5	1.6E-5	-1.75E-4	-3.47E-4	-5.33E-4		1509.17	5.83768E-4	0.00147	0.00213	0.00269	0.00287
3486.9976	3.26E-4	0.00327	0.00462	0.00498	0.00609		3486.9976	-1.61E-4	1.5E-5	-2.28E-4	-3.94E-4	-4.6E-4		1510.13	6.21036E-4	0.00151	0.00218	0.00275	0.00291
3486.03327	3E-4	0.00326	0.00463	0.00466	0.00593		3486.03327	-2.35E-4	1.25E-4	-2.02E-4	-4.1E-4	-1.85E-4		1511.1	6.43089E-4	0.00155	0.00224	0.00279	0.00295
3485.06895	4.9E-4	0.00337	0.00466	0.00467	0.00611		3485.06895	-2.21E-4	2.55E-4	-2.21E-4	-4.77E-4	-3E-6		1512.06	6.29082E-4	0.00154	0.00227	0.00283	0.00302
3484.10462	5.62E-4	0.0034	0.0047	0.0049	0.00641		3484.10462	-1.78E-4	2.57E-4	-3.73E-4	-6.06E-4	-1.02E-4		1513.03	6.12006E-4	0.00155	0.00229	0.00287	0.0031
3483.1403	5.79E-4	0.00334	0.00478	0.00509	0.00655		3483.1403	-1.48E-4	2.24E-4	-4.94E-4	-6.1E-4	-2.9E-4		1513.99	6.1436E-4	0.00158	0.0023	0.00291	0.00317
3482.17597	6.5E-4	0.00334	0.00486	0.00518	0.00648		3482.17597	-6.8E-5	2.25E-4	-5.26E-4	-4.66E-4	-3.89E-4		1514.95	6.24508E-4	0.00161	0.00231	0.00296	0.00321
3481.21165	6.15E-4	0.00342	0.0048	0.00512	0.00639		3481.21165	3.9E-5	1.84E-4	-5.3E-4	-4.02E-4	-3.99E-4		1515.92	6.28948E-4	0.00164	0.00232	0.00298	0.00322
3480.24733	4.93E-4	0.00353	0.00466	0.00503	0.00643		3480.24733	-4.5E-5	3E-5	-5.52E-4	-5.7E-4	-4.09E-4		1516.88	6.23196E-4	0.00166	0.00234	0.00296	0.00322
3479.283	4.3E-4	0.00347	0.00459	0.0051	0.00647		3479.283	-2.91E-4	-1.83E-4	-5.97E-4	-7.57E-4	-4.48E-4		1517.85	5.9554E-4	0.00165	0.00235	0.00293	0.00323
3478.31868	4.28E-4	0.00321	0.00465	0.00522	0.00641		3478.31868	-4.75E-4	-3.92E-4	-6.8E-4	-7.67E-4	-5.13E-4		1518.81	5.74991E-4	0.00166	0.00235	0.00295	0.00325
3477.35435	4.33E-4	0.00306	0.00484	0.00527	0.00639		3477.35435	-5.77E-4	-5.59E-4	-7.73E-4	-7.01E-4	-6.02E-4		1519.78	5.96002E-4	0.00167	0.00237	0.00299	0.00328
3476.39003	3.87E-4	0.00317	0.00502	0.00534	0.00651		3476.39003	-4.9E-4	-5.27E-4	-6.82E-4	-6.23E-4	-5.94E-4		1520.74	6.18324E-4	0.00164	0.00238	0.00301	0.00328
3475.4257	4.29E-4	0.00335	0.00511	0.0054	0.00664		3475.4257	-2.02E-4	-2.55E-4	-4.28E-4	-5.33E-4	-4.22E-4		1521.7	6.24925E-4	0.00159	0.00239	0.00302	0.00326
3474.46138	6.73E-4	0.00345	0.00512	0.00544	0.00667		3474.46138	-3.4E-5	2.1E-5	-2.62E-4	-4.11E-4	-2.05E-4		1522.67	6.46576E-4	0.00161	0.00242	0.00306	0.00327
3473.49705	8.66E-4	0.00344	0.00504	0.00539	0.00662		3473.49705	-5.9E-5	1.14E-4	-2.31E-4	-2.73E-4	-8.9E-5		1523.63	6.62267E-4	0.00166	0.00245	0.00313	0.00334
3472.53273	8.21E-4	0.00343	0.00489	0.00524	0.00661		3472.53273	-1.12E-4	1.15E-4	-3.26E-4	-2.38E-4	-8E-5		1524.6	6.48454E-4	0.00168	0.00247	0.00318	0.00339
3471.5684	6.67E-4	0.00343	0.00481	0.00512	0.00666		3471.5684	-1.44E-4	1.58E-4	-5.01E-4	-3.31E-4	-7.7E-5		1525.56	6.23256E-4	0.00167	0.00248	0.00318	0.00343
3470.60408	5.94E-4	0.00343	0.00487	0.00516	0.00674		3470.60408	-1.32E-4	2.23E-4	-6.1E-4	-4.48E-4	-1.7E-5		1526.53	6.01709E-4	0.00166	0.00248	0.00317	0.00344
3469.63976	6.17E-4	0.0035	0.00496	0.00536	0.00682		3469.63976	-8.8E-5	2.97E-4	-6.07E-4	-5.07E-4	1E-4		1527.49	5.97388E-4	0.00168	0.00247	0.00316	0.00345
3468.67543	5.83E-4	0.00359	0.00494	0.00551	0.00684		3468.67543	-8.5E-5	3.4E-4	-5.54E-4	-5.09E-4	9.4E-5		1528.45	6.12944E-4	0.00169	0.00248	0.00319	0.00346
3467.71111	5.38E-4	0.00367	0.00491	0.00556	0.00686		3467.71111	-6.3E-5	3.33E-4	-4.84E-4	-4.36E-4	-1.22E-4		1529.42	6.23018E-4	0.00169	0.00248	0.00323	0.0035
3466.74678	6.62E-4	0.00386	0.00497	0.00571	0.00696		3466.74678	1.4E-5	3.75E-4	-3.97E-4	-3.71E-4	-2.53E-4		1530.38	6.12378E-4	0.00168	0.00246	0.00325	0.00356
3465.78246	9.02E-4	0.00404	0.00503	0.00588	0.00704		3465.78246	-2E-5	3.93E-4	-4.09E-4	-4.93E-4	-1.8E-4		1531.35	6.00785E-4	0.00169	0.00249	0.00325	0.0036
3464.81813	0.00101	0.0041	0.00505	0.00579	0.00704		3464.81813	-1.09E-4	3.29E-4	-4.87E-4	-6.1E-4	-3.8E-5		1532.31	5.92738E-4	0.00171	0.00256	0.00326	0.00363
3463.85381	9.4E-4	0.00407	0.00504	0.00558	0.00699		3463.85381	-2.3E-5	3.24E-4	-3.88E-4	-5.39E-4	1E-4		1533.28	5.77033E-4	0.0017	0.0026	0.00327	0.00364
3462.88948	8.94E-4	0.00403	0.00503	0.00557	0.00696		3462.88948	7.9E-5	3.36E-4	-2.11E-4	-5.27E-4	8.7E-5		1534.24	5.76258E-4	0.00167	0.00261	0.00331	0.00366
3461.92516	8.64E-4	0.00396	0.00504	0.00568	0.00692		3461.92516	1.7E-5	2.58E-4	-1.54E-4	-6.28E-4	-6E-5		1535.2	5.9551E-4	0.00169	0.00266	0.00339	0.00369
3460.96083	6.99E-4	0.0038	0.00499	0.00561	0.00682		3460.96083	-9E-6	2.33E-4	-7.8E-5	-5.93E-4	-1.21E-4		1536.17	6.14792E-4	0.00175	0.00273	0.00348	0.00375
3459.99651	5.2E-4	0.00363	0.00489	0.00547	0.00681		3459.99651	5.5E-5	3.1E-4	-7E-6	-4.75E-4	-1.17E-4		1537.13	6.4078E-4	0.00183	0.00277	0.00353	0.0038
3459.03219	4.99E-4	0.00356	0.00493	0.00548	0.00696		3459.03219	-2.6E-5	2.65E-4	-1.77E-4	-5.33E-4	-2.32E-4		1538.1	6.57946E-4	0.0019	0.00278	0.00357	0.00385
3458.06786	6.54E-4	0.00369	0.00516	0.00564	0.00711		3458.06786	-1.74E-4	2.1E-5	-4.59E-4	-7.31E-4	-4.24E-4		1539.06	6.38425E-4	0.00193	0.0028	0.00361	0.0039
3457.10354	8.28E-4	0.00394	0.00541	0.00586	0.00711		3457.10354	-1.64E-4	-1.89E-4	-5.63E-4	-8.2E-4	-5.79E-4		1540.03	6.03884E-4	0.00195	0.00282	0.00363	0.00393
3456.13921	8.23E-4	0.004	0.00548	0.00595	0.00696		3456.13921	-1.26E-4	-1.59E-4	-5.48E-4	-7.14E-4	-6.88E-4		1540.99	5.88238E-4	0.00196	0.00284	0.00366	0.00396
3455.17489	7.07E-4	0.00389	0.00537	0.00584	0.00687		3455.17489	-2.31E-4	1.5E-5	-6.45E-4	-5.85E-4	-6.73E-4		1541.95	5.94616E-4	0.00196	0.00286	0.00374	0.00404
3454.21056	6.4E-4	0.0038	0.0052	0.00558	0.00691		3454.21056	-3.94E-4	5.3E-5	-8.69E-4	-6.08E-4	-6.32E-4		1542.92	6.25461E-4	0.00197	0.00289	0.00384	0.00414
3453.24624	6.19E-4	0.00374	0.00504	0.00535	0.0069		3453.24624	-4.4E-4	-3.3E-5	-9.86E-4	-6.96E-4	-7.27E-4		1543.88	6.86139E-4	0.00201	0.00295	0.00388	0.0042
3452.28191	6.62E-4	0.00379	0.00505	0.00542	0.00685		3452.28191	-3.08E-4	-5E-6	-8.84E-4	-6.66E-4	-6.96E-4		1544.85	7.37071E-4	0.00206	0.00299	0.00388	0.0042
3451.31759	7.96E-4	0.00397	0.00526	0.0057	0.00693		3451.31759	-7.7E-5	1.24E-4	-7E-4	-5.35E-4	-3.79E-4		1545.81	7.23422E-4	0.00205	0.00299	0.00387	0.0042
3450.35326	8.99E-4	0.00403	0.00536	0.00581	0.00696		3450.35326	9.2E-5	2.12E-4	-5.65E-4	-4.52E-4	-1.07E-4		1546.78	6.59287E-4	0.00198	0.00296	0.00385	0.00419
3449.38894	9.02E-4	0.00387	0.0052	0.0058	0.00695		3449.38894	1.17E-4	2.48E-4	-5.09E-4	-4.29E-4	-3.9E-5		1547.74	6.10292E-4	0.00194	0.00294	0.00382	0.00414
3448.42462	8.68E-4	0.00366	0.00505	0.0059	0.00705		3448.42462	1.27E-4	2.78E-4	-4.55E-4	-3.58E-4	-4E-6		1548.71	6.05673E-4	0.00195	0.00294	0.0038	0.00413
3447.46029	8.09E-4	0.0036	0.00514	0.00603	0.00715		3447.46029	1.96E-4	2.49E-4	-4.47E-4	-2.94E-4	-2E-5		1549.67	6.25759E-4	0.00197	0.00294	0.00381	0.00417
3446.49597	7.52E-4	0.00373	0.0054	0.00605	0.00721		3446.49597	1.61E-4	7.8E-5	-6.28E-4	-3.66E-4	-1.74E-4		1550.63	6.46383E-4	0.00199	0.00295	0.00386	0.00422
3445.53164	7.66E-4	0.00388	0.00561	0.00606	0.00728		3445.53164	-4.9E-5	-1.06E-4	-8.12E-4	-5.36E-4	-3.42E-4		1551.6	6.59496E-4	0.00203	0.003	0.00393	0.00423
3444.56732	7.83E-4	0.00387	0.00563	0.00613	0.00731		3444.56732	-2.16E-4	-1.11E-4	-7.54E-4	-7.03E-4	-4.19E-4		1552.56	6.56545E-4	0.00207	0.00305	0.00394	0.00421
3443.60299	6.95E-4	0.00371	0.00542	0.0061	0.00723		3443.60299	-1.8E-4	1E-6	-5.81E-4	-8.13E-4	-4.86E-4		1553.53	6.2573E-4	0.00209	0.00304	0.00389	0.00418
3442.63867	5.13E-4	0.00359	0.00518	0.00598	0.00713		3442.63867	-1.27E-4	1.5E-5	-5.38E-4	-8.32E-4	-6.24E-4		1554.49	5.92738E-4	0.00211	0.00302	0.00384	0.00415
3441.67434	3.79E-4	0.00367	0.00514	0.00598	0.00713		3441.67434	-2.02E-4	-8.3E-5	-6.27E-4	-7.81E-4	-7.07E-4		1555.46	5.92709E-4	0.0021	0.00301	0.00384	0.00413
3440.71002	4.56E-4	0.00386	0.00528	0.00609	0.00719		3440.71002	-2.81E-4	-1.67E-4	-6.86E-4	-8.01E-4	-6.76E-4		1556.42	6.0755E-4	0.00206	0.00302	0.00385	0.00411
3439.74569	6.13E-4	0.00401	0.00541	0.00614	0.00722		3439.74569	-2.4E-4	-2.01E-4	-6.29E-4	-9.81E-4	-5.92E-4		1557.38	6.21349E-4	0.00204	0.00303	0.00382	0.00412
3438.78137	6.13E-4	0.004	0.00536	0.006	0.0073		3438.78137	-1.56E-4	-1.69E-4	-5.42E-4	-0.00116	-4.29E-4		1558.35	6.3917E-4	0.00207	0.00304	0.0038	0.00415
3437.81704	5.72E-4	0.00386	0.00523	0.00578	0.00738		3437.81704	-2.19E-4	-1.46E-4	-6.03E-4	-0.00118	-2.9E-4		1559.31	6.3774E-4	0.00208	0.00307	0.0038	0.00415
3436.85272	6.82E-4	0.00383	0.00526	0.00578	0.00739		3436.85272	-3.46E-4	-1.58E-4	-7.69E-4	-0.00103	-2.95E-4		1560.28	6.14375E-4	0.00207	0.0031	0.00382	0.00411
3435.8884	8.3E-4	0.00393	0.00541	0.00601	0.00741		3435.8884	-3.22E-4	-9E-5	-8.41E-4	-7.75E-4	-3.91E-4		1561.24	6.15925E-4	0.00206	0.00311	0.00383	0.0041
3434.92407	8.77E-4	0.00395	0.00545	0.00618	0.00739		3434.92407	-2.34E-4	-3.7E-5	-8.26E-4	-6.26E-4	-5.22E-4		1562.21	6.63683E-4	0.0021	0.00312	0.00383	0.00414
3433.95975	9.34E-4	0.00398	0.00544	0.00624	0.00734		3433.95975	-2.33E-4	-9.9E-5	-8.16E-4	-6.59E-4	-5.87E-4		1563.17	7.16463E-4	0.00212	0.00313	0.00384	0.00419
3432.99542	0.00102	0.00407	0.00551	0.00628	0.00736		3432.99542	-2.38E-4	-6.9E-5	-7.21E-4	-6.92E-4	-5.4E-4		1564.13	7.05287E-4	0.00208	0.00313	0.00385	0.00423
3432.0311	9.61E-4	0.00404	0.0055	0.00623	0.00738		3432.0311	-1.57E-4	1.56E-4	-4.85E-4	-6.08E-4	-5.13E-4		1565.1	6.37203E-4	0.00205	0.00312	0.00386	0.00424
3431.06677	8.12E-4	0.00398	0.00541	0.00605	0.00733		3431.06677	-1.57E-4	2.93E-4	-3.87E-4	-5.34E-4	-6.3E-4		1566.06	6.27458E-4	0.0021	0.00316	0.00389	0.00428
3430.10245	7.66E-4	0.00405	0.00541	0.00585	0.0073		3430.10245	-3.36E-4	1.76E-4	-6.18E-4	-6.24E-4	-7.53E-4		1567.03	7.09102E-4	0.0022	0.00323	0.00395	0.00436
3429.13812	8.3E-4	0.00419	0.00552	0.00583	0.00737		3429.13812	-4.78E-4	1.1E-5	-9.26E-4	-7.77E-4	-6.18E-4		1567.99	7.77617E-4	0.00225	0.00328	0.00399	0.0044
3428.1738	9.44E-4	0.00423	0.00568	0.00598	0.00748		3428.1738	-4.46E-4	-6E-5	-0.00105	-7.94E-4	-3.25E-4		1568.96	7.86811E-4	0.00226	0.0033	0.00403	0.00442
3427.20947	9.67E-4	0.00415	0.00573	0.00608	0.0075		3427.20947	-3.51E-4	-4.4E-5	-9.64E-4	-6.93E-4	-1.48E-4		1569.92	7.65264E-4	0.0023	0.00333	0.00408	0.00443
3426.24515	8.72E-4	0.00402	0.00555	0.00606	0.00742		3426.24515	-2.81E-4	3.4E-5	-8.12E-4	-5.81E-4	-7.5E-5		1570.88	7.28533E-4	0.00233	0.00335	0.00413	0.00444
3425.28083	8.03E-4	0.00395	0.00526	0.00607	0.00731		3425.28083	-1.62E-4	1.43E-4	-6.86E-4	-4.45E-4	-2.1E-5		1571.85	6.98864E-4	0.00235	0.00336	0.00417	0.00446
3424.3165	7.38E-4	0.00396	0.00519	0.00603	0.00726		3424.3165	1.9E-5	2.79E-4	-5.54E-4	-3.19E-4	2.1E-5		1572.81	6.88732E-4	0.00236	0.00337	0.00421	0.00453
3423.35218	6.67E-4	0.00397	0.00531	0.00593	0.00733		3423.35218	1.38E-4	4.13E-4	-4.14E-4	-3.05E-4	4.5E-5		1573.78	6.86616E-4	0.00236	0.0034	0.00425	0.00461
3422.38785	6.92E-4	0.00401	0.00545	0.00599	0.00741		3422.38785	1.42E-4	5E-4	-3.14E-4	-3.52E-4	2.6E-5		1574.74	6.86616E-4	0.00236	0.00346	0.0043	0.00467
3421.42353	7.4E-4	0.00408	0.00558	0.00621	0.00743		3421.42353	1E-5	4.58E-4	-2.79E-4	-3.29E-4	-1.5E-5		1575.71	6.99759E-4	0.00236	0.00351	0.00436	0.00472
3420.4592	7.07E-4	0.00401	0.00564	0.00623	0.00737		3420.4592	-1.91E-4	2.7E-4	-3.49E-4	-2.6E-4	-1.8E-5		1576.67	7.25642E-4	0.00237	0.00356	0.00442	0.00479
3419.49488	6.43E-4	0.00376	0.00557	0.00605	0.00723		3419.49488	-2.82E-4	9.2E-5	-4.96E-4	-3.29E-4	3.7E-5		1577.63	7.31826E-4	0.0024	0.00361	0.00443	0.00487
3418.53055	6.08E-4	0.00358	0.00538	0.006	0.0071		3418.53055	-2.67E-4	6E-6	-5.87E-4	-5.54E-4	3.5E-5		1578.6	7.1089E-4	0.00244	0.0037	0.00447	0.00494
3417.56623	6.87E-4	0.00372	0.00528	0.00615	0.00714		3417.56623	-3.04E-4	-4.9E-5	-5.91E-4	-7.5E-4	-1.46E-4		1579.56	7.03484E-4	0.00249	0.00381	0.00458	0.00504
3416.6019	9.12E-4	0.004	0.00538	0.00631	0.00741		3416.6019	-3.54E-4	9E-6	-6.09E-4	-8.02E-4	-2.91E-4		1580.53	7.2208E-4	0.00256	0.0039	0.00471	0.00516
3415.63758	0.00108	0.00414	0.0055	0.00642	0.00765		3415.63758	-3.09E-4	2.38E-4	-6.17E-4	-6.79E-4	-2.48E-4		1581.49	7.31513E-4	0.0026	0.00397	0.00482	0.00528
3414.67326	0.00104	0.00419	0.00554	0.0065	0.00764		3414.67326	-2.5E-4	4.32E-4	-5.27E-4	-4.94E-4	-3.08E-4		1582.46	7.20963E-4	0.00263	0.00403	0.0049	0.0054
3413.70893	9.29E-4	0.00425	0.00563	0.00641	0.00753		3413.70893	-2.77E-4	4.61E-4	-4.04E-4	-4.17E-4	-4.8E-4		1583.42	7.12231E-4	0.00267	0.00412	0.00499	0.00552
3412.74461	8.27E-4	0.00421	0.00569	0.00619	0.00741		3412.74461	-3.94E-4	3.75E-4	-3.74E-4	-4.57E-4	-4.72E-4		1584.39	7.07865E-4	0.0027	0.00421	0.00508	0.00562
3411.78028	7.33E-4	0.004	0.00561	0.00606	0.00729		3411.78028	-5.28E-4	2.23E-4	-4.57E-4	-5.64E-4	-4.15E-4		1585.35	7.02515E-4	0.00272	0.00427	0.00515	0.00569
3410.81596	7.27E-4	0.00391	0.00556	0.00608	0.00724		3410.81596	-5E-4	1.06E-4	-5.51E-4	-6.49E-4	-4.78E-4		1586.31	6.96361E-4	0.00275	0.00435	0.00524	0.0058
3409.85163	7.79E-4	0.00406	0.00566	0.0061	0.00736		3409.85163	-2.62E-4	1.2E-4	-6.27E-4	-6.5E-4	-5.34E-4		1587.28	6.89715E-4	0.00278	0.00446	0.00537	0.00595
3408.88731	7.97E-4	0.00424	0.00576	0.00604	0.00755		3408.88731	-3.1E-5	1.64E-4	-7.45E-4	-7.06E-4	-5.57E-4		1588.24	6.93262E-4	0.00282	0.00456	0.00549	0.0061
3407.92298	7.59E-4	0.00429	0.00574	0.00591	0.00757		3407.92298	2.6E-5	7.9E-5	-7.72E-4	-8.16E-4	-5.42E-4		1589.21	6.94111E-4	0.00286	0.00463	0.00562	0.00623
3406.95866	7.24E-4	0.00426	0.00565	0.00579	0.00751		3406.95866	-1.18E-4	-4.7E-5	-7.05E-4	-7.87E-4	-4.32E-4		1590.17	6.81892E-4	0.00291	0.00471	0.00576	0.00635
3405.99433	7.89E-4	0.00421	0.00557	0.00581	0.00762		3405.99433	-3.73E-4	-5.9E-5	-7.93E-4	-6.85E-4	-3.53E-4		1591.14	6.72013E-4	0.00296	0.00481	0.0059	0.00648
3405.03001	8.36E-4	0.00421	0.00552	0.006	0.0077		3405.03001	-4.4E-4	3.5E-5	-9.01E-4	-6.4E-4	-3.71E-4		1592.1	6.55845E-4	0.00304	0.00493	0.00603	0.00662
3404.06569	7.55E-4	0.00423	0.00545	0.00626	0.00756		3404.06569	-2.49E-4	1.64E-4	-7.99E-4	-5.97E-4	-3.82E-4		1593.06	6.36637E-4	0.00313	0.00507	0.00616	0.00679
3403.10136	7.06E-4	0.00416	0.0054	0.00647	0.00743		3403.10136	-1.43E-4	1.72E-4	-7.37E-4	-6.03E-4	-4.41E-4		1594.03	6.28561E-4	0.00319	0.00522	0.00629	0.00697
3402.13704	7.22E-4	0.00402	0.00541	0.00651	0.00739		3402.13704	-2.47E-4	1.8E-5	-8.53E-4	-7.14E-4	-6.15E-4		1594.99	6.11112E-4	0.00324	0.00536	0.00643	0.00715
3401.17271	6.14E-4	0.00393	0.00538	0.00631	0.00728		3401.17271	-3.11E-4	-1.7E-5	-8.57E-4	-7.63E-4	-6.86E-4		1595.96	5.94899E-4	0.00329	0.0055	0.0066	0.00732
3400.20839	4.37E-4	0.00375	0.00523	0.00602	0.00714		3400.20839	-2.42E-4	1.78E-4	-6.72E-4	-6.87E-4	-5.63E-4		1596.92	6.16655E-4	0.00336	0.00566	0.0068	0.00754
3399.24406	4.92E-4	0.00361	0.00511	0.00593	0.00716		3399.24406	-2.34E-4	2.99E-4	-6.05E-4	-6.59E-4	-4.88E-4		1597.89	6.65203E-4	0.00344	0.00583	0.00703	0.00779
3398.27974	7.37E-4	0.00382	0.00519	0.00604	0.00735		3398.27974	-2.91E-4	1.63E-4	-7.3E-4	-6.89E-4	-5.52E-4		1598.85	6.99103E-4	0.00353	0.006	0.00726	0.00803
3397.31541	7.93E-4	0.00408	0.00537	0.00616	0.00753		3397.31541	-2.01E-4	-2E-5	-8.19E-4	-6.9E-4	-6.18E-4		1599.81	7.01249E-4	0.00364	0.00618	0.00747	0.00827
3396.35109	5.56E-4	0.00405	0.00537	0.0061	0.00748		3396.35109	-2.3E-5	-8.4E-5	-7.8E-4	-7.3E-4	-6.45E-4		1600.78	6.89819E-4	0.00374	0.00636	0.00768	0.00854
3395.38676	3.03E-4	0.00383	0.00518	0.00589	0.00724		3395.38676	6.4E-5	-8.1E-5	-6.5E-4	-7.35E-4	-6.13E-4		1601.74	6.95065E-4	0.00385	0.00652	0.00788	0.00882
3394.42244	3.91E-4	0.00374	0.00511	0.00573	0.00713		3394.42244	5.1E-5	-3E-5	-5.72E-4	-5.79E-4	-5.01E-4		1602.71	7.26268E-4	0.00395	0.00668	0.00808	0.00905
3393.45812	7.97E-4	0.00391	0.00529	0.00582	0.00732		3393.45812	-5E-5	7.3E-5	-6.24E-4	-4.43E-4	-3.8E-4		1603.67	7.46846E-4	0.00405	0.00685	0.00829	0.00927
3392.49379	0.00112	0.00405	0.0055	0.00608	0.00759		3392.49379	-2.15E-4	1.64E-4	-6.71E-4	-5.28E-4	-3.39E-4		1604.64	7.28101E-4	0.00416	0.00705	0.00851	0.00949
3391.52947	0.00117	0.00404	0.00565	0.0063	0.00773		3391.52947	-3.9E-4	1.82E-4	-7.25E-4	-7.78E-4	-4.3E-4		1605.6	7.1989E-4	0.00424	0.00723	0.00872	0.00972
3390.56514	0.00106	0.00405	0.00576	0.0064	0.00772		3390.56514	-5.42E-4	1.03E-4	-8.68E-4	-0.00103	-5.98E-4		1606.56	7.63491E-4	0.00432	0.00741	0.00894	0.00994
3389.60082	8.94E-4	0.00411	0.00576	0.00636	0.0076		3389.60082	-6.09E-4	-1.2E-5	-9.56E-4	-0.00117	-7.25E-4		1607.53	8.16986E-4	0.00443	0.00761	0.0092	0.0102
3388.63649	6.88E-4	0.00409	0.00563	0.00625	0.00742		3388.63649	-5.44E-4	-3.2E-5	-8.3E-4	-0.00113	-7.32E-4		1608.49	8.38086E-4	0.00456	0.0078	0.00946	0.01049
3387.67217	5.27E-4	0.00396	0.00546	0.00618	0.00722		3387.67217	-3.61E-4	2.8E-5	-5.56E-4	-9.39E-4	-5.92E-4		1609.46	8.2548E-4	0.00466	0.00795	0.00967	0.01075
3386.70784	6.16E-4	0.00388	0.00543	0.00619	0.00712		3386.70784	-1.21E-4	5E-5	-3.64E-4	-7.03E-4	-4.22E-4		1610.42	7.83086E-4	0.00472	0.0081	0.00985	0.01096
3385.74352	8.15E-4	0.00389	0.00548	0.00624	0.00713		3385.74352	1.4E-5	3.7E-5	-3.59E-4	-5.97E-4	-3.33E-4		1611.39	7.4625E-4	0.00478	0.00826	0.01002	0.01115
3384.77919	7.94E-4	0.00376	0.00547	0.00622	0.0071		3384.77919	-3.5E-5	4.3E-5	-4.51E-4	-6.31E-4	-3.13E-4		1612.35	7.64787E-4	0.00487	0.00843	0.0102	0.01136
3383.81487	5.98E-4	0.00355	0.00543	0.00612	0.00701		3383.81487	-1.76E-4	2.7E-5	-5.78E-4	-6.9E-4	-3.82E-4		1613.31	8.08865E-4	0.00495	0.00858	0.01039	0.01156
3382.85055	4.18E-4	0.00342	0.00535	0.006	0.00699		3382.85055	-3.89E-4	-1.09E-4	-7.87E-4	-8.02E-4	-5.69E-4		1614.28	8.06868E-4	0.00505	0.00868	0.01053	0.01169
3381.88622	3.98E-4	0.00338	0.00519	0.00598	0.00706		3381.88622	-6.08E-4	-2.98E-4	-0.00104	-9.88E-4	-7.63E-4		1615.24	7.62999E-4	0.00517	0.00874	0.01063	0.01176
3380.9219	5.5E-4	0.00348	0.00512	0.00607	0.00714		3380.9219	-5.85E-4	-3.06E-4	-0.00115	-0.00108	-7.99E-4		1616.21	7.52479E-4	0.00526	0.00881	0.01072	0.01182
3379.95757	6.72E-4	0.00361	0.00518	0.00601	0.0071		3379.95757	-3.78E-4	-1.23E-4	-0.00105	-0.00102	-7.41E-4		1617.17	8.05467E-4	0.00531	0.00889	0.01081	0.0119
3378.99325	7.24E-4	0.00374	0.00521	0.00581	0.00694		3378.99325	-3.19E-4	1.8E-5	-9.6E-4	-9.58E-4	-7.99E-4		1618.14	8.58814E-4	0.00534	0.00898	0.01091	0.012
3378.02892	7.67E-4	0.0039	0.0052	0.00575	0.00693		3378.02892	-3.45E-4	4.1E-5	-8.83E-4	-9.63E-4	-8.91E-4		1619.1	8.6683E-4	0.00538	0.00904	0.01097	0.01209
3377.0646	7.61E-4	0.00399	0.00524	0.00586	0.00712		3377.0646	-2.03E-4	7.9E-5	-6.81E-4	-8.89E-4	-7.89E-4		1620.07	8.51721E-4	0.00543	0.00904	0.011	0.01213
3376.10027	7.79E-4	0.00399	0.00533	0.00601	0.00733		3376.10027	-1.5E-5	1.4E-4	-4.94E-4	-7.27E-4	-5.7E-4		1621.03	8.28385E-4	0.00543	0.00902	0.01099	0.01211
3375.13595	7.94E-4	0.0039	0.00535	0.00603	0.00734		3375.13595	-4.5E-5	1.59E-4	-4.93E-4	-6.35E-4	-3.8E-4		1621.99	7.93397E-4	0.00537	0.00901	0.01092	0.01205
3374.17162	6.67E-4	0.00371	0.00523	0.00584	0.00718		3374.17162	-2.84E-4	1.62E-4	-5.82E-4	-6.03E-4	-2.62E-4		1622.96	7.58469E-4	0.00533	0.00897	0.01084	0.01197
3373.2073	5.22E-4	0.00356	0.00523	0.00576	0.00706		3373.2073	-4.3E-4	1.37E-4	-6.67E-4	-5.27E-4	-3.16E-4		1623.92	7.68304E-4	0.0053	0.00889	0.01075	0.0119
3372.24298	5.44E-4	0.00357	0.00544	0.00588	0.00706		3372.24298	-3.14E-4	5E-5	-7.11E-4	-5.18E-4	-4.91E-4		1624.89	8.52287E-4	0.00526	0.0088	0.01066	0.01183
3371.27865	7.37E-4	0.00373	0.00564	0.00602	0.00722		3371.27865	-1.24E-4	-3.9E-5	-7.11E-4	-7.12E-4	-5.88E-4		1625.85	9.54986E-4	0.00521	0.00873	0.01058	0.01171
3370.31433	9.74E-4	0.00398	0.00562	0.00608	0.00745		3370.31433	2.7E-5	1.3E-5	-6.61E-4	-9.29E-4	-5.1E-4		1626.82	0.00101	0.00514	0.00866	0.01049	0.01157
3369.35	0.00106	0.00415	0.00541	0.00606	0.00753		3369.35	8.4E-5	6.1E-5	-6.3E-4	-9.9E-4	-4.26E-4		1627.78	0.00101	0.00506	0.00858	0.01037	0.01147
3368.38568	9.91E-4	0.00414	0.00525	0.00596	0.0074		3368.38568	-1.62E-4	-2.32E-4	-8.73E-4	-0.00114	-6.44E-4		1628.74	9.29654E-4	0.00498	0.00846	0.0102	0.01136
3367.42135	9.62E-4	0.00398	0.00524	0.00582	0.00719		3367.42135	-5.64E-4	-6.63E-4	-0.00124	-0.00143	-9.91E-4		1629.71	8.22961E-4	0.00488	0.0083	0.01	0.01118
3366.45703	8.88E-4	0.0037	0.00521	0.00569	0.00693		3366.45703	-6.76E-4	-6.99E-4	-0.0012	-0.00143	-0.001		1630.67	7.77394E-4	0.00478	0.00816	0.00983	0.01097
3365.4927	6.92E-4	0.00338	0.0051	0.0056	0.00668		3365.4927	-4.74E-4	-3.13E-4	-8.2E-4	-0.00101	-7.31E-4		1631.64	7.92801E-4	0.00471	0.00803	0.00971	0.0108
3364.52838	5.93E-4	0.00329	0.00508	0.00559	0.00663		3364.52838	-2.79E-4	1.5E-5	-6.25E-4	-6.34E-4	-6.05E-4		1632.6	8.23885E-4	0.00467	0.00794	0.00962	0.0107
3363.56405	6.45E-4	0.00347	0.00513	0.00565	0.00673		3363.56405	-1.82E-4	2.2E-5	-7.82E-4	-5.76E-4	-6.96E-4		1633.57	8.71599E-4	0.00464	0.00785	0.00952	0.01059
3362.59973	6.69E-4	0.00371	0.00517	0.00568	0.00677		3362.59973	-1.3E-4	-1.37E-4	-0.00102	-6.84E-4	-7E-4		1634.53	9.08256E-4	0.00462	0.00775	0.00938	0.01038
3361.6354	6.41E-4	0.00385	0.00522	0.00566	0.00681		3361.6354	-1.89E-4	-2.88E-4	-0.00105	-7.87E-4	-5.83E-4		1635.49	8.65042E-4	0.00452	0.0076	0.00917	0.01012
3360.67108	6.91E-4	0.00387	0.00537	0.00571	0.00697		3360.67108	-3.43E-4	-3.37E-4	-8.45E-4	-8.34E-4	-5.38E-4		1636.46	7.88748E-4	0.00433	0.00741	0.00892	0.00989
3359.70676	8.02E-4	0.00382	0.00547	0.0058	0.00711		3359.70676	-4.45E-4	-3.51E-4	-7.05E-4	-8.45E-4	-5.66E-4		1637.42	7.54654E-4	0.00414	0.00718	0.00868	0.00969
3358.74243	8.13E-4	0.00375	0.00533	0.00579	0.00706		3358.74243	-4.51E-4	-4.31E-4	-7.21E-4	-8.56E-4	-5.76E-4		1638.39	7.24584E-4	0.00406	0.00699	0.00854	0.00949
3357.77811	7E-4	0.00362	0.00505	0.00566	0.00682		3357.77811	-4.33E-4	-4.52E-4	-6.73E-4	-8.7E-4	-5.53E-4		1639.35	7.11292E-4	0.00407	0.00689	0.00848	0.00934
3356.81378	5.78E-4	0.00347	0.00484	0.00552	0.00658		3356.81378	-4.23E-4	-3.74E-4	-7.07E-4	-0.001	-5.25E-4		1640.32	7.65204E-4	0.00413	0.0069	0.00844	0.00926
3355.84946	6.16E-4	0.00344	0.00477	0.00543	0.00654		3355.84946	-3.48E-4	-3.04E-4	-8.94E-4	-0.00113	-4.5E-4		1641.28	8.12888E-4	0.00413	0.00694	0.00836	0.0092
3354.88513	8.72E-4	0.0036	0.00483	0.0055	0.00664		3354.88513	-2.48E-4	-2.6E-4	-9.4E-4	-9.74E-4	-3.65E-4		1642.24	8.06749E-4	0.00406	0.00697	0.00826	0.00913
3353.92081	0.00104	0.00373	0.00491	0.00566	0.00671		3353.92081	-2.39E-4	-2.37E-4	-8.8E-4	-8.01E-4	-4.34E-4		1643.21	8.07792E-4	0.00401	0.00696	0.00821	0.00911
3352.95648	9.03E-4	0.00359	0.00492	0.00565	0.00671		3352.95648	-2.85E-4	-2.72E-4	-8.67E-4	-7.93E-4	-5.88E-4		1644.17	7.86722E-4	0.004	0.00686	0.00819	0.00907
3351.99216	6.45E-4	0.00334	0.00488	0.00545	0.00668		3351.99216	-2.78E-4	-2.39E-4	-7.59E-4	-6.53E-4	-5.84E-4		1645.14	6.69092E-4	0.00395	0.00665	0.00811	0.00894
3351.02783	4.9E-4	0.00328	0.00489	0.00528	0.00664		3351.02783	-1.14E-4	2E-6	-5.17E-4	-3.91E-4	-4.39E-4		1646.1	5.58197E-4	0.00385	0.00646	0.008	0.00879
3350.06351	5.12E-4	0.00339	0.0049	0.00521	0.00658		3350.06351	6.3E-5	1.73E-4	-3.57E-4	-3.17E-4	-3.86E-4		1647.07	6.03557E-4	0.0038	0.00641	0.00796	0.00873
3349.09919	5.57E-4	0.00339	0.00474	0.00507	0.00645		3349.09919	2.1E-5	9.9E-5	-4.02E-4	-4.24E-4	-4.36E-4		1648.03	7.4926E-4	0.0038	0.00644	0.00793	0.00868
3348.13486	4.92E-4	0.00324	0.00455	0.00496	0.00625		3348.13486	-8.1E-5	9.8E-5	-4.74E-4	-5.34E-4	-3.87E-4		1648.99	8.29428E-4	0.00375	0.0064	0.00778	0.00853
3347.17054	4.81E-4	0.00316	0.00454	0.00503	0.00618		3347.17054	1E-6	3.04E-4	-3.97E-4	-5.68E-4	-2E-4		1649.96	8.02934E-4	0.00366	0.00625	0.00755	0.00829
3346.20621	6.57E-4	0.0033	0.00472	0.00521	0.00635		3346.20621	2.1E-4	4.62E-4	-2.78E-4	-4.72E-4	-3.7E-5		1650.92	7.42704E-4	0.00363	0.00611	0.00735	0.00808
3345.24189	9.07E-4	0.0035	0.00493	0.00541	0.00662		3345.24189	3.1E-4	3.86E-4	-2.26E-4	-3.54E-4	-8.2E-5		1651.89	7.1916E-4	0.0036	0.006	0.0072	0.00795
3344.27756	9.53E-4	0.00352	0.00502	0.00556	0.00674		3344.27756	1.55E-4	1.76E-4	-2.33E-4	-4.28E-4	-3.06E-4		1652.85	7.21157E-4	0.00348	0.00582	0.00703	0.00781
3343.31324	6.78E-4	0.00336	0.00489	0.00559	0.0067		3343.31324	-1.08E-4	1.8E-5	-3.89E-4	-6.78E-4	-4.82E-4		1653.82	6.7836E-4	0.00332	0.00561	0.00687	0.00763
3342.34891	3.88E-4	0.0033	0.00468	0.00551	0.00659		3342.34891	-2.48E-4	-2.9E-5	-5.93E-4	-8.76E-4	-4.94E-4		1654.78	6.42478E-4	0.00324	0.00547	0.00676	0.00748
3341.38459	3.43E-4	0.00337	0.00461	0.00536	0.00651		3341.38459	-2.28E-4	-4.4E-5	-5.84E-4	-8.68E-4	-4.8E-4		1655.75	6.87391E-4	0.00322	0.00541	0.00668	0.00738
3340.42026	4.25E-4	0.00331	0.00458	0.00517	0.00647		3340.42026	-1.66E-4	-2.2E-5	-4.29E-4	-7.44E-4	-6E-4		1656.71	7.27028E-4	0.00317	0.00535	0.00653	0.00723
3339.45594	5.45E-4	0.00316	0.00453	0.00507	0.00639		3339.45594	-1.66E-4	3E-5	-3.57E-4	-6.26E-4	-7.49E-4		1657.67	7.03841E-4	0.00308	0.00523	0.00634	0.007
3338.49162	7.16E-4	0.00315	0.00454	0.00509	0.00634		3338.49162	-2.59E-4	-7.6E-5	-4.78E-4	-6.25E-4	-8.18E-4		1658.64	6.69271E-4	0.00295	0.00505	0.00614	0.00675
3337.52729	7.85E-4	0.00329	0.00463	0.00515	0.00632		3337.52729	-3.25E-4	-2.4E-4	-6.74E-4	-7.66E-4	-8.46E-4		1659.6	6.53148E-4	0.00281	0.00485	0.00596	0.00656
3336.56297	6.29E-4	0.00342	0.00474	0.00514	0.00624		3336.56297	-2.23E-4	-1.71E-4	-7.03E-4	-8.48E-4	-7.57E-4		1660.57	6.45936E-4	0.00271	0.00471	0.00583	0.00644
3335.59864	3.93E-4	0.00345	0.00475	0.00501	0.00608		3335.59864	-1.23E-4	-6.9E-5	-6.53E-4	-7.98E-4	-5.65E-4		1661.53	6.39558E-4	0.00268	0.00464	0.00574	0.00631
3334.63432	3.44E-4	0.00335	0.00465	0.00486	0.00595		3334.63432	-2.17E-4	-1.59E-4	-7.3E-4	-7.33E-4	-4.93E-4		1662.5	6.31481E-4	0.00264	0.00455	0.0056	0.00615
3333.66999	5.22E-4	0.00324	0.00461	0.00487	0.00603		3333.66999	-3.64E-4	-1.59E-4	-7.84E-4	-6.95E-4	-5.43E-4		1663.46	6.15269E-4	0.00255	0.00443	0.00541	0.006
3332.70567	6.83E-4	0.00318	0.00467	0.00496	0.00625		3332.70567	-4E-4	8.8E-5	-6.5E-4	-6.53E-4	-5.29E-4		1664.42	5.82099E-4	0.00247	0.00428	0.00522	0.00587
3331.74134	6.98E-4	0.00315	0.00472	0.00493	0.00631		3331.74134	-3.41E-4	2.98E-4	-4.72E-4	-5.71E-4	-4.47E-4		1665.39	5.49376E-4	0.00242	0.00415	0.00508	0.00574
3330.77702	5.98E-4	0.00316	0.00469	0.00484	0.00618		3330.77702	-2.31E-4	3.34E-4	-3.87E-4	-4.59E-4	-4.34E-4		1666.35	5.427E-4	0.00238	0.00409	0.005	0.00564
3329.81269	4.26E-4	0.00316	0.00455	0.00481	0.00604		3329.81269	-9.8E-5	3.46E-4	-3.41E-4	-3.59E-4	-4.94E-4		1667.32	5.46187E-4	0.00232	0.00406	0.00496	0.00557
3328.84837	3.33E-4	0.00314	0.00448	0.00483	0.00605		3328.84837	-2.5E-5	3.75E-4	-2.5E-4	-3.68E-4	-4.85E-4		1668.28	5.45979E-4	0.00228	0.00402	0.00491	0.0055
3327.88405	3.66E-4	0.0031	0.00447	0.00488	0.00616		3327.88405	-8.1E-5	3.08E-4	-1.67E-4	-4.8E-4	-4.18E-4		1669.25	5.47975E-4	0.00225	0.00395	0.00482	0.00537
3326.91972	3.71E-4	0.003	0.00436	0.00499	0.00615		3326.91972	-1.47E-4	1.62E-4	-1.19E-4	-5.29E-4	-3.73E-4		1670.21	5.47469E-4	0.00223	0.00386	0.00472	0.00523
3325.9554	3.29E-4	0.0029	0.00426	0.00505	0.00605		3325.9554	-1.18E-4	9.9E-5	-3.3E-5	-4.77E-4	-3.17E-4		1671.17	5.43058E-4	0.0022	0.00377	0.00462	0.00513
3324.99107	3.11E-4	0.00284	0.00432	0.00494	0.00594		3324.99107	-1.57E-4	8.7E-5	-4.8E-5	-4.23E-4	-3.45E-4		1672.14	5.3075E-4	0.00217	0.00368	0.0045	0.00503
3324.02675	2.59E-4	0.00275	0.00434	0.00474	0.00576		3324.02675	-3.3E-4	-4E-6	-2.33E-4	-3.64E-4	-4.54E-4		1673.1	5.29766E-4	0.00213	0.0036	0.00439	0.00493
3323.06242	1.97E-4	0.00265	0.00426	0.00461	0.00564		3323.06242	-3.9E-4	-1.35E-4	-3.59E-4	-3.06E-4	-4.78E-4		1674.07	5.48929E-4	0.00208	0.00352	0.00429	0.00484
3322.0981	2.75E-4	0.00273	0.0043	0.00462	0.00572		3322.0981	-3.23E-4	-2.61E-4	-5.25E-4	-4.43E-4	-5.29E-4		1675.03	5.49614E-4	0.00202	0.00344	0.00416	0.00469
3321.13377	4.94E-4	0.00299	0.00449	0.00473	0.00588		3321.13377	-3.59E-4	-3.22E-4	-8.53E-4	-7.45E-4	-6.25E-4		1676	5.17428E-4	0.00193	0.00332	0.00397	0.00448
3320.16945	6.61E-4	0.00317	0.00459	0.00483	0.00594		3320.16945	-4.34E-4	-2.44E-4	-0.001	-8.59E-4	-5.12E-4		1676.96	4.8402E-4	0.00183	0.00319	0.00378	0.00427
3319.20512	6.57E-4	0.00314	0.00451	0.00483	0.00591		3319.20512	-3.2E-4	-7.5E-5	-8.32E-4	-7.13E-4	-2.06E-4		1677.92	4.83781E-4	0.00177	0.00309	0.00366	0.00413
3318.2408	5.85E-4	0.00302	0.0044	0.00475	0.00586		3318.2408	-1.4E-5	1.07E-4	-5.48E-4	-4.86E-4	1.03E-4		1678.89	4.86553E-4	0.00174	0.00302	0.00358	0.00401
3317.27648	5.35E-4	0.00287	0.00435	0.00458	0.00574		3317.27648	2.11E-4	2.41E-4	-3.33E-4	-3.12E-4	2.69E-4		1679.85	4.37319E-4	0.00167	0.00293	0.00345	0.00385
3316.31215	4.8E-4	0.00266	0.0043	0.00435	0.00549		3316.31215	1.5E-4	2.26E-4	-2.14E-4	-3.29E-4	2E-4		1680.82	3.7007E-4	0.00155	0.00279	0.00331	0.00372
3315.34783	3.92E-4	0.0025	0.0042	0.00416	0.00525		3315.34783	-1.1E-5	8.6E-5	-5E-5	-4.45E-4	6.4E-5		1681.78	3.3547E-4	0.00147	0.00266	0.00321	0.00361
3314.3835	2.68E-4	0.00251	0.00409	0.00404	0.00518		3314.3835	-9.4E-5	-1.7E-5	1.23E-4	-4.55E-4	6.1E-5		1682.75	3.35112E-4	0.00144	0.00254	0.00311	0.00351
3313.41918	1.83E-4	0.00262	0.00402	0.00397	0.00531		3313.41918	-1.88E-4	-2.9E-5	5.9E-5	-4.41E-4	9.7E-5		1683.71	3.65958E-4	0.00143	0.00246	0.003	0.0034
3312.45485	2.02E-4	0.00271	0.00408	0.00408	0.00561		3312.45485	-2.77E-4	5E-5	-1.22E-4	-4.04E-4	1.06E-4		1684.68	4.0333E-4	0.00139	0.00239	0.0029	0.00329
3311.49053	2.63E-4	0.00278	0.0042	0.00442	0.00584		3311.49053	-2.8E-4	1.65E-4	-1.44E-4	-2.61E-4	1.3E-4		1685.64	4.05192E-4	0.00133	0.00231	0.0028	0.00317
3310.5262	3.89E-4	0.00288	0.00424	0.00482	0.00584		3310.5262	-2.72E-4	1.65E-4	-1.07E-4	-2.46E-4	7.4E-5		1686.6	3.67999E-4	0.00126	0.00219	0.00265	0.00301
3309.56188	6.23E-4	0.00297	0.00425	0.00497	0.00573		3309.56188	-2.76E-4	1.13E-4	-1.52E-4	-3.74E-4	-3.5E-5		1687.57	3.37154E-4	0.00119	0.00207	0.00247	0.00285
3308.59755	7.64E-4	0.00297	0.00431	0.00483	0.00566		3308.59755	-2.07E-4	1.76E-4	-2.06E-4	-3.66E-4	-4.5E-5		1688.53	3.55765E-4	0.00114	0.00198	0.00236	0.00271
3307.63323	6.31E-4	0.00283	0.00424	0.00458	0.00558		3307.63323	-8.3E-5	2.74E-4	-2.13E-4	-2.58E-4	-1.2E-5		1689.5	3.91707E-4	0.00109	0.00191	0.00228	0.00257
3306.66891	4.23E-4	0.00254	0.00393	0.00432	0.00547		3306.66891	-8E-5	3.12E-4	-2.22E-4	-2.18E-4	-6.5E-5		1690.46	3.86566E-4	0.00106	0.00181	0.00218	0.00241
3305.70458	4.09E-4	0.00235	0.00366	0.00418	0.00548		3305.70458	-2.66E-4	2.92E-4	-3.72E-4	-2.39E-4	-2.6E-4		1691.43	3.50177E-4	0.001	0.0017	0.00205	0.00228
3304.74026	4.91E-4	0.00242	0.00373	0.00415	0.00566		3304.74026	-3.92E-4	2.61E-4	-6.06E-4	-2.61E-4	-4.39E-4		1692.39	3.10928E-4	9.25809E-4	0.00161	0.0019	0.00217
3303.77593	4.39E-4	0.00256	0.00387	0.00416	0.00565		3303.77593	-2.92E-4	2.93E-4	-6.48E-4	-2.82E-4	-3.53E-4		1693.35	2.76729E-4	8.60915E-4	0.00151	0.00178	0.00205
3302.81161	3.23E-4	0.00253	0.00376	0.00421	0.00539		3302.81161	-1.37E-4	3.22E-4	-4.75E-4	-3.53E-4	-1.45E-4		1694.32	2.66999E-4	8.2247E-4	0.00143	0.0017	0.00196
3301.84728	2.8E-4	0.00238	0.00354	0.0042	0.00519		3301.84728	-3.5E-5	2.98E-4	-2.73E-4	-3.83E-4	-2.7E-5		1695.28	2.80783E-4	7.90596E-4	0.00137	0.00164	0.00188
3300.88296	2.88E-4	0.00237	0.00349	0.00408	0.00526		3300.88296	6.4E-5	3.33E-4	-1.03E-4	-2.62E-4	1.1E-4		1696.25	2.78279E-4	7.56249E-4	0.00131	0.00157	0.00179
3299.91863	3.64E-4	0.00258	0.00368	0.0041	0.00551		3299.91863	8.7E-5	4.01E-4	1.4E-5	-1.86E-4	2.52E-4		1697.21	2.46555E-4	7.20069E-4	0.00124	0.00147	0.00169
3298.95431	4.69E-4	0.00278	0.00389	0.00431	0.00571		3298.95431	-4.6E-5	3.51E-4	-6.7E-5	-3.22E-4	1.83E-4		1698.18	2.20776E-4	6.82801E-4	0.00117	0.00137	0.00159
3297.98998	4.83E-4	0.00274	0.00396	0.00443	0.0057		3297.98998	-1.93E-4	2.44E-4	-3.62E-4	-5.17E-4	-8.8E-5		1699.14	2.21215E-4	6.61619E-4	0.00113	0.00128	0.0015
3297.02566	4.28E-4	0.00252	0.00389	0.00435	0.00553		3297.02566	-1.99E-4	2.45E-4	-5.48E-4	-6.1E-4	-2.49E-4		1700.1	2.36072E-4	6.59406E-4	0.0011	0.00122	0.00142
3296.06134	3.49E-4	0.00231	0.00375	0.00415	0.00534		3296.06134	-1.24E-4	3.26E-4	-5.04E-4	-5.61E-4	-1.24E-4		1701.07	2.56717E-4	6.4709E-4	0.00107	0.00115	0.00137
3295.09701	2.71E-4	0.00225	0.00366	0.004	0.00522		3295.09701	-1.47E-4	3.97E-4	-5.3E-4	-4.37E-4	8.8E-5		1702.03	2.77072E-4	6.18346E-4	0.00102	0.00109	0.00132
3294.13269	2.6E-4	0.00231	0.00371	0.00393	0.00527		3294.13269	-2.44E-4	3.79E-4	-7.11E-4	-3.89E-4	1.66E-4		1703	2.89731E-4	6.04033E-4	9.78641E-4	0.00104	0.00124
3293.16836	2.62E-4	0.00232	0.00377	0.00393	0.00543		3293.16836	-2.13E-4	1.93E-4	-8.32E-4	-4.6E-4	9.8E-5		1703.96	2.9996E-4	6.11492E-4	9.59389E-4	9.88558E-4	0.00117
3292.20404	2.38E-4	0.00235	0.00375	0.00404	0.00553		3292.20404	-9.3E-5	1E-5	-8.4E-4	-5.47E-4	-4.6E-5		1704.93	3.13342E-4	6.07587E-4	9.26234E-4	9.47423E-4	0.00111
3291.23971	2.37E-4	0.00251	0.00378	0.00426	0.00559		3291.23971	-6E-5	3.4E-5	-8.21E-4	-5.84E-4	-1.96E-4		1705.89	3.26864E-4	5.71534E-4	8.61406E-4	9.05558E-4	0.00106
3290.27539	2.41E-4	0.00259	0.00387	0.00436	0.00557		3290.27539	-1.24E-4	1.31E-4	-7.26E-4	-5.77E-4	-3.05E-4		1706.85	3.3769E-4	5.18866E-4	8.05229E-4	8.67188E-4	0.00102
3289.31106	2.52E-4	0.00249	0.0038	0.00424	0.00534		3289.31106	-2.6E-4	1.14E-4	-5.38E-4	-5.72E-4	-3.57E-4		1707.82	3.41728E-4	4.81024E-4	7.68416E-4	8.36581E-4	9.72904E-4
3288.34674	3.07E-4	0.00236	0.00355	0.00409	0.00506		3288.34674	-4.18E-4	-1.8E-5	-4.97E-4	-6.2E-4	-3.59E-4		1708.78	3.27677E-4	4.59708E-4	7.27244E-4	7.83876E-4	9.23939E-4
3287.38241	3.74E-4	0.00234	0.00343	0.0041	0.00491		3287.38241	-5.15E-4	-1.76E-4	-6.95E-4	-6.68E-4	-3.57E-4		1709.75	2.95445E-4	4.31783E-4	6.93902E-4	7.05816E-4	8.59946E-4
3286.41809	4.3E-4	0.00241	0.00356	0.00422	0.0049		3286.41809	-5.7E-4	-2.27E-4	-8.05E-4	-6.13E-4	-3.62E-4		1710.71	2.71142E-4	4.0964E-4	6.94208E-4	6.60725E-4	8.08254E-4
3285.45376	4.98E-4	0.0026	0.00379	0.00436	0.00502		3285.45376	-6.01E-4	-9.8E-5	-6.91E-4	-5.08E-4	-3.8E-4		1711.68	2.76551E-4	4.12226E-4	7.04519E-4	6.75134E-4	7.86789E-4
3284.48944	5.18E-4	0.00288	0.00398	0.00439	0.0052		3284.48944	-5.44E-4	8.9E-5	-6.14E-4	-4.73E-4	-4.48E-4		1712.64	2.96928E-4	4.206E-4	6.91049E-4	6.98693E-4	7.73937E-4
3283.52512	4.33E-4	0.00299	0.00394	0.00428	0.00526		3283.52512	-4.31E-4	1.57E-4	-6.4E-4	-4.82E-4	-5.39E-4		1713.6	3.01875E-4	4.22753E-4	6.67602E-4	6.82883E-4	7.5829E-4
3282.56079	3.41E-4	0.00284	0.00376	0.00418	0.00519		3282.56079	-3.86E-4	1.24E-4	-6.08E-4	-4.8E-4	-5.97E-4		1714.57	2.8827E-4	4.20123E-4	6.54608E-4	6.45228E-4	7.55452E-4
3281.59647	2.73E-4	0.0026	0.00366	0.00407	0.00507		3281.59647	-3.38E-4	1.07E-4	-4.73E-4	-4.83E-4	-5.69E-4		1715.53	2.81233E-4	4.06194E-4	6.45857E-4	6.20518E-4	7.70476E-4
3280.63214	2.34E-4	0.00243	0.00367	0.00397	0.00506		3280.63214	-2.37E-4	-1.2E-5	-3.48E-4	-4.93E-4	-4.36E-4		1716.5	2.97431E-4	3.86823E-4	6.30494E-4	6.08835E-4	7.7891E-4
3279.66782	2.94E-4	0.0024	0.0037	0.00396	0.00521		3279.66782	-1.62E-4	-2.87E-4	-3.39E-4	-4.92E-4	-2.81E-4		1717.46	3.21746E-4	3.74869E-4	6.11734E-4	5.9998E-4	7.6253E-4
3278.70349	3.77E-4	0.00253	0.00373	0.00401	0.00535		3278.70349	-3.2E-5	-3.41E-4	-3.83E-4	-4.32E-4	-1.1E-4		1718.43	3.29547E-4	3.83738E-4	6.194E-4	6.04291E-4	7.49595E-4
3277.73917	4.06E-4	0.00273	0.00374	0.00412	0.00536		3277.73917	1.07E-4	-4.8E-5	-3.65E-4	-2.84E-4	1.25E-4		1719.39	3.1947E-4	4.23498E-4	6.58881E-4	6.28982E-4	7.69295E-4
3276.77484	4.68E-4	0.00289	0.00375	0.00424	0.00533		3276.77484	9.2E-5	2.22E-4	-3E-4	-1.2E-4	3.33E-4		1720.36	3.02281E-4	4.64018E-4	6.79936E-4	6.42691E-4	7.96538E-4
3275.81052	5.55E-4	0.00286	0.00385	0.00422	0.00525		3275.81052	4.5E-5	2.66E-4	-2.49E-4	-5.2E-5	3.74E-4		1721.32	2.88323E-4	4.72493E-4	6.65314E-4	6.23368E-4	7.97585E-4
3274.84619	4.77E-4	0.00265	0.00389	0.00401	0.00511		3274.84619	9.9E-5	2.26E-4	-2.39E-4	-9.1E-5	2.51E-4		1722.28	2.95088E-4	4.7436E-4	6.59041E-4	6.08075E-4	7.86018E-4
3273.88187	2.6E-4	0.00249	0.00376	0.00383	0.00506		3273.88187	2.06E-4	2.87E-4	-2.41E-4	-1.21E-4	9.7E-5		1723.25	3.1564E-4	4.87857E-4	6.74646E-4	6.20086E-4	7.81171E-4
3272.91755	1.99E-4	0.00247	0.00364	0.00388	0.00521		3272.91755	2.25E-4	4.29E-4	-1.91E-4	-1.5E-4	2.3E-5		1724.21	3.16035E-4	4.88576E-4	6.79418E-4	6.27078E-4	7.74816E-4
3271.95322	2.85E-4	0.00246	0.00364	0.00397	0.00532		3271.95322	5.7E-5	4.55E-4	-9.5E-5	-3.11E-4	7.8E-5		1725.18	2.93065E-4	4.72959E-4	6.61716E-4	6.23252E-4	7.68803E-4
3270.9889	2.56E-4	0.00236	0.00355	0.00387	0.00519		3270.9889	-1.96E-4	2.73E-4	-2E-5	-5.23E-4	1.83E-4		1726.14	2.72531E-4	4.55063E-4	6.46718E-4	6.3378E-4	7.70625E-4
3270.02457	1.43E-4	0.00228	0.00342	0.00371	0.00496		3270.02457	-3.3E-4	8.9E-5	1E-6	-5.54E-4	2.27E-4		1727.11	2.66064E-4	4.38053E-4	6.49285E-4	6.36667E-4	7.74126E-4
3269.06025	1.38E-4	0.0023	0.00338	0.00371	0.00486		3269.06025	-2.79E-4	1.23E-4	-3.1E-5	-4.02E-4	2.18E-4		1728.07	2.70706E-4	4.32286E-4	6.56303E-4	6.20469E-4	7.83838E-4
3268.09592	1.98E-4	0.00237	0.0034	0.00383	0.0049		3268.09592	-2.28E-4	2.73E-4	-1.51E-4	-2.68E-4	1.44E-4		1729.03	2.72866E-4	4.33933E-4	6.50503E-4	6.21792E-4	7.98605E-4
3267.1316	1.57E-4	0.00243	0.00346	0.00391	0.00493		3267.1316	-2.29E-4	3.81E-4	-2.87E-4	-1.79E-4	1.37E-4		1730	2.60103E-4	4.22403E-4	6.28579E-4	6.35825E-4	7.97268E-4
3266.16727	4.6E-5	0.00242	0.00357	0.0039	0.00487		3266.16727	-5.7E-5	4.24E-4	-2.31E-4	-8E-5	3.49E-4		1730.96	2.49948E-4	4.03222E-4	6.13865E-4	6.37628E-4	7.78344E-4
3265.20295	7.5E-5	0.00239	0.00365	0.0039	0.00483		3265.20295	2.22E-4	4.5E-4	2E-6	-9E-6	5.44E-4		1731.93	2.55801E-4	3.90146E-4	6.25052E-4	6.38966E-4	7.68371E-4
3264.23862	2.96E-4	0.00248	0.00371	0.00405	0.00496		3264.23862	2.98E-4	5.19E-4	1.23E-4	1.9E-5	5.1E-4		1732.89	2.61698E-4	3.85907E-4	6.44211E-4	6.48435E-4	7.84207E-4
3263.2743	4.56E-4	0.00262	0.00383	0.00419	0.00518		3263.2743	1.15E-4	5.09E-4	-9E-6	-3.7E-5	3.45E-4		1733.86	2.66194E-4	4.02786E-4	6.61813E-4	6.61701E-4	8.12817E-4
3262.30998	4.77E-4	0.00267	0.00391	0.00416	0.00528		3262.30998	-1.4E-4	3.25E-4	-2.31E-4	-1.59E-4	1.92E-4		1734.82	2.81502E-4	4.41529E-4	6.7886E-4	6.78405E-4	8.38384E-4
3261.34565	5.58E-4	0.00262	0.00387	0.00407	0.00526		3261.34565	-2.92E-4	1.45E-4	-3.64E-4	-2.33E-4	1.27E-4		1735.78	3.09229E-4	4.77254E-4	6.90971E-4	6.97393E-4	8.62133E-4
3260.38133	6.2E-4	0.00249	0.00378	0.00397	0.0052		3260.38133	-2.83E-4	1.41E-4	-3.5E-4	-2.3E-4	1.31E-4		1736.75	3.37325E-4	4.94123E-4	7.0665E-4	7.1691E-4	8.82082E-4
3259.417	5.23E-4	0.00239	0.00368	0.00387	0.00511		3259.417	-1.22E-4	2.91E-4	-2.46E-4	-1.85E-4	1.56E-4		1737.71	3.35563E-4	4.92562E-4	7.12395E-4	7.25836E-4	8.86958E-4
3258.45268	4.85E-4	0.00247	0.0036	0.00385	0.00507		3258.45268	8E-5	4.44E-4	-1.73E-4	-1.11E-4	1.99E-4		1738.68	3.09903E-4	4.88181E-4	7.03491E-4	7.25839E-4	8.86247E-4
3257.48835	6.16E-4	0.0027	0.00364	0.00398	0.0051		3257.48835	1.04E-4	4.74E-4	-1.39E-4	-1.9E-5	2.31E-4		1739.64	3.04829E-4	4.94033E-4	7.15125E-4	7.4143E-4	8.93965E-4
3256.52403	6.79E-4	0.00284	0.00377	0.00409	0.00514		3256.52403	-1.87E-4	3E-4	-1.92E-4	-7E-5	1.28E-4		1740.61	3.03552E-4	4.83833E-4	7.3025E-4	7.56837E-4	8.91563E-4
3255.5597	6.14E-4	0.00275	0.00381	0.00402	0.00516		3255.5597	-6.01E-4	-1.4E-5	-3.95E-4	-3.44E-4	-9.3E-5		1741.57	2.82055E-4	4.54251E-4	7.16496E-4	7.47323E-4	8.84656E-4
3254.59538	6.21E-4	0.00259	0.00378	0.00393	0.00523		3254.59538	-6.71E-4	-1.36E-4	-4.7E-4	-4.82E-4	-1.2E-4		1742.53	2.95447E-4	4.53563E-4	7.14414E-4	7.49458E-4	9.0535E-4
3253.63105	6.86E-4	0.00251	0.00379	0.00398	0.00522		3253.63105	-3.49E-4	4.8E-5	-2.77E-4	-2.58E-4	1.21E-4		1743.5	3.48033E-4	4.87447E-4	7.42331E-4	7.82248E-4	9.32761E-4
3252.66673	6.06E-4	0.00243	0.00372	0.00404	0.0051		3252.66673	-9E-5	1.88E-4	-1.16E-4	-2E-5	2.85E-4		1744.46	3.65868E-4	5.12563E-4	7.56459E-4	8.0906E-4	9.38982E-4
3251.70241	3.79E-4	0.00232	0.00352	0.00398	0.00499		3251.70241	-3.7E-5	7.8E-5	-1.14E-4	-1E-6	1.83E-4		1745.43	3.34529E-4	5.00966E-4	7.42743E-4	8.10407E-4	9.37086E-4
3250.73808	2.22E-4	0.00227	0.00339	0.00395	0.00499		3250.73808	-1E-6	-7E-5	-1.04E-4	-7E-6	-1.3E-5		1746.39	2.95242E-4	4.73095E-4	7.30913E-4	8.07952E-4	9.38486E-4
3249.77376	2.83E-4	0.00231	0.00345	0.00404	0.00512		3249.77376	3.9E-5	-2.8E-5	-6E-5	2.8E-5	-7.3E-5		1747.36	2.70864E-4	4.65803E-4	7.42763E-4	8.1739E-4	9.36924E-4
3248.80943	4.35E-4	0.0024	0.00353	0.00404	0.00521		3248.80943	-3.7E-5	1.48E-4	-1.02E-4	-5.4E-5	2.1E-5		1748.32	2.64272E-4	4.74669E-4	7.60073E-4	8.20432E-4	9.26921E-4
3247.84511	4.6E-4	0.00245	0.00353	0.00385	0.00512		3247.84511	-2.34E-4	2.4E-4	-2.08E-4	-2.28E-4	1.29E-4		1749.28	2.73481E-4	4.79624E-4	7.539E-4	8.02297E-4	9.18325E-4
3246.88078	3.86E-4	0.0024	0.00352	0.00374	0.00499		3246.88078	-3.72E-4	1.65E-4	-2.5E-4	-3.47E-4	1.87E-4		1750.25	2.89658E-4	4.84768E-4	7.43546E-4	7.86047E-4	9.2206E-4
3245.91646	3.5E-4	0.00237	0.00357	0.00384	0.005		3245.91646	-3.2E-4	3.7E-5	-2.31E-4	-3.36E-4	1.72E-4		1751.21	3.00813E-4	5.03944E-4	7.57229E-4	8.0467E-4	9.36488E-4
3244.95213	3.22E-4	0.00239	0.00359	0.00397	0.00502		3244.95213	-2.24E-4	-2E-6	-2.5E-4	-1.91E-4	5.9E-5		1752.18	3.03695E-4	5.30791E-4	7.79307E-4	8.42649E-4	9.52194E-4
3243.98781	2.9E-4	0.00235	0.00353	0.004	0.00493		3243.98781	-2.23E-4	1.03E-4	-3.22E-4	-2.1E-5	-1.5E-5		1753.14	3.11987E-4	5.48728E-4	7.95031E-4	8.63122E-4	9.67808E-4
3243.02348	2.65E-4	0.00231	0.00347	0.00391	0.00481		3243.02348	-2.12E-4	3.11E-4	-3.23E-4	8.4E-5	6.6E-5		1754.11	3.3609E-4	5.64111E-4	8.04763E-4	8.71319E-4	9.92678E-4
3242.05916	1.89E-4	0.00237	0.00343	0.00376	0.00474		3242.05916	-1.04E-4	4.52E-4	-2.16E-4	1.71E-4	2.07E-4		1755.07	3.55707E-4	5.84161E-4	8.08889E-4	8.8124E-4	0.00103
3241.09484	1.62E-4	0.00247	0.00344	0.00373	0.00475		3241.09484	-1.6E-5	4.12E-4	-1.38E-4	2.42E-4	2.87E-4		1756.04	3.52165E-4	5.9285E-4	8.10837E-4	8.90188E-4	0.00105
3240.13051	2.68E-4	0.00245	0.00349	0.00383	0.0048		3240.13051	-6.3E-5	2.81E-4	-1.63E-4	1.92E-4	2.58E-4		1757	3.31018E-4	5.71167E-4	8.02428E-4	8.92924E-4	0.00104
3239.16619	4.13E-4	0.00236	0.0035	0.00394	0.00484		3239.16619	-1.72E-4	1.76E-4	-2.18E-4	4.7E-5	1.98E-4		1757.96	3.05302E-4	5.35874E-4	7.84395E-4	8.82421E-4	0.001
3238.20186	5.33E-4	0.0024	0.00343	0.00394	0.00482		3238.20186	-1.94E-4	1.57E-4	-2.04E-4	-1.9E-5	2.42E-4		1758.93	2.94279E-4	5.26521E-4	7.79463E-4	8.69323E-4	9.85689E-4
3237.23754	5.63E-4	0.00251	0.00333	0.00387	0.00476		3237.23754	-1.2E-4	2.18E-4	-1.62E-4	-8E-6	3.47E-4		1759.89	3.02466E-4	5.40212E-4	7.90112E-4	8.75659E-4	9.89318E-4
3236.27321	4.75E-4	0.00253	0.00332	0.00386	0.00474		3236.27321	-4.7E-5	2.92E-4	-2.08E-4	-4.5E-5	4.09E-4		1760.86	3.11757E-4	5.38692E-4	7.95111E-4	8.92378E-4	9.83862E-4
3235.30889	3.74E-4	0.00249	0.00337	0.00393	0.00487		3235.30889	-1.8E-5	2.98E-4	-2.18E-4	-6.8E-5	4.6E-4		1761.82	3.18473E-4	5.18868E-4	7.95159E-4	8.8692E-4	9.6592E-4
3234.34456	2.78E-4	0.00244	0.00339	0.00393	0.00504		3234.34456	-9.2E-5	1.72E-4	-9.9E-5	-5.8E-5	5.08E-4		1762.79	3.3045E-4	5.15483E-4	8.09493E-4	8.6375E-4	9.71616E-4
3233.38024	1.6E-4	0.00236	0.00337	0.00381	0.00501		3233.38024	-3.11E-4	-9E-6	-9.6E-5	-1.1E-4	4.49E-4		1763.75	3.39939E-4	5.38009E-4	8.35739E-4	8.63855E-4	0.00101
3232.41591	1.57E-4	0.00226	0.00335	0.00377	0.00488		3232.41591	-5.05E-4	-7E-5	-2.93E-4	-1.78E-4	2.91E-4		1764.71	3.40338E-4	5.61096E-4	8.58513E-4	8.90559E-4	0.00105
3231.45159	2.84E-4	0.00222	0.00341	0.00389	0.00486		3231.45159	-4.97E-4	4.2E-5	-4.63E-4	-2.23E-4	1.75E-4		1765.68	3.42567E-4	5.74895E-4	8.77191E-4	9.17595E-4	0.0011
3230.48727	3.41E-4	0.00227	0.00351	0.00395	0.0049		3230.48727	-3.79E-4	1.85E-4	-4.61E-4	-2.03E-4	1.85E-4		1766.64	3.47375E-4	5.86441E-4	8.85911E-4	9.37035E-4	0.00114
3229.52294	3.2E-4	0.00239	0.00351	0.00392	0.00492		3229.52294	-3.09E-4	2.81E-4	-3.08E-4	-2.7E-5	3.42E-4		1767.61	3.47567E-4	5.94518E-4	8.70066E-4	9.40935E-4	0.00113
3228.55862	3.5E-4	0.00252	0.00344	0.00389	0.00496		3228.55862	-2.79E-4	3.75E-4	-1.64E-4	1.75E-4	5.24E-4		1768.57	3.5457E-4	5.99518E-4	8.52757E-4	9.34778E-4	0.0011
3227.59429	3.69E-4	0.00257	0.00341	0.00381	0.00494		3227.59429	-1.91E-4	4.25E-4	-1.62E-4	2.37E-4	5.67E-4		1769.54	3.56056E-4	6.00807E-4	8.6151E-4	9.33579E-4	0.00109
3226.62997	3.01E-4	0.00247	0.00336	0.00366	0.00482		3226.62997	-4.9E-5	4.05E-4	-1.79E-4	2.04E-4	5.07E-4		1770.5	3.21994E-4	5.94088E-4	8.71168E-4	9.30357E-4	0.00109
3225.66564	2.43E-4	0.00229	0.00327	0.00356	0.00473		3225.66564	8E-5	3.92E-4	-6E-5	1.9E-4	4.7E-4		1771.46	2.81272E-4	5.89445E-4	8.62619E-4	9.29311E-4	0.00108
3224.70132	2.88E-4	0.0022	0.0033	0.00361	0.00476		3224.70132	1.03E-4	3.55E-4	5.9E-5	1.59E-4	4.47E-4		1772.43	2.74639E-4	5.90164E-4	8.55322E-4	9.38777E-4	0.00107
3223.73699	4.11E-4	0.00225	0.00344	0.00374	0.00484		3223.73699	-1.1E-4	1.83E-4	-4.3E-5	-6.3E-5	3.24E-4		1773.39	2.93969E-4	5.8697E-4	8.62257E-4	9.45006E-4	0.00107
3222.77267	4.7E-4	0.00232	0.00359	0.00378	0.00488		3222.77267	-3.54E-4	6E-5	-2.15E-4	-2.88E-4	1.8E-4		1774.36	3.22683E-4	5.89693E-4	8.74976E-4	9.40021E-4	0.00108
3221.80834	3.54E-4	0.00229	0.0036	0.00366	0.00481		3221.80834	-2.7E-4	2.36E-4	-1.58E-4	-1.87E-4	2.23E-4		1775.32	3.3993E-4	6.00506E-4	8.81266E-4	9.37593E-4	0.00109
3220.84402	2.16E-4	0.00224	0.0035	0.00355	0.00471		3220.84402	-5.1E-5	4.59E-4	1.1E-5	3.3E-5	3.6E-4		1776.29	3.35829E-4	6.03104E-4	8.855E-4	9.54413E-4	0.0011
3219.8797	2.66E-4	0.00228	0.0034	0.00357	0.00466		3219.8797	-4.6E-5	3.88E-4	1.2E-5	1.25E-4	3.91E-4		1777.25	3.34809E-4	5.98574E-4	8.93053E-4	9.79376E-4	0.00112
3218.91537	4.35E-4	0.00231	0.00336	0.00367	0.00466		3218.91537	-1.33E-4	1.67E-4	-9E-5	2E-4	3.76E-4		1778.21	3.38763E-4	5.95498E-4	8.85188E-4	9.85354E-4	0.00112
3217.95105	5.11E-4	0.00225	0.00328	0.00369	0.00462		3217.95105	-9.3E-5	1.48E-4	-1.01E-4	3.24E-4	4.13E-4		1779.18	3.21311E-4	5.94549E-4	8.56099E-4	9.67421E-4	0.00111
3216.98672	4.83E-4	0.00218	0.00323	0.00361	0.00456		3216.98672	1E-5	3.4E-4	-3E-6	4.63E-4	4.8E-4		1780.14	2.97982E-4	5.99862E-4	8.45909E-4	9.52323E-4	0.00111
3216.0224	4.42E-4	0.0022	0.00322	0.00351	0.00451		3216.0224	5.9E-5	4.63E-4	1.11E-4	5.57E-4	5.37E-4		1781.11	3.07653E-4	6.0946E-4	8.79214E-4	9.5559E-4	0.00112
3215.05807	3.71E-4	0.00223	0.00315	0.00342	0.00447		3215.05807	4.6E-5	4.28E-4	1.24E-4	5.23E-4	5.33E-4		1782.07	3.41159E-4	6.17693E-4	9.24641E-4	9.61341E-4	0.00113
3214.09375	3.13E-4	0.00224	0.00312	0.00342	0.00453		3214.09375	2.8E-5	3.59E-4	4.9E-5	4.35E-4	4.91E-4		1783.04	3.57505E-4	6.22516E-4	9.47177E-4	9.68703E-4	0.00113
3213.12942	3.53E-4	0.00228	0.0032	0.00357	0.00461		3213.12942	5.2E-5	3.77E-4	4.9E-5	4.22E-4	5.31E-4		1784	3.49283E-4	6.23408E-4	9.42834E-4	9.83384E-4	0.00111
3212.1651	4.35E-4	0.00227	0.00325	0.0037	0.00455		3212.1651	1.02E-4	4.67E-4	1.9E-4	4.9E-4	6.7E-4		1784.96	3.49322E-4	6.31975E-4	9.32782E-4	9.98806E-4	0.0011
3211.20077	4.67E-4	0.00218	0.00317	0.00362	0.00435		3211.20077	1.49E-4	5.32E-4	3.67E-4	5.52E-4	8.4E-4		1785.93	3.70833E-4	6.54178E-4	9.40732E-4	0.00102	0.00111
3210.23645	4.71E-4	0.00213	0.00302	0.00347	0.0042		3210.23645	1.9E-4	5.66E-4	4.21E-4	5.44E-4	9.56E-4		1786.89	3.85841E-4	6.61949E-4	9.5145E-4	0.00103	0.00112
3209.27212	4.74E-4	0.00214	0.00291	0.00344	0.00425		3209.27212	2.35E-4	5.95E-4	3.29E-4	4.79E-4	9.45E-4		1787.86	3.7484E-4	6.30205E-4	9.33806E-4	0.00102	0.00111
3208.3078	3.96E-4	0.00207	0.00282	0.0034	0.00426		3208.3078	2.65E-4	6.05E-4	2.33E-4	3.97E-4	8.78E-4		1788.82	3.54875E-4	5.89451E-4	9.06773E-4	9.98624E-4	0.0011
3207.34348	2.44E-4	0.00196	0.00275	0.00324	0.00411		3207.34348	1.92E-4	6.09E-4	2.12E-4	3.58E-4	8.33E-4		1789.79	3.49859E-4	5.88865E-4	9.05777E-4	9.89652E-4	0.00111
3206.37915	1.73E-4	0.00192	0.0028	0.0031	0.00396		3206.37915	1.4E-5	5.72E-4	1.79E-4	3.35E-4	6.97E-4		1790.75	3.48254E-4	6.17599E-4	9.12413E-4	9.90159E-4	0.00111
3205.41483	2.22E-4	0.00186	0.00288	0.00309	0.00392		3205.41483	-1.81E-4	4.56E-4	1.18E-4	2.2E-4	4.84E-4		1791.72	3.32742E-4	6.33316E-4	9.03541E-4	9.91627E-4	0.00111
3204.4505	2.62E-4	0.00176	0.00288	0.00312	0.00397		3204.4505	-3.5E-4	3.37E-4	1.35E-4	1.12E-4	4.35E-4		1792.68	3.25505E-4	6.2971E-4	9.07885E-4	0.001	0.00111
3203.48618	2.7E-4	0.0018	0.00285	0.00319	0.00405		3203.48618	-4.16E-4	3.32E-4	2.17E-4	1.63E-4	5.93E-4		1793.64	3.37281E-4	6.23079E-4	9.40765E-4	0.00102	0.00113
3202.52185	3.17E-4	0.00193	0.00287	0.00331	0.00409		3202.52185	-3E-4	4.68E-4	3.08E-4	3.06E-4	7.72E-4		1794.61	3.39696E-4	6.21249E-4	9.58161E-4	0.001	0.00114
3201.55753	3.5E-4	0.00203	0.00291	0.00342	0.00414		3201.55753	-1.15E-4	6.18E-4	3.92E-4	4.03E-4	8.44E-4		1795.57	3.27983E-4	6.22035E-4	9.405E-4	9.82472E-4	0.0011
3200.5932	3.45E-4	0.00207	0.00293	0.00344	0.00419		3200.5932	-5E-5	5.92E-4	3.99E-4	4.01E-4	7.98E-4		1796.54	3.22916E-4	6.26561E-4	9.26159E-4	9.9234E-4	0.00108
3199.62888	3.44E-4	0.00207	0.00288	0.00336	0.00417		3199.62888	-1.32E-4	4.25E-4	3.21E-4	3.38E-4	7.09E-4		1797.5	3.21214E-4	6.31884E-4	9.20441E-4	0.00101	0.0011
3198.66455	3.22E-4	0.00208	0.00281	0.00321	0.00407		3198.66455	-2.37E-4	3.59E-4	2.43E-4	2.65E-4	6.66E-4		1798.47	3.13581E-4	6.22273E-4	9.00141E-4	0.00102	0.00113
3197.70023	2.8E-4	0.00208	0.00273	0.00305	0.00398		3197.70023	-2.39E-4	4.18E-4	1.71E-4	2.01E-4	6.57E-4		1799.43	3.10495E-4	6.07495E-4	8.86377E-4	0.00101	0.00113
3196.73591	2.39E-4	0.00201	0.00261	0.00302	0.00397		3196.73591	-1.4E-4	4.13E-4	1.12E-4	2.24E-4	6.44E-4		1800.39	3.18477E-4	6.1151E-4	8.96681E-4	9.96128E-4	0.00113
3195.77158	2E-4	0.00191	0.00256	0.00311	0.00402		3195.77158	-1.7E-5	4.18E-4	1.53E-4	3.63E-4	6.81E-4		1801.36	3.35562E-4	6.20441E-4	9.1286E-4	9.91817E-4	0.00112
3194.80726	1.49E-4	0.00176	0.00261	0.00311	0.004		3194.80726	8.5E-5	5.77E-4	2.43E-4	4.99E-4	8.11E-4		1802.32	3.59012E-4	6.17469E-4	9.22155E-4	9.91198E-4	0.00113
3193.84293	7.9E-5	0.00165	0.00261	0.003	0.00388		3193.84293	1.19E-4	6.94E-4	2.76E-4	5.37E-4	9.17E-4		1803.29	3.78337E-4	6.11099E-4	9.18925E-4	9.94268E-4	0.00115
3192.87861	3.9E-5	0.00168	0.00259	0.00298	0.00377		3192.87861	5.6E-5	6.14E-4	2.86E-4	4.92E-4	8.98E-4		1804.25	3.76177E-4	6.03274E-4	8.99666E-4	9.81824E-4	0.00115
3191.91428	3.4E-5	0.00178	0.00262	0.00305	0.00377		3191.91428	2.5E-5	5.15E-4	3.29E-4	4.38E-4	8.73E-4		1805.22	3.47598E-4	5.97509E-4	8.75048E-4	9.47564E-4	0.00113
3190.94996	5.1E-5	0.00174	0.00267	0.00306	0.00384		3190.94996	8.1E-5	5.17E-4	3.66E-4	4.23E-4	8.9E-4		1806.18	3.12492E-4	6.08282E-4	8.62021E-4	9.30657E-4	0.00112
3189.98563	1.09E-4	0.00162	0.00264	0.003	0.00387		3189.98563	3.9E-5	4.73E-4	2.68E-4	3.97E-4	8.07E-4		1807.14	2.8928E-4	6.33983E-4	8.52972E-4	9.48526E-4	0.00112
3189.02131	1.86E-4	0.00162	0.00255	0.00289	0.00384		3189.02131	-1.32E-4	3.41E-4	4.7E-5	3.36E-4	6.22E-4		1808.11	2.84805E-4	6.54339E-4	8.45723E-4	9.7868E-4	0.00114
3188.05698	2.58E-4	0.00175	0.0025	0.00279	0.0038		3188.05698	-2.5E-4	2.68E-4	-9.7E-5	2.97E-4	4.9E-4		1809.07	3.082E-4	6.51134E-4	8.74554E-4	9.96523E-4	0.00116
3187.09266	2.78E-4	0.00182	0.00252	0.00275	0.00371		3187.09266	-2.57E-4	2.66E-4	-1.18E-4	2.97E-4	4.74E-4		1810.04	3.44937E-4	6.30356E-4	9.24303E-4	9.91825E-4	0.00117
3186.12834	2.3E-4	0.00177	0.00253	0.00269	0.00363		3186.12834	-2.11E-4	2.22E-4	-9E-5	3.3E-4	5.17E-4		1811	3.55807E-4	6.1723E-4	9.40041E-4	9.83672E-4	0.00115
3185.16401	2.25E-4	0.00176	0.00254	0.00266	0.00361		3185.16401	-1.88E-4	1.55E-4	-4.4E-5	3.55E-4	5.74E-4		1811.97	3.38392E-4	6.19429E-4	9.29072E-4	9.91407E-4	0.00114
3184.19969	3.22E-4	0.00186	0.00267	0.00273	0.00367		3184.19969	-2.05E-4	1.95E-4	-2E-6	3.08E-4	6.62E-4		1812.93	3.23136E-4	6.22368E-4	9.13088E-4	9.96057E-4	0.00114
3183.23536	4.27E-4	0.00193	0.00282	0.00285	0.00376		3183.23536	-1.94E-4	3.21E-4	6.2E-5	2.52E-4	7.96E-4		1813.89	3.15149E-4	6.20132E-4	8.90439E-4	9.82663E-4	0.00112
3182.27104	4.46E-4	0.0019	0.00282	0.0029	0.00383		3182.27104	-1.46E-4	3.96E-4	1.29E-4	3E-4	9.22E-4		1814.86	3.09814E-4	6.2288E-4	8.85969E-4	9.70355E-4	0.00111
3181.30671	4.14E-4	0.0018	0.00274	0.0029	0.00384		3181.30671	-1.25E-4	4.43E-4	1.54E-4	4.43E-4	9.98E-4		1815.82	3.18761E-4	6.30528E-4	9.12577E-4	9.66344E-4	0.00111
3180.34239	3.82E-4	0.00173	0.00269	0.00288	0.00379		3180.34239	-1E-4	5.55E-4	1.71E-4	5.76E-4	0.00105		1816.79	3.32412E-4	6.20924E-4	9.26187E-4	9.59928E-4	0.00112
3179.37806	3.58E-4	0.0017	0.00262	0.00289	0.0037		3179.37806	8E-6	6.49E-4	2.12E-4	6.64E-4	0.00101		1817.75	3.28946E-4	5.97227E-4	9.05643E-4	9.58596E-4	0.0011
3178.41374	4.03E-4	0.00169	0.00254	0.00293	0.00365		3178.41374	1.26E-4	6.3E-4	2.81E-4	7.71E-4	8.36E-4		1818.72	3.23312E-4	5.9174E-4	8.90347E-4	9.67057E-4	0.00108
3177.44941	4.91E-4	0.00174	0.00255	0.00293	0.00366		3177.44941	9.6E-5	5.52E-4	3.54E-4	8.52E-4	7.11E-4		1819.68	3.3235E-4	5.99448E-4	8.96117E-4	9.69643E-4	0.00109
3176.48509	4.96E-4	0.00175	0.00261	0.00287	0.00364		3176.48509	-3.6E-5	4.76E-4	4.32E-4	8.01E-4	7.65E-4		1820.64	3.40037E-4	6.03734E-4	9.01802E-4	9.61171E-4	0.0011
3175.52077	3.85E-4	0.0017	0.00264	0.00277	0.00353		3175.52077	-6E-5	4.53E-4	5.14E-4	6.85E-4	8.95E-4		1821.61	3.34094E-4	6.09496E-4	8.95266E-4	9.40179E-4	0.00111
3174.55644	2.2E-4	0.00166	0.00261	0.00262	0.00341		3174.55644	2.9E-5	4.93E-4	4.89E-4	6.29E-4	9.79E-4		1822.57	3.25117E-4	6.0871E-4	8.81211E-4	9.18506E-4	0.00111
3173.59212	1.35E-4	0.00162	0.00254	0.00249	0.00335		3173.59212	4.4E-5	5.22E-4	3.71E-4	6.67E-4	0.00101		1823.54	3.23318E-4	6.05276E-4	8.76559E-4	9.32045E-4	0.00111
3172.62779	1.76E-4	0.00152	0.00244	0.00244	0.00335		3172.62779	-4.1E-5	5.14E-4	3.2E-4	7.72E-4	0.00102		1824.5	3.15634E-4	6.14243E-4	8.79765E-4	9.64396E-4	0.00112
3171.66347	2.2E-4	0.00141	0.00234	0.00245	0.00338		3171.66347	-6.7E-5	4.81E-4	3.5E-4	8.53E-4	0.001		1825.47	2.91596E-4	6.21502E-4	8.76977E-4	9.71817E-4	0.00111
3170.69914	2.02E-4	0.0014	0.00228	0.00248	0.00337		3170.69914	-4.4E-5	4.35E-4	3.84E-4	8.15E-4	9.49E-4		1826.43	2.77776E-4	6.14636E-4	8.83248E-4	9.72168E-4	0.0011
3169.73482	1.86E-4	0.00147	0.00229	0.00254	0.00333		3169.73482	-1.23E-4	4.07E-4	3.38E-4	6.96E-4	8.27E-4		1827.4	2.97949E-4	6.07199E-4	9.10265E-4	9.91669E-4	0.00112
3168.77049	1.95E-4	0.00152	0.00234	0.0026	0.0033		3168.77049	-2.11E-4	4.17E-4	2.32E-4	6.38E-4	6.9E-4		1828.36	3.31631E-4	6.09956E-4	9.31881E-4	0.00101	0.00114
3167.80617	1.88E-4	0.00154	0.0024	0.00258	0.00333		3167.80617	-1.54E-4	4.4E-4	2.13E-4	6.58E-4	6.67E-4		1829.32	3.47058E-4	6.15052E-4	9.35862E-4	0.00101	0.00113
3166.84184	1.16E-4	0.00154	0.00239	0.00251	0.00334		3166.84184	-3.6E-5	4.62E-4	3.42E-4	6.73E-4	7.7E-4		1830.29	3.38617E-4	6.08444E-4	9.36595E-4	9.89909E-4	0.00111
3165.87752	1.4E-5	0.00147	0.0023	0.00243	0.00324		3165.87752	2.8E-5	5.22E-4	5.31E-4	7.09E-4	9.07E-4		1831.25	3.18898E-4	5.92455E-4	9.27678E-4	9.67045E-4	0.0011
3164.9132	1.1E-5	0.00139	0.00221	0.00241	0.0031		3164.9132	1.7E-5	5.83E-4	6.2E-4	7.71E-4	0.00104		1832.22	3.00578E-4	5.80182E-4	9.01379E-4	9.52699E-4	0.00109
3163.94887	1.03E-4	0.00136	0.00217	0.00243	0.00303		3163.94887	7E-6	6.24E-4	5.94E-4	8.26E-4	0.00118		1833.18	2.92256E-4	5.7492E-4	8.7607E-4	9.54136E-4	0.00109
3162.98455	2.1E-4	0.0014	0.00216	0.00245	0.00303		3162.98455	6.4E-5	6.55E-4	5.61E-4	8.69E-4	0.00125		1834.15	3.06227E-4	5.85833E-4	8.75206E-4	9.64747E-4	0.0011
3162.02022	3.49E-4	0.00149	0.00222	0.00246	0.00307		3162.02022	9.8E-5	6.4E-4	5.11E-4	8.35E-4	0.00117		1835.11	3.44422E-4	6.24637E-4	9.01219E-4	9.82543E-4	0.00112
3161.0559	4.5E-4	0.00155	0.0023	0.00246	0.00309		3161.0559	8.6E-5	6.26E-4	4.76E-4	7.53E-4	0.00109		1836.07	3.7559E-4	6.6294E-4	9.28431E-4	9.99325E-4	0.00114
3160.09157	4.07E-4	0.0015	0.00228	0.00243	0.00307		3160.09157	9.4E-5	6.44E-4	5.05E-4	7.3E-4	0.00109		1837.04	3.68899E-4	6.58633E-4	9.34397E-4	9.96772E-4	0.00115
3159.12725	2.83E-4	0.00146	0.00225	0.0024	0.00304		3159.12725	1.1E-4	6.6E-4	5.51E-4	7.73E-4	0.0011		1838	3.40022E-4	6.24992E-4	9.14526E-4	9.78018E-4	0.00115
3158.16292	1.78E-4	0.00144	0.00226	0.00242	0.00304		3158.16292	1.3E-4	6.69E-4	5.63E-4	8.45E-4	0.00117		1838.97	3.2797E-4	6.10916E-4	8.80612E-4	9.65142E-4	0.00115
3157.1986	1.47E-4	0.0014	0.00225	0.00244	0.00306		3157.1986	1.3E-4	6.21E-4	4.85E-4	8.66E-4	0.00124		1839.93	3.42482E-4	6.2454E-4	8.634E-4	9.65765E-4	0.00114
3156.23427	1.61E-4	0.00136	0.00217	0.00241	0.00308		3156.23427	2.2E-5	4.92E-4	3.31E-4	7.57E-4	0.00117		1840.9	3.66182E-4	6.37435E-4	8.76084E-4	9.71683E-4	0.00113
3155.26995	1.1E-4	0.00136	0.00206	0.00229	0.00306		3155.26995	-1.43E-4	3.73E-4	2.29E-4	6.11E-4	0.00101		1841.86	3.7242E-4	6.3061E-4	8.93686E-4	9.74708E-4	0.00112
3154.30563	7E-6	0.00132	0.00195	0.00214	0.00299		3154.30563	-1.92E-4	3.2E-4	2.35E-4	5.73E-4	9.27E-4		1842.82	3.46112E-4	6.03577E-4	9.00846E-4	9.70076E-4	0.0011
3153.3413	-3.4E-5	0.00125	0.00191	0.00212	0.00289		3153.3413	-1.23E-4	3.18E-4	3.18E-4	6.52E-4	9.9E-4		1843.79	3.16687E-4	5.71579E-4	9.07144E-4	9.54096E-4	0.00107
3152.37698	7E-6	0.0012	0.00194	0.00219	0.00285		3152.37698	-5.5E-5	3.92E-4	4.29E-4	7.66E-4	0.00112		1844.75	3.11433E-4	5.53734E-4	9.11834E-4	9.30909E-4	0.00105
3151.41265	6E-5	0.00118	0.00197	0.00225	0.00288		3151.41265	-1.3E-5	5.38E-4	4.77E-4	8.59E-4	0.00118		1845.72	3.16785E-4	5.5486E-4	9.06434E-4	9.22162E-4	0.00105
3150.44833	1.01E-4	0.00113	0.00193	0.00224	0.00292		3150.44833	-1.3E-5	6.26E-4	4.46E-4	8.79E-4	0.00113		1846.68	3.22348E-4	5.63599E-4	8.8539E-4	9.26292E-4	0.00106
3149.484	1.22E-4	0.00108	0.00189	0.00218	0.00293		3149.484	-6.8E-5	5.86E-4	4.52E-4	8.25E-4	0.00112		1847.65	3.35362E-4	5.7395E-4	8.60131E-4	9.28456E-4	0.00108
3148.51968	1.11E-4	0.00113	0.00185	0.00211	0.00287		3148.51968	-1E-4	5.11E-4	5.17E-4	7.87E-4	0.00116		1848.61	3.49231E-4	5.90384E-4	8.58068E-4	9.46871E-4	0.0011
3147.55535	9.9E-5	0.00128	0.00184	0.00206	0.0028		3147.55535	-5.6E-5	4.63E-4	5.38E-4	8.01E-4	0.00117		1849.57	3.40168E-4	5.97829E-4	8.66887E-4	9.66196E-4	0.00111
3146.59103	1.19E-4	0.00139	0.00189	0.00204	0.00281		3146.59103	-8E-6	4.14E-4	4.94E-4	8.22E-4	0.00114		1850.54	3.15184E-4	5.85861E-4	8.6374E-4	9.57381E-4	0.00108
3145.6267	1.76E-4	0.00137	0.0019	0.00206	0.00286		3145.6267	-4.9E-5	4.02E-4	4.5E-4	8.41E-4	0.00115		1851.5	3.08306E-4	5.70105E-4	8.5762E-4	9.50267E-4	0.00106
3144.66238	1.56E-4	0.00126	0.00182	0.00209	0.00282		3144.66238	-1.18E-4	4.88E-4	4.85E-4	8.96E-4	0.00123		1852.47	3.16494E-4	5.5481E-4	8.46977E-4	9.58437E-4	0.00107
3143.69806	-1.2E-5	0.00115	0.00171	0.00205	0.00272		3143.69806	-7.4E-5	6.2E-4	6.26E-4	0.001	0.00137		1853.43	3.20176E-4	5.41943E-4	8.39177E-4	9.60108E-4	0.00107
3142.73373	-1.24E-4	0.00112	0.00169	0.00199	0.00264		3142.73373	4.1E-5	6.71E-4	7.59E-4	0.00106	0.00144		1854.4	3.27439E-4	5.45885E-4	8.52141E-4	9.53249E-4	0.00106
3141.76941	-1.3E-5	0.00117	0.00178	0.00197	0.00266		3141.76941	6.6E-5	6.03E-4	7.45E-4	0.00101	0.0014		1855.36	3.40479E-4	5.58167E-4	8.62518E-4	9.42781E-4	0.00106
3140.80508	1.6E-4	0.00119	0.00187	0.00193	0.00269		3140.80508	1.3E-5	5.18E-4	6.04E-4	9.41E-4	0.00132		1856.32	3.41389E-4	5.66108E-4	8.51387E-4	9.27069E-4	0.00105
3139.84076	1.85E-4	0.00113	0.00187	0.00184	0.00264		3139.84076	7E-6	4.92E-4	4.68E-4	9.25E-4	0.0013		1857.29	3.30837E-4	5.76877E-4	8.44738E-4	9.14357E-4	0.00104
3138.87643	1.15E-4	0.00107	0.00179	0.00178	0.00255		3138.87643	3.6E-5	5.43E-4	4.15E-4	9.35E-4	0.00134		1858.25	3.28468E-4	5.91053E-4	8.58306E-4	9.20532E-4	0.00105
3137.91211	1.3E-4	0.00104	0.00173	0.00178	0.0025		3137.91211	1.8E-5	6.27E-4	4.51E-4	9.39E-4	0.00139		1859.22	3.34845E-4	6.04033E-4	8.66727E-4	9.35194E-4	0.00108
3136.94778	1.98E-4	0.00101	0.00175	0.00182	0.00248		3136.94778	-5E-5	6.11E-4	4.99E-4	8.91E-4	0.00134		1860.18	3.31971E-4	6.07306E-4	8.48027E-4	9.25343E-4	0.00108
3135.98346	2.03E-4	0.00102	0.00176	0.00188	0.00249		3135.98346	-1.09E-4	4.8E-4	4.64E-4	8.02E-4	0.00116		1861.15	3.13047E-4	5.8951E-4	8.17947E-4	8.91148E-4	0.00106
3135.01913	2.07E-4	0.00108	0.00174	0.00195	0.00254		3135.01913	-9.5E-5	4.18E-4	4.11E-4	8.05E-4	0.00102		1862.11	2.9627E-4	5.76516E-4	8.08238E-4	8.7574E-4	0.00105
3134.05481	1.94E-4	0.0011	0.0017	0.00196	0.00256		3134.05481	-3.7E-5	4.68E-4	4.43E-4	8.96E-4	0.00105		1863.08	2.9969E-4	5.86946E-4	8.21189E-4	9.00049E-4	0.00106
3133.09049	6.5E-5	0.00101	0.00164	0.00184	0.00249		3133.09049	-2E-5	4.76E-4	4.94E-4	9.07E-4	0.00115		1864.04	3.17174E-4	5.92774E-4	8.3906E-4	9.3537E-4	0.00107
3132.12616	-3.7E-5	9.28E-4	0.00162	0.00174	0.00243		3132.12616	-2.2E-5	4.57E-4	5.19E-4	8.64E-4	0.00115		1865	3.33941E-4	5.87149E-4	8.62823E-4	9.49394E-4	0.00106
3131.16184	-2.9E-5	9.37E-4	0.00165	0.00173	0.00243		3131.16184	-6E-6	5.2E-4	5.54E-4	8.65E-4	0.00107		1865.97	3.36342E-4	5.81378E-4	8.88533E-4	9.39875E-4	0.00106
3130.19751	-6.2E-5	9.81E-4	0.00168	0.00171	0.00242		3130.19751	2E-5	6.26E-4	6.08E-4	9.1E-4	0.00105		1866.93	3.1432E-4	5.70768E-4	8.86371E-4	9.1969E-4	0.00105
3129.23319	-1.17E-4	9.97E-4	0.00169	0.00169	0.00238		3129.23319	6.2E-5	7.08E-4	6.86E-4	9.92E-4	0.00117		1867.9	2.91488E-4	5.71002E-4	8.54226E-4	9.07904E-4	0.00104
3128.26886	-8.6E-5	9.87E-4	0.00169	0.00174	0.00237		3128.26886	8.7E-5	7.4E-4	7.52E-4	0.00106	0.00134		1868.86	2.9364E-4	5.80014E-4	8.26724E-4	9.10118E-4	0.00105
3127.30454	-4E-6	9.75E-4	0.00166	0.00178	0.00235		3127.30454	4.8E-5	7.06E-4	7.48E-4	0.00106	0.00143		1869.83	2.97785E-4	5.66279E-4	8.14428E-4	9.04559E-4	0.00106
3126.34021	7E-5	9.69E-4	0.00164	0.00179	0.00234		3126.34021	-1.8E-5	6.72E-4	6.8E-4	0.00102	0.00139		1870.79	2.8763E-4	5.49281E-4	8.08739E-4	8.92974E-4	0.00105
3125.37589	9E-5	9.47E-4	0.00163	0.00176	0.00232		3125.37589	-2.2E-5	7.1E-4	6.18E-4	9.95E-4	0.00127		1871.75	2.86001E-4	5.64729E-4	8.1858E-4	9.01577E-4	0.00103
3124.41156	5.8E-5	9.33E-4	0.00162	0.00168	0.00228		3124.41156	4E-5	7E-4	5.92E-4	0.00101	0.00123		1872.72	3.04387E-4	5.93659E-4	8.43395E-4	9.18354E-4	0.00103
3123.44724	4.1E-5	9.61E-4	0.00159	0.00161	0.00228		3123.44724	9.2E-5	5.58E-4	5.98E-4	0.00102	0.00124		1873.68	3.2599E-4	6.07722E-4	8.6111E-4	9.18319E-4	0.00106
3122.48291	1.4E-5	9.39E-4	0.00153	0.00156	0.00231		3122.48291	1.26E-4	5.07E-4	6.78E-4	0.0011	0.0013		1874.65	3.29626E-4	6.06268E-4	8.55943E-4	9.10792E-4	0.00107
3121.51859	-7E-5	7.99E-4	0.00144	0.00147	0.00227		3121.51859	1.99E-4	6.75E-4	8.37E-4	0.00126	0.00141		1875.61	3.16731E-4	5.93696E-4	8.33477E-4	9.04829E-4	0.00106
3120.55427	-1.2E-4	6.8E-4	0.00139	0.0014	0.00215		3120.55427	2.52E-4	8.36E-4	9.48E-4	0.00139	0.00148		1876.58	3.02927E-4	5.66124E-4	8.10472E-4	8.89379E-4	0.00102
3119.58994	-8.7E-5	6.92E-4	0.00139	0.00145	0.00206		3119.58994	1.96E-4	8.04E-4	9.2E-4	0.00135	0.00144		1877.54	2.96112E-4	5.39622E-4	8.02889E-4	8.74787E-4	9.84112E-4
3118.62562	-5E-5	7.52E-4	0.00139	0.00156	0.00201		3118.62562	1.02E-4	6.7E-4	8.14E-4	0.00117	0.00133		1878.5	2.98623E-4	5.53793E-4	8.18412E-4	8.87696E-4	9.86429E-4
3117.66129	-3.5E-5	7.43E-4	0.00134	0.00158	0.00197		3117.66129	8.5E-5	6.01E-4	7.25E-4	0.00102	0.00125		1879.47	3.04748E-4	6.03531E-4	8.4336E-4	9.19534E-4	0.00101
3116.69697	-3E-6	6.9E-4	0.00131	0.00151	0.00194		3116.69697	1.28E-4	5.95E-4	6.83E-4	9.91E-4	0.00127		1880.43	3.02871E-4	6.25404E-4	8.61331E-4	9.3096E-4	0.00104
3115.73264	2.2E-5	6.99E-4	0.00133	0.00141	0.00197		3115.73264	1.5E-4	5.59E-4	6.93E-4	0.00103	0.0013		1881.4	2.93562E-4	5.95541E-4	8.6361E-4	9.13821E-4	0.00104
3114.76832	0	7.84E-4	0.00141	0.00137	0.00199		3114.76832	1.51E-4	5.21E-4	7.4E-4	0.00106	0.00134		1882.36	2.93032E-4	5.61713E-4	8.47311E-4	9.06966E-4	0.00103
3113.80399	-4.9E-5	8.59E-4	0.00146	0.0014	0.00201		3113.80399	1.75E-4	5.29E-4	7.58E-4	0.00105	0.00138		1883.33	3.03977E-4	5.52283E-4	8.31624E-4	9.16095E-4	0.00102
3112.83967	-5.4E-5	8.93E-4	0.00148	0.00142	0.00206		3112.83967	2.24E-4	5.65E-4	7.28E-4	0.00104	0.00138		1884.29	3.14052E-4	5.4923E-4	8.30999E-4	8.97844E-4	0.00101
3111.87534	2.8E-5	9.2E-4	0.00153	0.00145	0.00215		3111.87534	2.48E-4	6.11E-4	7.25E-4	0.00104	0.00135		1885.25	3.23153E-4	5.50406E-4	8.36541E-4	8.56046E-4	0.00101
3110.91102	8.9E-5	9.06E-4	0.00156	0.00145	0.00214		3110.91102	1.76E-4	6.19E-4	7.35E-4	0.00101	0.00135		1886.22	3.34336E-4	5.62336E-4	8.43905E-4	8.37625E-4	0.00102
3109.9467	2.7E-5	8.37E-4	0.00145	0.00139	0.00204		3109.9467	8E-5	6.04E-4	6.99E-4	0.00103	0.00135		1887.18	3.40986E-4	5.5596E-4	8.46536E-4	8.45362E-4	0.00103
3108.98237	-6.6E-5	8.05E-4	0.00133	0.00133	0.00199		3108.98237	7.1E-5	6.16E-4	6.72E-4	0.0011	0.00137		1888.15	3.36072E-4	5.26088E-4	8.36381E-4	8.57667E-4	0.00103
3108.01805	-1.14E-4	7.95E-4	0.00131	0.00128	0.00199		3108.01805	4.2E-5	6.04E-4	6.96E-4	0.00108	0.00142		1889.11	3.30283E-4	5.24871E-4	8.32126E-4	8.79289E-4	0.00104
3107.05372	-1.27E-4	7.37E-4	0.0013	0.00126	0.00195		3107.05372	-4.4E-5	5.49E-4	7.26E-4	0.001	0.00149		1890.08	3.35848E-4	5.61167E-4	8.38961E-4	9.03575E-4	0.00107
3106.0894	-1.3E-4	6.69E-4	0.00128	0.00125	0.00189		3106.0894	-6E-5	5.13E-4	7.04E-4	9.78E-4	0.00153		1891.04	3.39635E-4	5.85637E-4	8.32338E-4	9.1001E-4	0.00108
3105.12507	-1.64E-4	6.17E-4	0.00123	0.0012	0.00183		3105.12507	-1.7E-5	5.52E-4	6.57E-4	0.00103	0.0015		1892	3.33039E-4	5.76573E-4	8.15856E-4	9.00308E-4	0.00105
3104.16075	-2.18E-4	5.63E-4	0.00114	0.00111	0.00174		3104.16075	4E-6	6.8E-4	6.78E-4	0.0011	0.0015		1892.97	3.27316E-4	5.56966E-4	8.11992E-4	8.86488E-4	0.00104
3103.19642	-2.74E-4	5.09E-4	0.00105	0.00105	0.00168		3103.19642	3E-6	7.91E-4	7.52E-4	0.00113	0.00154		1893.93	3.31269E-4	5.61263E-4	8.2561E-4	8.84541E-4	0.00105
3102.2321	-2.79E-4	4.95E-4	0.00102	0.00104	0.00166		3102.2321	-2E-6	7.59E-4	7.69E-4	0.00112	0.00151		1894.9	3.5304E-4	5.98824E-4	8.56532E-4	9.04949E-4	0.00107
3101.26777	-1.66E-4	5.68E-4	0.00108	0.00109	0.0017		3101.26777	-1.3E-5	6.23E-4	7.22E-4	0.00109	0.00145		1895.86	3.78111E-4	6.40037E-4	8.89216E-4	9.27783E-4	0.00109
3100.30345	-5.7E-5	6.49E-4	0.00114	0.00114	0.00175		3100.30345	-4.2E-5	5.05E-4	6.72E-4	0.00105	0.0014		1896.83	3.73081E-4	6.5007E-4	8.89997E-4	9.27285E-4	0.00108
3099.33913	-8.8E-5	6.28E-4	0.00114	0.0011	0.00176		3099.33913	-6.7E-5	4.55E-4	6.56E-4	0.00105	0.00137		1897.79	3.4922E-4	6.31224E-4	8.61642E-4	9.13208E-4	0.00106
3098.3748	-1.43E-4	5.71E-4	0.00112	0.00108	0.00174		3098.3748	-5.6E-5	4.88E-4	6.71E-4	0.00112	0.00138		1898.76	3.35759E-4	6.11271E-4	8.42842E-4	9.00168E-4	0.00105
3097.41048	-1.06E-4	5.68E-4	0.00108	0.00112	0.00173		3097.41048	-2.7E-5	5.78E-4	6.99E-4	0.00118	0.00143		1899.72	3.24443E-4	5.97137E-4	8.46238E-4	8.86324E-4	0.00104
3096.44615	-6.3E-5	5.57E-4	0.00101	0.00115	0.00172		3096.44615	-1.2E-5	6.44E-4	7.17E-4	0.00118	0.00151		1900.68	3.03244E-4	5.70515E-4	8.5126E-4	8.79869E-4	0.00103
3095.48183	-1E-4	5.06E-4	9.35E-4	0.00114	0.00169		3095.48183	-4.1E-5	6.51E-4	7.03E-4	0.00119	0.00152		1901.65	2.84229E-4	5.31852E-4	8.40089E-4	8.81547E-4	0.00102
3094.5175	-1.75E-4	4.88E-4	9.23E-4	0.00107	0.00163		3094.5175	-5.8E-5	6.54E-4	6.72E-4	0.00122	0.00149		1902.61	2.86088E-4	5.16674E-4	8.27372E-4	8.82031E-4	0.00102
3093.55318	-1.79E-4	5.04E-4	9.83E-4	0.00102	0.00158		3093.55318	1.5E-5	6.55E-4	6.74E-4	0.00121	0.00149		1903.58	3.00725E-4	5.34303E-4	8.34888E-4	8.83171E-4	0.00102
3092.58885	-1.09E-4	5.15E-4	0.00108	0.00104	0.00161		3092.58885	9.8E-5	6.07E-4	7.18E-4	0.00118	0.00147		1904.54	3.08182E-4	5.49077E-4	8.46893E-4	8.86861E-4	0.00102
3091.62453	-7.1E-5	5.36E-4	0.00114	0.00108	0.00166		3091.62453	1.14E-4	5.67E-4	7.86E-4	0.00119	0.00142		1905.51	3.17531E-4	5.46394E-4	8.4108E-4	8.89202E-4	0.00102
3090.6602	-9.9E-5	5.59E-4	0.00116	0.00108	0.00164		3090.6602	1.1E-4	6E-4	8.58E-4	0.00122	0.00146		1906.47	3.28776E-4	5.34058E-4	8.21033E-4	8.85771E-4	0.00102
3089.69588	-1.3E-4	5.41E-4	0.00111	0.00104	0.00158		3089.69588	9E-5	6.5E-4	8.82E-4	0.00119	0.00159		1907.43	3.30044E-4	5.18666E-4	8.14291E-4	8.81983E-4	0.00102
3088.73156	-1.3E-4	4.74E-4	0.00104	9.81E-4	0.00152		3088.73156	5.4E-5	6.69E-4	8.48E-4	0.00109	0.00164		1908.4	3.29214E-4	5.11155E-4	8.28575E-4	8.74246E-4	0.00101
3087.76723	-1.58E-4	3.91E-4	9.54E-4	9.3E-4	0.00149		3087.76723	5.1E-5	6.66E-4	8.03E-4	0.00104	0.00156		1909.36	3.29047E-4	5.231E-4	8.41024E-4	8.58099E-4	9.98493E-4
3086.80291	-2.24E-4	3.38E-4	8.79E-4	9.1E-4	0.00149		3086.80291	6E-5	6.36E-4	7.51E-4	0.00107	0.00151		1910.33	3.31321E-4	5.52512E-4	8.44754E-4	8.52297E-4	9.97526E-4
3085.83858	-2.41E-4	3.41E-4	8.45E-4	9.39E-4	0.0015		3085.83858	4.4E-5	6.07E-4	7.22E-4	0.00114	0.00152		1911.29	3.38325E-4	5.71933E-4	8.37415E-4	8.48168E-4	0.00101
3084.87426	-1.94E-4	3.66E-4	8.61E-4	9.85E-4	0.00151		3084.87426	6.4E-5	6.46E-4	7.73E-4	0.00123	0.00157		1912.26	3.4121E-4	5.70683E-4	8.22494E-4	8.3824E-4	0.00101
3083.90993	-1.31E-4	3.88E-4	9.18E-4	0.001	0.0015		3083.90993	1.61E-4	7.5E-4	8.4E-4	0.00127	0.00159		1913.22	3.41652E-4	5.69637E-4	8.18837E-4	8.56036E-4	0.001
3082.94561	-7.4E-5	4.28E-4	9.86E-4	0.00101	0.00152		3082.94561	2.85E-4	8.58E-4	8.37E-4	0.00127	0.00156		1914.18	3.41887E-4	5.68484E-4	8.25924E-4	8.8488E-4	0.00102
3081.98128	-7E-5	4.56E-4	9.86E-4	9.98E-4	0.00156		3081.98128	3.45E-4	9.19E-4	7.73E-4	0.00127	0.00151		1915.15	3.2213E-4	5.57672E-4	8.23097E-4	8.78331E-4	0.00103
3081.01696	-1.26E-4	4.13E-4	9.19E-4	9.51E-4	0.00158		3081.01696	3.02E-4	8.92E-4	7.05E-4	0.00124	0.00148		1916.11	2.93027E-4	5.54934E-4	8.03141E-4	8.56081E-4	0.00101
3080.05263	-1.52E-4	3.47E-4	8.83E-4	9.35E-4	0.00158		3080.05263	2.13E-4	7.87E-4	6.82E-4	0.0012	0.00149		1917.08	2.9573E-4	5.67524E-4	7.92662E-4	8.46264E-4	9.94316E-4
3079.08831	-1.18E-4	3.52E-4	8.94E-4	9.6E-4	0.00156		3079.08831	1.4E-4	6.86E-4	7.17E-4	0.00119	0.00152		1918.04	3.10739E-4	5.64561E-4	8.0177E-4	8.32799E-4	9.87674E-4
3078.12399	-9.1E-5	4.04E-4	8.9E-4	9.48E-4	0.0015		3078.12399	1.27E-4	6.57E-4	7.84E-4	0.00116	0.00156		1919.01	3.00194E-4	5.40101E-4	8.05258E-4	8.129E-4	9.68324E-4
3077.15966	-1.12E-4	4.38E-4	8.63E-4	8.76E-4	0.00143		3077.15966	1.59E-4	6.68E-4	8.2E-4	0.00111	0.00156		1919.97	2.89142E-4	5.28221E-4	8.02736E-4	8.08595E-4	9.52596E-4
3076.19534	-1.48E-4	4.32E-4	8.37E-4	8.23E-4	0.00136		3076.19534	1.63E-4	6.73E-4	8.04E-4	0.0011	0.00153		1920.93	3.03735E-4	5.37975E-4	8.07544E-4	8.2777E-4	9.5847E-4
3075.23101	-1.69E-4	3.73E-4	7.99E-4	8.25E-4	0.00131		3075.23101	1.33E-4	6.88E-4	7.84E-4	0.00115	0.00152		1921.9	3.30279E-4	5.58259E-4	8.1458E-4	8.58699E-4	9.75081E-4
3074.26669	-1.92E-4	3.13E-4	7.44E-4	8E-4	0.00132		3074.26669	1.18E-4	7.55E-4	7.81E-4	0.0012	0.00154		1922.86	3.5067E-4	5.77074E-4	8.2071E-4	8.81895E-4	9.91602E-4
3073.30236	-2.04E-4	3.21E-4	7.32E-4	7.56E-4	0.00136		3073.30236	1E-4	8.24E-4	7.94E-4	0.00123	0.00156		1923.83	3.56114E-4	5.71318E-4	8.23509E-4	8.82759E-4	9.98479E-4
3072.33804	-1.9E-4	3.7E-4	7.96E-4	7.94E-4	0.00138		3072.33804	3.3E-5	7.62E-4	7.84E-4	0.00119	0.00153		1924.79	3.47614E-4	5.54259E-4	8.27987E-4	8.68997E-4	0.001
3071.37371	-1.84E-4	3.84E-4	8.66E-4	8.78E-4	0.00139		3071.37371	-7E-6	6.44E-4	7.25E-4	0.00112	0.00147		1925.76	3.40279E-4	5.57047E-4	8.48243E-4	8.57973E-4	0.00101
3070.40939	-1.82E-4	3.49E-4	8.72E-4	9.04E-4	0.00138		3070.40939	6.6E-5	6.43E-4	6.92E-4	0.00112	0.00147		1926.72	3.45475E-4	5.5502E-4	8.62981E-4	8.5055E-4	0.00101
3069.44506	-1.62E-4	3.26E-4	8.32E-4	8.65E-4	0.00138		3069.44506	1.33E-4	7.11E-4	7.36E-4	0.00115	0.00149		1927.68	3.49364E-4	5.32653E-4	8.35369E-4	8.4454E-4	9.99395E-4
3068.48074	-1.78E-4	3.3E-4	7.83E-4	7.94E-4	0.00138		3068.48074	1.1E-4	7.18E-4	7.78E-4	0.00115	0.00147		1928.65	3.46728E-4	5.26509E-4	7.94129E-4	8.53838E-4	9.77255E-4
3067.51642	-2.32E-4	3.21E-4	7.3E-4	7.35E-4	0.00135		3067.51642	9.7E-5	6.64E-4	7.7E-4	0.00117	0.00141		1929.61	3.51556E-4	5.3724E-4	7.92025E-4	8.74353E-4	9.66228E-4
3066.55209	-2.43E-4	3.05E-4	6.96E-4	7.27E-4	0.00129		3066.55209	1.23E-4	6.65E-4	7.77E-4	0.00128	0.0014		1930.58	3.51147E-4	5.27107E-4	8.01904E-4	8.70273E-4	9.63522E-4
3065.58777	-2.33E-4	2.79E-4	6.86E-4	7.19E-4	0.00119		3065.58777	1.26E-4	7.33E-4	8.16E-4	0.00137	0.00151		1931.54	3.31109E-4	5.0045E-4	7.89504E-4	8.42437E-4	9.60145E-4
3064.62344	-2.75E-4	2.32E-4	6.46E-4	6.59E-4	0.00108		3064.62344	1.1E-4	7.34E-4	8.4E-4	0.00136	0.00165		1932.51	3.12041E-4	4.86983E-4	7.87708E-4	8.21894E-4	9.60751E-4
3063.65912	-3.3E-4	2.05E-4	6E-4	6E-4	0.00104		3063.65912	1.14E-4	6.57E-4	8.39E-4	0.00128	0.00168		1933.47	3.05189E-4	4.83242E-4	7.95394E-4	8.02272E-4	9.53873E-4
3062.69479	-3.13E-4	2.45E-4	6.51E-4	5.87E-4	0.0011		3062.69479	1.22E-4	6.21E-4	8.35E-4	0.00123	0.00162		1934.44	2.96656E-4	4.79604E-4	7.8046E-4	7.82243E-4	9.35121E-4
3061.73047	-2.34E-4	3.05E-4	7.21E-4	5.78E-4	0.00115		3061.73047	7.7E-5	6.48E-4	8.33E-4	0.00123	0.00154		1935.4	2.87756E-4	4.90053E-4	7.65753E-4	7.89547E-4	9.27853E-4
3060.76614	-2.19E-4	2.84E-4	6.74E-4	5.61E-4	0.00113		3060.76614	7E-6	6.84E-4	8.14E-4	0.00123	0.00151		1936.36	2.93816E-4	5.11291E-4	7.72844E-4	8.19007E-4	9.39484E-4
3059.80182	-3.1E-4	2.02E-4	6.01E-4	5.66E-4	0.00113		3059.80182	1E-5	6.9E-4	8.03E-4	0.00121	0.00155		1937.33	3.12045E-4	5.29281E-4	7.90189E-4	8.42471E-4	9.57758E-4
3058.83749	-3.89E-4	1.67E-4	6.21E-4	5.98E-4	0.00113		3058.83749	8.3E-5	6.65E-4	8.36E-4	0.00117	0.00161		1938.29	3.2325E-4	5.42941E-4	8.07838E-4	8.50797E-4	9.75112E-4
3057.87317	-3.78E-4	1.9E-4	6.65E-4	6.38E-4	0.00116		3057.87317	1.32E-4	6.4E-4	8.71E-4	0.00115	0.00164		1939.26	3.21937E-4	5.51463E-4	8.20246E-4	8.496E-4	9.8335E-4
3056.90885	-3.1E-4	1.91E-4	6.36E-4	6.43E-4	0.00122		3056.90885	1.19E-4	6.44E-4	8.63E-4	0.00119	0.00161		1940.22	3.09595E-4	5.44992E-4	8.19248E-4	8.35149E-4	9.60493E-4
3055.94452	-2.27E-4	1.64E-4	5.87E-4	6.34E-4	0.00125		3055.94452	8.2E-5	6.78E-4	8.52E-4	0.00123	0.00156		1941.19	2.87442E-4	5.10381E-4	8.01677E-4	8.03054E-4	9.15508E-4
3054.9802	-1.76E-4	1.83E-4	5.94E-4	6.74E-4	0.00124		3054.9802	5.8E-5	6.77E-4	8.43E-4	0.00119	0.0015		1942.15	2.74036E-4	4.73819E-4	7.79858E-4	7.73843E-4	8.95737E-4
3054.01587	-1.73E-4	2.42E-4	6.12E-4	7.19E-4	0.0012		3054.01587	4.8E-5	6.26E-4	8.02E-4	0.00112	0.00145		1943.11	2.85207E-4	4.8017E-4	7.62889E-4	7.66304E-4	9.07071E-4
3053.05155	-1.71E-4	2.88E-4	6.19E-4	7.39E-4	0.00118		3053.05155	7.3E-5	6.39E-4	7.76E-4	0.00114	0.00145		1944.08	3.10532E-4	5.08269E-4	7.52686E-4	7.75677E-4	9.18342E-4
3052.08722	-1.31E-4	3.28E-4	6.76E-4	7.72E-4	0.00122		3052.08722	9.2E-5	7.18E-4	7.82E-4	0.00121	0.0015		1945.04	3.32653E-4	5.10182E-4	7.5803E-4	7.92494E-4	9.28848E-4
3051.1229	-9E-5	3.64E-4	7.54E-4	7.77E-4	0.00127		3051.1229	6.1E-5	7.52E-4	7.54E-4	0.00122	0.0015		1946.01	3.4163E-4	4.9619E-4	7.71009E-4	8.04252E-4	9.51326E-4
3050.15857	-1.14E-4	3.49E-4	7.68E-4	6.93E-4	0.00123		3050.15857	7.5E-5	7.35E-4	7.13E-4	0.00122	0.00146		1946.97	3.45613E-4	5.01759E-4	7.77814E-4	7.98005E-4	9.7237E-4
3049.19425	-2.17E-4	2.65E-4	6.98E-4	5.74E-4	0.00113		3049.19425	1.59E-4	7.05E-4	6.96E-4	0.00123	0.00144		1947.94	3.47769E-4	5.19414E-4	7.84631E-4	7.79226E-4	9.70783E-4
3048.22992	-3.08E-4	2.01E-4	6.26E-4	5.39E-4	0.00108		3048.22992	1.95E-4	6.7E-4	6.74E-4	0.00123	0.00143		1948.9	3.29973E-4	5.14317E-4	7.86594E-4	7.64514E-4	9.49807E-4
3047.2656	-2.83E-4	2.33E-4	6.35E-4	6.19E-4	0.00111		3047.2656	1.5E-4	6.3E-4	6.69E-4	0.00126	0.00142		1949.86	2.99302E-4	4.81214E-4	7.63151E-4	7.59224E-4	9.19748E-4
3046.30127	-1.92E-4	2.77E-4	6.9E-4	7.03E-4	0.00118		3046.30127	9.9E-5	6.01E-4	7.21E-4	0.00129	0.00145		1950.83	2.84472E-4	4.44897E-4	7.27315E-4	7.63784E-4	8.75454E-4
3045.33695	-1.16E-4	2.38E-4	7.13E-4	7.18E-4	0.00121		3045.33695	7.5E-5	6.16E-4	7.67E-4	0.00129	0.00148		1951.79	2.86951E-4	4.29809E-4	7.2036E-4	7.71882E-4	8.37696E-4
3044.37263	-6.7E-5	1.74E-4	6.99E-4	7.02E-4	0.00117		3044.37263	7.9E-5	6.75E-4	7.87E-4	0.00132	0.0015		1952.76	2.93188E-4	4.41258E-4	7.43263E-4	7.66832E-4	8.45509E-4
3043.4083	-6.4E-5	1.56E-4	6.72E-4	6.74E-4	0.00112		3043.4083	9.9E-5	7.45E-4	8.27E-4	0.00139	0.00151		1953.72	3.04567E-4	4.61672E-4	7.61766E-4	7.59215E-4	8.78004E-4
3042.44398	-8.8E-5	1.64E-4	6.78E-4	6.6E-4	0.00111		3042.44398	1.09E-4	7.63E-4	8.47E-4	0.00136	0.00152		1954.69	3.2069E-4	4.75209E-4	7.68748E-4	7.70483E-4	8.89281E-4
3041.47965	-1.09E-4	1.97E-4	7.26E-4	7.01E-4	0.00113		3041.47965	1.26E-4	6.98E-4	8.19E-4	0.00124	0.00152		1955.65	3.22757E-4	4.77699E-4	7.74021E-4	7.82441E-4	8.88544E-4
3040.51533	-1.7E-4	2.24E-4	7.11E-4	7.22E-4	0.00112		3040.51533	1.82E-4	6.36E-4	8.1E-4	0.00119	0.00153		1956.61	3.12344E-4	4.72195E-4	7.75233E-4	7.78448E-4	8.96661E-4
3039.551	-2.79E-4	1.81E-4	6.08E-4	6.58E-4	0.00104		3039.551	2.21E-4	6.68E-4	8.32E-4	0.00123	0.00158		1957.58	3.08149E-4	4.70262E-4	7.67566E-4	7.69097E-4	8.96307E-4
3038.58668	-3.47E-4	1.35E-4	5.54E-4	6.16E-4	9.9E-4		3038.58668	1.72E-4	7.17E-4	8.38E-4	0.00125	0.0016		1958.54	3.0548E-4	4.80057E-4	7.53819E-4	7.55044E-4	8.84918E-4
3037.62235	-3.31E-4	1.55E-4	5.94E-4	6.58E-4	0.00101		3037.62235	7.4E-5	7.01E-4	8.14E-4	0.00123	0.00154		1959.51	2.96485E-4	4.93573E-4	7.45879E-4	7.41438E-4	8.84291E-4
3036.65803	-3.09E-4	1.52E-4	6.09E-4	6.77E-4	9.98E-4		3036.65803	4.8E-5	7.06E-4	7.68E-4	0.00122	0.00146		1960.47	2.85135E-4	4.97285E-4	7.48081E-4	7.47213E-4	8.84717E-4
3035.6937	-3.27E-4	8.4E-5	5.53E-4	6.04E-4	9.43E-4		3035.6937	9.3E-5	7.42E-4	7.43E-4	0.00123	0.00146		1961.44	2.83727E-4	4.94769E-4	7.52729E-4	7.72591E-4	8.74975E-4
3034.72938	-3.38E-4	3.8E-5	5.3E-4	5.27E-4	9.3E-4		3034.72938	1.09E-4	6.96E-4	7.7E-4	0.0012	0.00152		1962.4	2.86309E-4	4.91966E-4	7.45614E-4	7.9106E-4	8.6547E-4
3033.76506	-3.15E-4	7.2E-5	5.99E-4	5.15E-4	9.66E-4		3033.76506	1.18E-4	6.33E-4	8.01E-4	0.00118	0.00156		1963.36	2.75128E-4	4.82801E-4	7.20598E-4	7.7468E-4	8.57577E-4
3032.80073	-2.86E-4	1.19E-4	6.65E-4	5.41E-4	9.81E-4		3032.80073	1.82E-4	6.79E-4	8.15E-4	0.00124	0.00159		1964.33	2.72349E-4	4.72692E-4	7.0106E-4	7.40027E-4	8.56692E-4
3031.83641	-2.78E-4	9.9E-5	6.58E-4	5.59E-4	9.51E-4		3031.83641	2.55E-4	7.66E-4	8.67E-4	0.00132	0.00162		1965.29	2.96698E-4	4.73529E-4	7.09465E-4	7.25196E-4	8.66436E-4
3030.87208	-2.79E-4	7.2E-5	6.36E-4	5.7E-4	9.31E-4		3030.87208	2.56E-4	7.72E-4	9.18E-4	0.00133	0.00163		1966.26	3.27279E-4	4.85548E-4	7.36775E-4	7.23444E-4	8.76187E-4
3029.90776	-2.79E-4	1.13E-4	6.04E-4	5.74E-4	9.68E-4		3029.90776	1.83E-4	6.96E-4	8.65E-4	0.00126	0.0016		1967.22	3.4588E-4	4.97481E-4	7.5987E-4	7.2779E-4	8.83663E-4
3028.94343	-2.88E-4	1.57E-4	5.44E-4	5.37E-4	0.00102		3028.94343	1E-4	6.15E-4	7.42E-4	0.00115	0.00155		1968.19	3.44529E-4	5.04463E-4	7.66673E-4	7.55127E-4	8.91807E-4
3027.97911	-2.86E-4	1.64E-4	5.03E-4	4.76E-4	9.97E-4		3027.97911	4.1E-5	5.61E-4	6.63E-4	0.00109	0.00152		1969.15	3.22763E-4	5.17833E-4	7.66431E-4	7.8319E-4	8.94743E-4
3027.01478	-2.61E-4	1.82E-4	4.68E-4	4.57E-4	9.28E-4		3027.01478	6E-6	5.31E-4	6.38E-4	0.00107	0.0015		1970.12	3.01817E-4	5.27846E-4	7.62576E-4	7.82863E-4	8.89266E-4
3026.05046	-2.42E-4	2.11E-4	4.2E-4	4.77E-4	8.81E-4		3026.05046	-1E-6	5.47E-4	6.33E-4	0.00106	0.00148		1971.08	2.96901E-4	5.20349E-4	7.50658E-4	7.72581E-4	8.80835E-4
3025.08613	-2.32E-4	2.1E-4	3.98E-4	4.95E-4	8.77E-4		3025.08613	2.2E-5	5.85E-4	6.41E-4	0.00106	0.00149		1972.04	2.92344E-4	5.08564E-4	7.48247E-4	7.73394E-4	8.71692E-4
3024.12181	-2.15E-4	1.9E-4	4.38E-4	5.05E-4	8.98E-4		3024.12181	6.3E-5	5.99E-4	6.63E-4	0.00107	0.00152		1973.01	2.9034E-4	4.98465E-4	7.61279E-4	7.71043E-4	8.63014E-4
3023.15749	-2.06E-4	1.83E-4	5.22E-4	5.04E-4	9.28E-4		3023.15749	1.04E-4	6.24E-4	7.4E-4	0.00114	0.00154		1973.97	3.09525E-4	4.91779E-4	7.62084E-4	7.51297E-4	8.56212E-4
3022.19316	-2.24E-4	1.63E-4	5.57E-4	4.84E-4	9.37E-4		3022.19316	1.38E-4	6.72E-4	8.5E-4	0.00123	0.00154		1974.94	3.28657E-4	4.9479E-4	7.46155E-4	7.24989E-4	8.43663E-4
3021.22884	-2.54E-4	1.3E-4	5.05E-4	4.65E-4	9.24E-4		3021.22884	1.62E-4	6.57E-4	8.63E-4	0.00124	0.00151		1975.9	3.33793E-4	5.05411E-4	7.39879E-4	7.16922E-4	8.29365E-4
3020.26451	-2.6E-4	1.24E-4	4.38E-4	4.59E-4	9.05E-4		3020.26451	1.81E-4	5.84E-4	7.84E-4	0.0012	0.00146		1976.87	3.3745E-4	5.18948E-4	7.43576E-4	7.31355E-4	8.32712E-4
3019.30019	-2.35E-4	1.34E-4	4.19E-4	4.54E-4	8.82E-4		3019.30019	1.6E-4	5.32E-4	7.25E-4	0.00119	0.00141		1977.83	3.31059E-4	5.1718E-4	7.29972E-4	7.30433E-4	8.48173E-4
3018.33586	-2.24E-4	1.48E-4	4.56E-4	4.61E-4	8.8E-4		3018.33586	7.2E-5	5.13E-4	7.26E-4	0.00117	0.0014		1978.79	3.02609E-4	4.91054E-4	6.97021E-4	7.00192E-4	8.32937E-4
3017.37154	-2.24E-4	1.99E-4	5.28E-4	5.13E-4	9.14E-4		3017.37154	3.1E-5	5.12E-4	7.75E-4	0.00114	0.00145		1979.76	2.7174E-4	4.64549E-4	6.74068E-4	6.75449E-4	7.83546E-4
3016.40721	-1.84E-4	2.66E-4	5.97E-4	5.66E-4	9.46E-4		3016.40721	6.4E-5	4.97E-4	7.83E-4	0.00109	0.00145		1980.72	2.67523E-4	4.55031E-4	6.72495E-4	6.75512E-4	7.59879E-4
3015.44289	-1.42E-4	2.64E-4	6.26E-4	5.32E-4	9.42E-4		3015.44289	3.6E-5	4.69E-4	6.91E-4	9.78E-4	0.00133		1981.69	2.9141E-4	4.6181E-4	6.83127E-4	6.94946E-4	7.82698E-4
3014.47856	-1.7E-4	1.77E-4	5.98E-4	4.32E-4	9E-4		3014.47856	-4E-5	4.78E-4	6.11E-4	8.87E-4	0.0012		1982.65	3.22415E-4	4.71209E-4	6.98485E-4	7.21256E-4	8.11631E-4
3013.51424	-2.4E-4	7.4E-5	5.13E-4	3.54E-4	8.35E-4		3013.51424	-4.9E-5	5.12E-4	6.05E-4	8.86E-4	0.0012		1983.62	3.34474E-4	4.62884E-4	7.0119E-4	7.27443E-4	8.16809E-4
3012.54992	-3.11E-4	1.3E-5	4.27E-4	3.35E-4	7.93E-4		3012.54992	-2E-6	5.17E-4	5.9E-4	9.4E-4	0.00123		1984.58	3.20468E-4	4.44189E-4	6.82985E-4	6.9619E-4	8.0169E-4
3011.58559	-3.8E-4	-1.1E-5	3.83E-4	3.48E-4	7.56E-4		3011.58559	6.6E-5	5.27E-4	5.77E-4	9.95E-4	0.00126		1985.54	3.10699E-4	4.34488E-4	6.56476E-4	6.56783E-4	7.84562E-4
3010.62127	-4.04E-4	-3.3E-5	3.59E-4	3.45E-4	6.97E-4		3010.62127	1.72E-4	6.2E-4	6.82E-4	0.00106	0.00135		1986.51	3.08799E-4	4.25186E-4	6.28619E-4	6.34762E-4	7.68134E-4
3009.65694	-3.47E-4	-4E-5	3.64E-4	3.34E-4	6.78E-4		3009.65694	2.47E-4	7.08E-4	8.11E-4	0.0011	0.00145		1987.47	2.87049E-4	4.04214E-4	6.17751E-4	6.21949E-4	7.50574E-4
3008.69262	-2.87E-4	9E-6	3.98E-4	3.39E-4	7.01E-4		3008.69262	2.1E-4	6.53E-4	7.67E-4	0.00108	0.00145		1988.44	2.69633E-4	3.93253E-4	6.48025E-4	6.35121E-4	7.56439E-4
3007.72829	-2.73E-4	8.8E-5	4.43E-4	3.33E-4	7.03E-4		3007.72829	1.28E-4	5.38E-4	6.19E-4	0.00103	0.00135		1989.4	2.87352E-4	4.20863E-4	6.95946E-4	6.78175E-4	7.87423E-4
3006.76397	-2.7E-4	1.11E-4	4.59E-4	2.9E-4	6.91E-4		3006.76397	9E-5	5.03E-4	5.46E-4	9.98E-4	0.00128		1990.37	3.08155E-4	4.63287E-4	7.15015E-4	7.06206E-4	8.01638E-4
3005.79964	-2.66E-4	5.8E-5	4.09E-4	2.56E-4	6.73E-4		3005.79964	8.3E-5	5.36E-4	5.5E-4	9.87E-4	0.00129		1991.33	3.02627E-4	4.76265E-4	7.02376E-4	6.992E-4	7.98643E-4
3004.83532	-2.61E-4	1.9E-5	3.63E-4	2.74E-4	6.69E-4		3004.83532	7.8E-5	5.85E-4	5.72E-4	9.86E-4	0.00135		1992.29	2.86092E-4	4.59753E-4	6.86969E-4	6.78003E-4	8.05131E-4
3003.87099	-2.62E-4	2.1E-5	3.84E-4	2.92E-4	7.05E-4		3003.87099	9.2E-5	6.16E-4	5.75E-4	9.79E-4	0.00138		1993.26	2.89357E-4	4.45119E-4	6.77021E-4	6.61342E-4	8.06473E-4
3002.90667	-2.71E-4	1E-5	4.16E-4	2.95E-4	7.43E-4		3002.90667	1.19E-4	5.99E-4	5.43E-4	9.33E-4	0.00133		1994.22	3.2068E-4	4.52553E-4	6.56612E-4	6.48926E-4	7.96891E-4
3001.94235	-2.35E-4	7E-6	4.05E-4	3.26E-4	7.75E-4		3001.94235	1.34E-4	5.49E-4	5.24E-4	8.77E-4	0.00124		1995.19	3.48486E-4	4.69321E-4	6.26011E-4	6.41335E-4	7.93165E-4
3000.97802	-1.6E-4	5.2E-5	3.81E-4	3.6E-4	8.29E-4		3000.97802	1.44E-4	5.22E-4	5.39E-4	8.74E-4	0.00117		1996.15	3.44601E-4	4.74114E-4	6.0623E-4	6.43903E-4	7.92325E-4
3000.0137	-1.53E-4	9.8E-5	3.95E-4	3.52E-4	8.57E-4		3000.0137	1.29E-4	5.37E-4	5.56E-4	9.04E-4	0.00121		1997.12	3.28055E-4	4.77723E-4	6.1596E-4	6.53179E-4	7.87318E-4
2999.04937	-2.3E-4	9.9E-5	4.49E-4	3.22E-4	8.23E-4		2999.04937	5.9E-5	5.54E-4	5.49E-4	9.18E-4	0.00125		1998.08	3.28866E-4	4.90292E-4	6.48701E-4	6.55931E-4	7.74752E-4
2998.08505	-2.89E-4	8.9E-5	4.79E-4	3.13E-4	7.9E-4		2998.08505	-3.6E-5	5.36E-4	4.89E-4	8.88E-4	0.00122		1999.04	3.41523E-4	4.90881E-4	6.68084E-4	6.47519E-4	7.57123E-4
2997.12072	-2.8E-4	8.8E-5	4.3E-4	3.1E-4	7.87E-4		2997.12072	-8.3E-5	5.02E-4	4.36E-4	8.63E-4	0.00121		2000.01	3.43948E-4	4.75595E-4	6.54468E-4	6.44569E-4	7.48089E-4
2996.1564	-2.6E-4	5.6E-5	3.33E-4	2.73E-4	7.38E-4		2996.1564	-3.5E-5	4.72E-4	4.54E-4	9.02E-4	0.00126		2000.97	3.29253E-4	4.69434E-4	6.34387E-4	6.48187E-4	7.46648E-4
2995.19207	-2.81E-4	-1.3E-5	2.6E-4	2.16E-4	6.39E-4		2995.19207	4.5E-5	4.5E-4	4.77E-4	9.37E-4	0.00127		2001.94	3.11365E-4	4.78236E-4	6.40913E-4	6.46095E-4	7.48012E-4
2994.22775	-3.37E-4	-6.5E-5	2.28E-4	1.74E-4	5.68E-4		2994.22775	7.2E-5	4.75E-4	4.9E-4	8.97E-4	0.0012		2002.9	3.14085E-4	4.84166E-4	6.69197E-4	6.5108E-4	7.57327E-4
2993.26342	-4.03E-4	-7.9E-5	2.3E-4	1.49E-4	5.48E-4		2993.26342	6.1E-5	5.32E-4	5.24E-4	8.36E-4	0.00115		2003.87	3.35069E-4	4.7394E-4	6.87901E-4	6.70858E-4	7.64447E-4
2992.2991	-4.39E-4	-8.6E-5	2.58E-4	1.38E-4	5.47E-4		2992.2991	5.9E-5	5.38E-4	5.44E-4	8.13E-4	0.00116		2004.83	3.4801E-4	4.53555E-4	6.84541E-4	6.80382E-4	7.56685E-4
2991.33478	-4.42E-4	-7.9E-5	2.99E-4	1.35E-4	5.44E-4		2991.33478	7.7E-5	4.93E-4	5.38E-4	8.23E-4	0.00116		2005.8	3.3921E-4	4.37181E-4	6.66669E-4	6.56912E-4	7.33844E-4
2990.37045	-4.29E-4	-7.7E-5	3.3E-4	1.18E-4	5.26E-4		2990.37045	7.4E-5	4.62E-4	5.06E-4	8.34E-4	0.00113		2006.76	3.1826E-4	4.24262E-4	6.43328E-4	6.15489E-4	7.03943E-4
2989.40613	-3.88E-4	-1.46E-4	3.21E-4	7.5E-5	4.9E-4		2989.40613	3.3E-5	4.37E-4	4.48E-4	8.27E-4	0.00106		2007.72	3.07462E-4	4.07225E-4	6.31172E-4	5.86938E-4	6.88975E-4
2988.4418	-3.34E-4	-2.31E-4	2.61E-4	4.4E-5	4.75E-4		2988.4418	2.6E-5	4.18E-4	4.36E-4	8.26E-4	0.00102		2008.69	3.15178E-4	3.99144E-4	6.36032E-4	5.80536E-4	6.97497E-4
2987.47748	-3.13E-4	-2.38E-4	1.9E-4	5.2E-5	4.64E-4		2987.47748	7.3E-5	4.45E-4	5.19E-4	8.61E-4	0.00104		2009.65	3.23506E-4	4.12319E-4	6.39235E-4	5.89536E-4	7.094E-4
2986.51315	-3.36E-4	-2.1E-4	1.45E-4	3.8E-5	3.96E-4		2986.51315	9.5E-5	5.04E-4	6.15E-4	8.98E-4	0.00108		2010.62	3.13258E-4	4.23825E-4	6.21703E-4	5.94303E-4	7.01806E-4
2985.54883	-3.82E-4	-2.12E-4	9.4E-5	-1.9E-5	3.18E-4		2985.54883	7.3E-5	5.33E-4	6.14E-4	8.9E-4	0.0011		2011.58	2.91101E-4	4.1141E-4	5.96949E-4	5.80598E-4	6.75065E-4
2984.5845	-4.13E-4	-2.15E-4	2.9E-5	-2.6E-5	2.98E-4		2984.5845	2.3E-5	4.93E-4	5.34E-4	8.31E-4	0.00106		2012.55	2.7813E-4	3.84795E-4	5.92751E-4	5.61016E-4	6.51906E-4
2983.62018	-3.91E-4	-1.79E-4	3.9E-5	3.8E-5	3.29E-4		2983.62018	-5.4E-5	4.17E-4	4.71E-4	7.5E-4	9.63E-4		2013.51	2.73317E-4	3.65455E-4	5.94445E-4	5.44902E-4	6.47389E-4
2982.65585	-3.71E-4	-1.54E-4	1.16E-4	5.8E-5	3.52E-4		2982.65585	-1.12E-4	3.61E-4	4.48E-4	6.84E-4	8.66E-4		2014.47	2.72145E-4	3.70064E-4	5.89794E-4	5.37359E-4	6.5927E-4
2981.69153	-4.22E-4	-1.84E-4	1.34E-4	-1E-5	3.26E-4		2981.69153	-9.3E-5	3.25E-4	4.19E-4	6.5E-4	8.32E-4		2015.44	2.91128E-4	3.88969E-4	5.95835E-4	5.47454E-4	6.78505E-4
2980.72721	-4.68E-4	-2.45E-4	6.3E-5	-8.5E-5	2.75E-4		2980.72721	-7E-6	3.16E-4	3.74E-4	6.69E-4	8.82E-4		2016.4	3.24584E-4	3.96364E-4	5.98491E-4	5.54887E-4	6.91995E-4
2979.76288	-4.76E-4	-3.44E-4	-5.9E-5	-1.71E-4	1.99E-4		2979.76288	7.8E-5	3.29E-4	3.57E-4	7.17E-4	9.68E-4		2017.37	3.42326E-4	3.9776E-4	5.85936E-4	5.39592E-4	6.91876E-4
2978.79856	-5.19E-4	-4.82E-4	-2.01E-4	-3.09E-4	9.6E-5		2978.79856	1.15E-4	3.21E-4	3.94E-4	7.03E-4	0.00101		2018.33	3.47519E-4	4.13163E-4	5.81155E-4	5.2249E-4	6.84393E-4
2977.83423	-5.49E-4	-5.72E-4	-2.67E-4	-3.99E-4	3.9E-5		2977.83423	1.33E-4	3.13E-4	4.64E-4	6.46E-4	9.61E-4		2019.3	3.61872E-4	4.27123E-4	5.90784E-4	5.18656E-4	6.71478E-4
2976.86991	-4.94E-4	-5.27E-4	-2.09E-4	-3.59E-4	6.3E-5		2976.86991	1.76E-4	3.62E-4	5.11E-4	6.51E-4	8.91E-4		2020.26	3.72838E-4	4.21881E-4	5.90016E-4	5.19003E-4	6.56299E-4
2975.90558	-4.46E-4	-4.26E-4	-1.51E-4	-3.06E-4	1E-4		2975.90558	2.06E-4	4.15E-4	5.03E-4	6.95E-4	8.64E-4		2021.22	3.58263E-4	4.17676E-4	5.74054E-4	5.24052E-4	6.59328E-4
2974.94126	-4.77E-4	-3.94E-4	-1.58E-4	-3.38E-4	8.8E-5		2974.94126	1.53E-4	3.83E-4	4.65E-4	6.53E-4	8.69E-4		2022.19	3.1642E-4	4.11721E-4	5.68042E-4	5.2643E-4	6.6216E-4
2973.97693	-4.92E-4	-4.12E-4	-1.51E-4	-3.64E-4	4.5E-5		2973.97693	5.1E-5	2.92E-4	4.07E-4	5.21E-4	8.28E-4		2023.15	2.71006E-4	3.80301E-4	5.68746E-4	5.10667E-4	6.30908E-4
2973.01261	-4.74E-4	-4.27E-4	-1.54E-4	-3.42E-4	-1.3E-5		2973.01261	-3E-6	2.43E-4	3.3E-4	4.26E-4	7.52E-4		2024.12	2.63669E-4	3.50563E-4	5.58817E-4	4.93395E-4	5.96435E-4
2972.04828	-5.25E-4	-4.65E-4	-2.29E-4	-3.57E-4	-1.13E-4		2972.04828	8E-6	2.68E-4	2.72E-4	4.42E-4	7.27E-4		2025.08	2.84735E-4	3.48597E-4	5.46121E-4	4.93068E-4	5.85812E-4
2971.08396	-6.14E-4	-5.25E-4	-2.94E-4	-4.18E-4	-2.18E-4		2971.08396	2.6E-5	3.05E-4	2.39E-4	5.05E-4	7.64E-4		2026.05	2.89451E-4	3.56168E-4	5.3924E-4	4.92729E-4	5.77186E-4
2970.11963	-6.53E-4	-5.47E-4	-2.81E-4	-4.62E-4	-2.37E-4		2970.11963	3.3E-5	2.99E-4	2.21E-4	5.2E-4	8.01E-4		2027.01	2.81534E-4	3.63547E-4	5.37275E-4	4.79909E-4	5.67692E-4
2969.15531	-6.24E-4	-5.29E-4	-2.55E-4	-4.89E-4	-1.67E-4		2969.15531	1.5E-5	2.51E-4	1.89E-4	4.67E-4	7.91E-4		2027.97	2.80177E-4	3.68876E-4	5.41577E-4	4.68129E-4	5.77633E-4
2968.19099	-5.8E-4	-5.18E-4	-2.91E-4	-5.43E-4	-1.03E-4		2968.19099	-5.3E-5	2.1E-4	1.3E-4	3.95E-4	7.37E-4		2028.94	2.85688E-4	3.66928E-4	5.45986E-4	4.59547E-4	5.9115E-4
2967.22666	-5.8E-4	-5.3E-4	-3.5E-4	-5.88E-4	-1.12E-4		2967.22666	-1.17E-4	2.22E-4	1.01E-4	3.68E-4	6.68E-4		2029.9	2.92961E-4	3.59451E-4	5.23575E-4	4.37681E-4	5.73507E-4
2966.26234	-5.78E-4	-5.37E-4	-3.73E-4	-5.62E-4	-1.61E-4		2966.26234	-1.11E-4	2.73E-4	9.9E-5	3.69E-4	6.16E-4		2030.87	2.99565E-4	3.56619E-4	4.81554E-4	4.16886E-4	5.43596E-4
2965.29801	-5.41E-4	-5.4E-4	-3.87E-4	-5.38E-4	-2.11E-4		2965.29801	-5.4E-5	3.09E-4	7.2E-5	3.59E-4	6E-4		2031.83	3.19755E-4	3.7176E-4	4.72998E-4	4.26306E-4	5.36038E-4
2964.33369	-5.13E-4	-5.75E-4	-4.32E-4	-5.87E-4	-2.74E-4		2964.33369	-4E-6	2.97E-4	5.3E-5	3.6E-4	6.19E-4		2032.8	3.41965E-4	3.85195E-4	4.99651E-4	4.43272E-4	5.33429E-4
2963.36936	-4.85E-4	-6.29E-4	-4.75E-4	-6.49E-4	-3.36E-4		2963.36936	1.7E-5	2.34E-4	7.1E-5	3.6E-4	6.59E-4		2033.76	3.17298E-4	3.54228E-4	4.92565E-4	4.19615E-4	5.06535E-4
2962.40504	-4.5E-4	-6.64E-4	-4.84E-4	-6.79E-4	-3.38E-4		2962.40504	1.1E-5	1.84E-4	1.13E-4	3.52E-4	6.98E-4		2034.72	2.53939E-4	2.95949E-4	4.33959E-4	3.687E-4	4.64081E-4
2961.44071	-4.57E-4	-6.82E-4	-4.92E-4	-6.93E-4	-2.79E-4		2961.44071	-3E-6	2.1E-4	1.64E-4	3.58E-4	7.21E-4		2035.69	2.21994E-4	2.68725E-4	3.97817E-4	3.4807E-4	4.419E-4
2960.47639	-4.91E-4	-7.29E-4	-5.31E-4	-7.07E-4	-2.79E-4		2960.47639	-2.7E-5	2.46E-4	1.41E-4	3.18E-4	6.87E-4		2036.65	2.40632E-4	2.7868E-4	4.19744E-4	3.68843E-4	4.55581E-4
2959.51206	-4.77E-4	-7.88E-4	-5.67E-4	-7.3E-4	-3.74E-4		2959.51206	-8.1E-5	2.16E-4	3.2E-5	2.42E-4	6.01E-4		2037.62	2.68024E-4	3.01629E-4	4.53118E-4	4.0145E-4	4.83474E-4
2958.54774	-4.1E-4	-7.6E-4	-5.17E-4	-7.3E-4	-4.33E-4		2958.54774	-1.1E-4	1.74E-4	-2.1E-5	2.44E-4	5.45E-4		2038.58	2.86138E-4	3.377E-4	4.68901E-4	4.217E-4	5.04628E-4
2957.58342	-3.6E-4	-6.57E-4	-4.17E-4	-6.84E-4	-3.94E-4		2957.58342	-4.2E-5	1.55E-4	1.9E-5	3.08E-4	5.68E-4		2039.55	3.04633E-4	3.77637E-4	4.76309E-4	4.19871E-4	5.22181E-4
2956.61909	-4.06E-4	-6.06E-4	-4.26E-4	-6.62E-4	-3.51E-4		2956.61909	5.2E-5	1.68E-4	4.2E-5	3.12E-4	6.41E-4		2040.51	3.14653E-4	3.87267E-4	4.65752E-4	3.99578E-4	5.30044E-4
2955.65477	-5.37E-4	-6.74E-4	-5.43E-4	-7.17E-4	-4.05E-4		2955.65477	7.5E-5	2.48E-4	2.3E-5	2.51E-4	6.8E-4		2041.48	3.04523E-4	3.56733E-4	4.25361E-4	3.65651E-4	5.00249E-4
2954.69044	-6.53E-4	-8E-4	-6.19E-4	-8.06E-4	-5.41E-4		2954.69044	7.4E-5	3.58E-4	3.5E-5	2.4E-4	6.92E-4		2042.44	2.86294E-4	3.16192E-4	3.9062E-4	3.29417E-4	4.47448E-4
2953.72612	-6.72E-4	-8.88E-4	-6.31E-4	-9.09E-4	-6.18E-4		2953.72612	8.4E-5	4.19E-4	9E-5	2.91E-4	7.19E-4		2043.4	2.7367E-4	2.94757E-4	3.92812E-4	3.10164E-4	4.19664E-4
2952.76179	-6.02E-4	-8.89E-4	-6.33E-4	-9.91E-4	-5.65E-4		2952.76179	4.6E-5	3.79E-4	1.2E-4	3.09E-4	6.99E-4		2044.37	2.75712E-4	3.05288E-4	4.2574E-4	3.22463E-4	4.22703E-4
2951.79747	-5.45E-4	-8.22E-4	-6.06E-4	-9.81E-4	-4.85E-4		2951.79747	-1.5E-5	2.72E-4	8E-5	2.94E-4	6.32E-4		2045.33	2.89296E-4	3.34711E-4	4.63195E-4	3.47765E-4	4.33004E-4
2950.83314	-5.77E-4	-7.7E-4	-5.78E-4	-9.24E-4	-4.53E-4		2950.83314	-1.3E-5	1.76E-4	1.8E-5	2.98E-4	5.91E-4		2046.3	2.93112E-4	3.45185E-4	4.69215E-4	3.47314E-4	4.36886E-4
2949.86882	-6.38E-4	-7.7E-4	-5.89E-4	-9.14E-4	-4.33E-4		2949.86882	2.3E-5	1.27E-4	1E-6	3.05E-4	5.58E-4		2047.26	2.92346E-4	3.27867E-4	4.46424E-4	3.29062E-4	4.3432E-4
2948.90449	-6.47E-4	-7.8E-4	-5.91E-4	-9.41E-4	-4.21E-4		2948.90449	3E-6	1.13E-4	-5E-6	2.87E-4	5.09E-4		2048.23	2.98022E-4	3.03424E-4	4.17127E-4	3.12931E-4	4.20842E-4
2947.94017	-6.41E-4	-7.77E-4	-5.84E-4	-9.42E-4	-4.57E-4		2947.94017	-6.5E-5	1.1E-4	-4.9E-5	2.48E-4	4.65E-4		2049.19	2.91671E-4	2.86916E-4	3.91684E-4	2.97257E-4	3.95374E-4
2946.97585	-6.67E-4	-7.55E-4	-5.88E-4	-9.06E-4	-5.19E-4		2946.97585	-8.1E-5	1.11E-4	-7.1E-5	2.12E-4	4.34E-4		2050.15	2.79412E-4	2.83362E-4	3.81271E-4	2.91652E-4	3.79503E-4
2946.01152	-6.91E-4	-7.03E-4	-5.82E-4	-8.76E-4	-5.57E-4		2946.01152	-7E-6	1.4E-4	-2.4E-5	2.28E-4	4.53E-4		2051.12	2.9111E-4	2.7585E-4	3.82209E-4	2.85807E-4	3.80701E-4
2945.0472	-6.94E-4	-6.55E-4	-5.74E-4	-8.75E-4	-5.6E-4		2945.0472	4.9E-5	2.07E-4	3.6E-5	2.99E-4	5.25E-4		2052.08	3.13965E-4	2.56396E-4	3.79605E-4	2.69344E-4	3.90268E-4
2944.08287	-6.84E-4	-6.74E-4	-5.93E-4	-8.79E-4	-5.46E-4		2944.08287	-3E-6	2.47E-4	3.5E-5	3.33E-4	5.62E-4		2053.05	3.16821E-4	2.56898E-4	3.68429E-4	2.71748E-4	4.05292E-4
2943.11855	-6.76E-4	-7.77E-4	-6.46E-4	-8.83E-4	-5.42E-4		2943.11855	-7.4E-5	2.16E-4	6E-6	3.05E-4	5.41E-4		2054.01	3.15487E-4	2.91787E-4	3.65623E-4	2.99643E-4	4.11679E-4
2942.15422	-6.9E-4	-8.92E-4	-7.1E-4	-9.25E-4	-5.95E-4		2942.15422	-8.6E-5	1.65E-4	-6E-6	2.8E-4	5E-4		2054.98	3.29015E-4	3.23992E-4	3.81142E-4	3.2407E-4	4.04462E-4
2941.1899	-6.89E-4	-9.24E-4	-7.52E-4	-9.98E-4	-6.63E-4		2941.1899	-8.8E-5	1.72E-4	-9E-6	2.69E-4	4.73E-4		2055.94	3.33504E-4	3.2455E-4	3.97414E-4	3.30329E-4	3.96008E-4
2940.22557	-6.08E-4	-8.78E-4	-7.4E-4	-9.96E-4	-6.22E-4		2940.22557	-7.7E-5	2.49E-4	1.3E-5	2.57E-4	5.12E-4		2056.9	3.18656E-4	3.15193E-4	4.03701E-4	3.19723E-4	3.88493E-4
2939.26125	-5.11E-4	-8.49E-4	-6.7E-4	-9.24E-4	-5.02E-4		2939.26125	-2.9E-5	3.1E-4	3.2E-5	2.43E-4	5.87E-4		2057.87	3.05017E-4	3.14392E-4	4.01909E-4	3.00095E-4	3.8094E-4
2938.29692	-5.25E-4	-8.52E-4	-6.38E-4	-9.34E-4	-4.78E-4		2938.29692	-2E-6	2.87E-4	2.5E-5	2.31E-4	6.1E-4		2058.83	2.97673E-4	2.99835E-4	3.94224E-4	2.8655E-4	3.70957E-4
2937.3326	-6.32E-4	-8.5E-4	-7.24E-4	-0.00102	-5.71E-4		2937.3326	-3.1E-5	2.4E-4	3.1E-5	2.13E-4	5.85E-4		2059.8	2.89309E-4	2.70002E-4	3.90887E-4	2.93817E-4	3.60656E-4
2936.36828	-7.19E-4	-8.63E-4	-8.29E-4	-0.00102	-6.76E-4		2936.36828	-8.1E-5	2.63E-4	3.9E-5	1.78E-4	5.74E-4		2060.76	2.79401E-4	2.50317E-4	3.93073E-4	3.10807E-4	3.48081E-4
2935.40395	-7.02E-4	-8.84E-4	-8.36E-4	-9.72E-4	-7.54E-4		2935.40395	-1.11E-4	3.3E-4	2.6E-5	1.64E-4	5.77E-4		2061.73	2.62223E-4	2.33887E-4	3.76288E-4	2.95905E-4	3.15719E-4
2934.43963	-6.05E-4	-8.83E-4	-7.79E-4	-0.001	-7.81E-4		2934.43963	-1.02E-4	3E-4	1.7E-5	1.86E-4	5.42E-4		2062.69	2.39904E-4	2.10049E-4	3.41296E-4	2.44597E-4	2.86581E-4
2933.4753	-5.72E-4	-8.71E-4	-7.44E-4	-0.00111	-7.9E-4		2933.4753	-3.9E-5	1.61E-4	2.1E-5	2.31E-4	5.01E-4		2063.65	2.38138E-4	1.96879E-4	3.27711E-4	2.06241E-4	3.04129E-4
2932.51098	-6.18E-4	-8.43E-4	-7.49E-4	-0.00116	-8.48E-4		2932.51098	7.3E-5	9.3E-5	1.4E-5	2.64E-4	5.03E-4		2064.62	2.72826E-4	2.08705E-4	3.44079E-4	2.11835E-4	3.56551E-4
2931.54665	-6.47E-4	-8.37E-4	-7.98E-4	-0.00113	-9.22E-4		2931.54665	1.5E-4	1.38E-4	-2.7E-5	2.21E-4	4.85E-4		2065.58	3.17577E-4	2.34938E-4	3.62386E-4	2.44071E-4	3.95741E-4
2930.58233	-6.54E-4	-8.92E-4	-8.85E-4	-0.00109	-9.75E-4		2930.58233	1.16E-4	1.96E-4	-4.6E-5	1.55E-4	4.38E-4		2066.55	3.29628E-4	2.55869E-4	3.72412E-4	2.65656E-4	3.78834E-4
2929.618	-6.64E-4	-9.7E-4	-9.43E-4	-0.00112	-0.00102		2929.618	6.3E-5	2.7E-4	2.4E-5	1.84E-4	4.94E-4		2067.51	3.15837E-4	2.69864E-4	3.76723E-4	2.65478E-4	3.2782E-4
2928.65368	-7.11E-4	-0.00108	-9.5E-4	-0.0012	-0.00107		2928.65368	8.8E-5	3.57E-4	1.35E-4	3.12E-4	6.64E-4		2068.48	3.09348E-4	2.75873E-4	3.69306E-4	2.59006E-4	3.09269E-4
2927.68935	-7.92E-4	-0.00119	-9.83E-4	-0.00129	-0.00115		2927.68935	1.22E-4	3.73E-4	1.71E-4	4.32E-4	7.67E-4		2069.44	3.16316E-4	2.63951E-4	3.579E-4	2.56508E-4	3.30787E-4
2926.72503	-8.11E-4	-0.00122	-0.00104	-0.00132	-0.00118		2926.72503	9E-5	3.28E-4	1.35E-4	4.68E-4	7.13E-4		2070.4	3.42178E-4	2.51632E-4	3.59265E-4	2.67854E-4	3.5741E-4
2925.76071	-7.63E-4	-0.00122	-0.00107	-0.00133	-0.00113		2925.76071	3.6E-5	3.16E-4	1.26E-4	4.36E-4	6.04E-4		2071.37	3.74964E-4	2.60957E-4	3.66941E-4	2.91161E-4	3.70365E-4
2924.79638	-7.89E-4	-0.0013	-0.00117	-0.00142	-0.00111		2924.79638	1E-6	3.39E-4	1.2E-4	3.77E-4	5.28E-4		2072.33	3.79749E-4	2.70707E-4	3.55962E-4	2.9901E-4	3.63254E-4
2923.83206	-9.32E-4	-0.00141	-0.00131	-0.00156	-0.00116		2923.83206	-2.7E-5	3.09E-4	6.2E-5	3.32E-4	5.07E-4		2073.3	3.53206E-4	2.57107E-4	3.18801E-4	2.81026E-4	3.29441E-4
2922.86773	-0.00104	-0.00145	-0.00134	-0.00163	-0.00128		2922.86773	-2.7E-5	2.33E-4	3.3E-5	3.34E-4	5.46E-4		2074.26	3.22228E-4	2.39342E-4	2.93674E-4	2.53878E-4	2.89386E-4
2921.90341	-9.96E-4	-0.00143	-0.00131	-0.00156	-0.00135		2921.90341	5E-6	2E-4	7.8E-5	3.55E-4	6.13E-4		2075.23	2.99011E-4	2.35882E-4	3.13396E-4	2.3277E-4	2.82692E-4
2920.93908	-8.78E-4	-0.00132	-0.00126	-0.00138	-0.00126		2920.93908	2.3E-5	2.39E-4	1.17E-4	3.81E-4	6.64E-4		2076.19	2.85644E-4	2.31424E-4	3.42356E-4	2.29646E-4	2.96342E-4
2919.97476	-8.32E-4	-0.00119	-0.00122	-0.0012	-0.00112		2919.97476	3.5E-5	3.03E-4	1.44E-4	4.38E-4	7E-4		2077.16	2.8958E-4	2.13897E-4	3.30318E-4	2.34485E-4	2.87488E-4
2919.01043	-8.17E-4	-0.00116	-0.00121	-0.00115	-0.00109		2919.01043	6.5E-5	3.36E-4	2.16E-4	4.88E-4	6.87E-4		2078.12	2.94363E-4	2.0427E-4	2.97137E-4	2.2753E-4	2.60815E-4
2918.04611	-7.62E-4	-0.00119	-0.00124	-0.00125	-0.00109		2918.04611	6.4E-5	3.15E-4	2.63E-4	4.84E-4	6E-4		2079.08	2.83087E-4	2.17839E-4	2.90625E-4	2.26057E-4	2.53772E-4
2917.08178	-7.25E-4	-0.00123	-0.00124	-0.00138	-0.0011		2917.08178	1.5E-5	2.55E-4	1.94E-4	4.41E-4	5.36E-4		2080.05	2.75976E-4	2.37628E-4	3.17024E-4	2.46083E-4	2.76369E-4
2916.11746	-7.33E-4	-0.00121	-0.00113	-0.00141	-0.00112		2916.11746	-1.9E-5	2.02E-4	9.1E-5	3.78E-4	5.57E-4		2081.01	2.8831E-4	2.49669E-4	3.59632E-4	2.64512E-4	3.05196E-4
2915.15314	-7.13E-4	-0.00111	-9.76E-4	-0.00136	-0.00103		2915.15314	-2.8E-5	1.96E-4	5.5E-5	3.3E-4	6.04E-4		2081.98	3.14083E-4	2.53966E-4	3.94715E-4	2.71848E-4	3.25762E-4
2914.18881	-6.51E-4	-0.001	-8.92E-4	-0.00128	-8.83E-4		2914.18881	-3.9E-5	2.32E-4	6.4E-5	3.45E-4	6.32E-4		2082.94	3.22014E-4	2.5047E-4	3.93859E-4	2.7917E-4	3.29007E-4
2913.22449	-6.37E-4	-0.00102	-8.61E-4	-0.00124	-8.83E-4		2913.22449	-4.3E-5	2.91E-4	9.8E-5	3.98E-4	6.45E-4		2083.91	2.91485E-4	2.47351E-4	3.62762E-4	2.80746E-4	3.10528E-4
2912.26016	-6.83E-4	-0.00111	-8.41E-4	-0.00125	-0.001		2912.26016	-3.2E-5	3.25E-4	1.39E-4	4.28E-4	6.51E-4		2084.87	2.65851E-4	2.41121E-4	3.29672E-4	2.66165E-4	2.81071E-4
2911.29584	-6.92E-4	-0.00112	-8.76E-4	-0.00129	-0.00106		2911.29584	5E-6	3.07E-4	1.53E-4	4.19E-4	6.65E-4		2085.83	2.78194E-4	2.27231E-4	3.01307E-4	2.46096E-4	2.58254E-4
2910.33151	-6.9E-4	-0.00109	-9.88E-4	-0.00132	-0.00106		2910.33151	4.5E-5	2.71E-4	1.56E-4	3.9E-4	6.55E-4		2086.8	3.00749E-4	2.39057E-4	2.81303E-4	2.38507E-4	2.63481E-4
2909.36719	-7.37E-4	-0.00111	-0.0011	-0.00134	-0.00108		2909.36719	2.4E-5	2.19E-4	1.4E-4	3.4E-4	5.76E-4		2087.76	3.11951E-4	2.81492E-4	2.85372E-4	2.39662E-4	2.89329E-4
2908.40286	-7.69E-4	-0.00112	-0.00111	-0.00133	-0.00107		2908.40286	-4.4E-5	1.59E-4	9.1E-5	2.84E-4	4.99E-4		2088.73	3.14194E-4	3.01872E-4	3.03917E-4	2.36443E-4	3.05411E-4
2907.43854	-7.58E-4	-0.00108	-0.00103	-0.00129	-0.00101		2907.43854	-8.9E-5	1.25E-4	5.3E-5	2.39E-4	4.96E-4		2089.69	3.0947E-4	2.86292E-4	3.18254E-4	2.34854E-4	2.99165E-4
2906.47421	-7.3E-4	-0.00104	-9.39E-4	-0.00124	-9.15E-4		2906.47421	-6.2E-5	1.33E-4	6E-5	2.02E-4	5.26E-4		2090.66	2.97247E-4	2.65938E-4	3.23708E-4	2.34893E-4	2.76427E-4
2905.50989	-6.7E-4	-0.00101	-9.12E-4	-0.00124	-8.52E-4		2905.50989	2.3E-5	1.75E-4	1.16E-4	1.92E-4	5.66E-4		2091.62	2.70783E-4	2.49934E-4	3.1023E-4	2.22661E-4	2.57644E-4
2904.54557	-6.18E-4	-9.71E-4	-9.48E-4	-0.00128	-8.69E-4		2904.54557	7.7E-5	2.29E-4	1.77E-4	2.01E-4	6.1E-4		2092.58	2.41741E-4	2.31249E-4	2.87251E-4	2.10083E-4	2.57032E-4
2903.58124	-6.27E-4	-9.52E-4	-9.79E-4	-0.0013	-9.14E-4		2903.58124	6.7E-5	2.73E-4	2.17E-4	2.38E-4	6.37E-4		2093.55	2.46814E-4	2.2087E-4	2.81023E-4	2.20004E-4	2.71185E-4
2902.61692	-6.67E-4	-9.51E-4	-9.44E-4	-0.00128	-8.92E-4		2902.61692	6.4E-5	2.82E-4	2.36E-4	3.08E-4	6.7E-4		2094.51	2.8594E-4	2.36429E-4	2.99453E-4	2.45533E-4	2.94625E-4
2901.65259	-6.6E-4	-9.43E-4	-8.62E-4	-0.00125	-8.37E-4		2901.65259	5.1E-5	2.3E-4	1.86E-4	3.28E-4	6.83E-4		2095.48	3.03246E-4	2.62623E-4	3.25869E-4	2.5601E-4	3.11487E-4
2900.68827	-5.99E-4	-9.29E-4	-7.99E-4	-0.00119	-8.08E-4		2900.68827	-3.5E-5	1.66E-4	8.2E-5	2.74E-4	6.26E-4		2096.44	2.68811E-4	2.64192E-4	3.29366E-4	2.30152E-4	3.10361E-4
2899.72394	-5.66E-4	-9.46E-4	-8.26E-4	-0.00115	-8.11E-4		2899.72394	-1.17E-4	1.42E-4	2.8E-5	2.22E-4	5.48E-4		2097.41	2.35341E-4	2.43924E-4	3.07165E-4	1.92845E-4	3.02019E-4
2898.75962	-6.08E-4	-9.93E-4	-9.3E-4	-0.00118	-8.32E-4		2898.75962	-1.17E-4	1.17E-4	2.8E-5	2.02E-4	4.95E-4		2098.37	2.51782E-4	2.32486E-4	2.91952E-4	1.77096E-4	2.95103E-4
2897.79529	-6.9E-4	-0.00102	-0.00102	-0.00117	-8.58E-4		2897.79529	-7.4E-5	9.3E-5	1.5E-5	1.92E-4	4.43E-4		2099.33	2.88251E-4	2.4041E-4	3.06396E-4	1.82231E-4	2.93687E-4
2896.83097	-7.72E-4	-0.00102	-0.00105	-0.00113	-8.85E-4		2896.83097	-2.4E-5	1.2E-4	1.4E-5	1.86E-4	4.26E-4		2100.3	3.03059E-4	2.59546E-4	3.37384E-4	2.06401E-4	2.95417E-4
2895.86664	-8.34E-4	-9.98E-4	-0.001	-0.00114	-8.83E-4		2895.86664	1E-5	1.63E-4	5.1E-5	1.99E-4	4.68E-4		2101.26	2.86028E-4	2.71372E-4	3.42578E-4	2.35998E-4	2.7828E-4
2894.90232	-8.33E-4	-9.54E-4	-9.23E-4	-0.00121	-8.36E-4		2894.90232	-1.4E-5	1.81E-4	5.2E-5	2.13E-4	4.97E-4		2102.23	2.52702E-4	2.62815E-4	3.0997E-4	2.4209E-4	2.49497E-4
2893.93799	-7.46E-4	-8.92E-4	-8.21E-4	-0.00123	-7.87E-4		2893.93799	-5.3E-5	1.93E-4	3E-6	2.08E-4	4.87E-4		2103.19	2.44375E-4	2.3736E-4	2.77139E-4	2.20126E-4	2.48868E-4
2892.97367	-6.4E-4	-8.02E-4	-7.05E-4	-0.00112	-7.42E-4		2892.97367	-4.3E-5	2.02E-4	-1.9E-5	2.08E-4	4.77E-4		2104.16	2.66538E-4	1.99875E-4	2.67826E-4	1.90758E-4	2.70322E-4
2892.00935	-6.18E-4	-7.53E-4	-6.7E-4	-0.001	-6.89E-4		2892.00935	-3E-5	1.81E-4	-1.8E-5	2.28E-4	4.57E-4		2105.12	2.77058E-4	1.72598E-4	2.80106E-4	1.7943E-4	2.71644E-4
2891.04502	-6.75E-4	-7.78E-4	-7.16E-4	-9.75E-4	-6.6E-4		2891.04502	-6.2E-5	1.27E-4	-3.2E-5	2.28E-4	4.08E-4		2106.08	2.59618E-4	1.80691E-4	2.97076E-4	1.81375E-4	2.4256E-4
2890.0807	-6.97E-4	-7.83E-4	-7.19E-4	-9.75E-4	-6.47E-4		2890.0807	-8.9E-5	1.14E-4	-2.9E-5	2.08E-4	3.85E-4		2107.05	2.40441E-4	2.08713E-4	3.03615E-4	1.7972E-4	2.21198E-4
2889.11637	-6.49E-4	-7.37E-4	-6.71E-4	-9.56E-4	-6.27E-4		2889.11637	-9.6E-5	1.64E-4	-1.2E-5	2.08E-4	4.02E-4		2108.01	2.42915E-4	2.24643E-4	3.10542E-4	1.84527E-4	2.36894E-4
2888.15205	-6.08E-4	-7.08E-4	-6.31E-4	-9.44E-4	-6.24E-4		2888.15205	-1.29E-4	1.76E-4	-4.7E-5	1.67E-4	3.72E-4		2108.98	2.69714E-4	2.20964E-4	3.15235E-4	1.89492E-4	2.53752E-4
2887.18772	-6.06E-4	-7.38E-4	-6.18E-4	-9.39E-4	-6.41E-4		2887.18772	-1.59E-4	1.16E-4	-1.35E-4	7.3E-5	3.05E-4		2109.94	2.98977E-4	2.14556E-4	3.09446E-4	1.80845E-4	2.40564E-4
2886.2234	-6.25E-4	-8.24E-4	-6.47E-4	-9.46E-4	-6.62E-4		2886.2234	-1.26E-4	5.8E-5	-1.85E-4	3.6E-5	3.04E-4		2110.91	2.98786E-4	2.25241E-4	3.09809E-4	1.86106E-4	2.34526E-4
2885.25907	-6.62E-4	-9.26E-4	-7.03E-4	-0.00102	-7.02E-4		2885.25907	-5.9E-5	6.6E-5	-1.44E-4	8.1E-5	3.84E-4		2111.87	2.83221E-4	2.55809E-4	3.15791E-4	2.14641E-4	2.64621E-4
2884.29475	-7.05E-4	-9.94E-4	-7.49E-4	-0.00115	-7.63E-4		2884.29475	-2.8E-5	1.33E-4	-4.9E-5	1.3E-4	4.53E-4		2112.84	2.91094E-4	2.83359E-4	3.21774E-4	2.4042E-4	3.0325E-4
2883.33042	-7.2E-4	-0.00101	-7.72E-4	-0.00118	-8.05E-4		2883.33042	-3.9E-5	1.8E-4	3.5E-5	1.53E-4	4.41E-4		2113.8	3.096E-4	2.79865E-4	3.37812E-4	2.48184E-4	3.15074E-4
2882.3661	-7.12E-4	-9.89E-4	-7.97E-4	-0.0011	-8.13E-4		2882.3661	-3.8E-5	1.72E-4	6.8E-5	1.68E-4	3.97E-4		2114.76	3.01167E-4	2.46427E-4	3.42042E-4	2.2827E-4	2.95745E-4
2881.40178	-7.03E-4	-9.5E-4	-8.21E-4	-0.00104	-8.17E-4		2881.40178	-2.7E-5	1.49E-4	4.4E-5	1.79E-4	3.83E-4		2115.73	2.73761E-4	2.18464E-4	3.15009E-4	2.00515E-4	2.84132E-4
2880.43745	-6.61E-4	-9.16E-4	-7.94E-4	-0.00105	-8.21E-4		2880.43745	-5.3E-5	1.3E-4	-6E-6	1.79E-4	3.67E-4		2116.69	2.71507E-4	2.23783E-4	2.96016E-4	2.03489E-4	3.12707E-4
2879.47313	-6.12E-4	-9.06E-4	-7.22E-4	-0.00106	-8.24E-4		2879.47313	-4.5E-5	1.64E-4	-5E-6	2.25E-4	3.84E-4		2117.66	2.95806E-4	2.3536E-4	2.9886E-4	2.21303E-4	3.38408E-4
2878.5088	-6.31E-4	-9.47E-4	-6.98E-4	-0.00106	-8.52E-4		2878.5088	5.2E-5	2.62E-4	7.3E-5	3.45E-4	4.72E-4		2118.62	3.07954E-4	2.20539E-4	2.86573E-4	2.1817E-4	3.21331E-4
2877.54448	-6.91E-4	-9.98E-4	-7.81E-4	-0.0011	-8.92E-4		2877.54448	1.04E-4	3.02E-4	1.38E-4	4.06E-4	5.39E-4		2119.59	3.155E-4	2.11195E-4	2.78526E-4	2.1201E-4	3.07283E-4
2876.58015	-7.28E-4	-9.94E-4	-9.05E-4	-0.00115	-9.11E-4		2876.58015	6.1E-5	2.57E-4	1.54E-4	3.48E-4	5.31E-4		2120.55	3.32547E-4	2.37233E-4	3.13056E-4	2.27147E-4	3.20325E-4
2875.61583	-7.25E-4	-9.61E-4	-9.62E-4	-0.0012	-9.17E-4		2875.61583	2.7E-5	2.31E-4	1.73E-4	2.74E-4	4.98E-4		2121.51	3.1494E-4	2.53698E-4	3.38438E-4	2.2549E-4	3.05246E-4
2874.6515	-6.95E-4	-9.3E-4	-9.32E-4	-0.00122	-9.2E-4		2874.6515	2.3E-5	2.45E-4	2.11E-4	2.56E-4	4.78E-4		2122.48	2.59648E-4	2.27193E-4	3.09309E-4	1.8971E-4	2.58646E-4
2873.68718	-6.71E-4	-9.26E-4	-8.9E-4	-0.00119	-9.1E-4		2873.68718	1E-5	2.5E-4	2.41E-4	2.9E-4	4.81E-4		2123.44	2.40585E-4	2.03991E-4	2.83795E-4	1.71325E-4	2.44879E-4
2872.72285	-6.63E-4	-9.53E-4	-8.76E-4	-0.00113	-8.93E-4		2872.72285	1E-6	2.34E-4	2.27E-4	3.45E-4	4.81E-4		2124.41	2.80383E-4	2.16198E-4	3.0647E-4	1.90695E-4	2.73057E-4
2871.75853	-6.68E-4	-9.87E-4	-8.9E-4	-0.00112	-9.1E-4		2871.75853	1E-5	2.13E-4	1.72E-4	3.77E-4	4.53E-4		2125.37	3.20417E-4	2.39072E-4	3.45217E-4	2.18521E-4	3.02208E-4
2870.79421	-6.67E-4	-0.00101	-9.11E-4	-0.00121	-9.45E-4		2870.79421	1.9E-5	1.94E-4	1.16E-4	3.55E-4	4.34E-4		2126.34	3.26742E-4	2.4892E-4	3.72313E-4	2.26522E-4	3.06896E-4
2869.82988	-6.73E-4	-0.00104	-9.34E-4	-0.00133	-9.67E-4		2869.82988	-4E-6	1.77E-4	6.3E-5	2.93E-4	4.36E-4		2127.3	3.17929E-4	2.38886E-4	3.71863E-4	2.15959E-4	2.92203E-4
2868.86556	-7.51E-4	-0.00112	-0.001	-0.00143	-0.00101		2868.86556	-3.3E-5	1.69E-4	2.9E-5	2.44E-4	4.25E-4		2128.26	3.16683E-4	2.20998E-4	3.3946E-4	2.08083E-4	2.71789E-4
2867.90123	-8.4E-4	-0.00121	-0.00107	-0.00147	-0.00106		2867.90123	-2.4E-5	1.61E-4	3.1E-5	2.32E-4	4.24E-4		2129.23	3.249E-4	2.07215E-4	3.05336E-4	1.94668E-4	2.40509E-4
2866.93691	-8.13E-4	-0.00121	-0.00106	-0.00145	-0.00105		2866.93691	2E-6	1.57E-4	6.2E-5	2.42E-4	4.76E-4		2130.19	3.36277E-4	2.04945E-4	3.0437E-4	1.76054E-4	2.20606E-4
2865.97258	-7.36E-4	-0.00116	-0.00104	-0.00142	-0.00103		2865.97258	-2E-6	1.97E-4	1.18E-4	2.75E-4	5.53E-4		2131.16	3.39913E-4	2.14399E-4	3.31633E-4	1.74985E-4	2.3731E-4
2865.00826	-7.28E-4	-0.00112	-0.00108	-0.00139	-0.00108		2865.00826	-4.5E-5	2.69E-4	1.74E-4	3.26E-4	5.97E-4		2132.12	3.16415E-4	2.06743E-4	3.36169E-4	1.80377E-4	2.50618E-4
2864.04393	-7.42E-4	-0.00113	-0.00114	-0.00134	-0.00114		2864.04393	-8.7E-5	2.99E-4	1.93E-4	3.56E-4	5.98E-4		2133.09	2.74173E-4	1.77076E-4	2.95511E-4	1.72805E-4	2.32162E-4
2863.07961	-6.89E-4	-0.00113	-0.00113	-0.00129	-0.00112		2863.07961	-7.2E-5	2.92E-4	1.85E-4	3.6E-4	5.99E-4		2134.05	2.53001E-4	1.55607E-4	2.55876E-4	1.51071E-4	2.08851E-4
2862.11528	-6.44E-4	-0.00111	-0.00105	-0.0013	-0.00107		2862.11528	5E-6	3.04E-4	1.63E-4	3.47E-4	5.92E-4		2135.01	2.71488E-4	1.59075E-4	2.5611E-4	1.28274E-4	2.12139E-4
2861.15096	-6.79E-4	-0.00114	-0.00101	-0.00138	-0.00111		2861.15096	7.3E-5	3.05E-4	1.19E-4	3.39E-4	5.45E-4		2135.98	3.04976E-4	1.8622E-4	2.78964E-4	1.29043E-4	2.4082E-4
2860.18664	-6.98E-4	-0.00116	-0.00106	-0.00143	-0.00118		2860.18664	7.5E-5	2.71E-4	8.4E-5	3.52E-4	5.11E-4		2136.94	3.19181E-4	2.15399E-4	2.91611E-4	1.51913E-4	2.59769E-4
2859.22231	-6.77E-4	-0.00113	-0.00111	-0.00138	-0.0012		2859.22231	3.4E-5	2.38E-4	9.1E-5	3.44E-4	5.1E-4		2137.91	3.21102E-4	2.29527E-4	2.92896E-4	1.73235E-4	2.53824E-4
2858.25799	-7.12E-4	-0.00111	-0.00117	-0.00134	-0.00117		2858.25799	-1E-6	2.13E-4	1.09E-4	2.65E-4	4.7E-4		2138.87	3.28828E-4	2.35424E-4	2.9112E-4	1.74248E-4	2.42812E-4
2857.29366	-8.08E-4	-0.00118	-0.00126	-0.00143	-0.00119		2857.29366	-2.9E-5	1.84E-4	8.3E-5	1.58E-4	3.86E-4		2139.84	3.36178E-4	2.44932E-4	2.91318E-4	1.59351E-4	2.4612E-4
2856.32934	-8.77E-4	-0.00129	-0.0013	-0.0016	-0.00129		2856.32934	-6.9E-5	1.38E-4	-1.3E-5	9.8E-5	3.08E-4		2140.8	3.44055E-4	2.51194E-4	3.04444E-4	1.56535E-4	2.56631E-4
2855.36501	-8.55E-4	-0.00131	-0.00128	-0.00169	-0.00135		2855.36501	-1.01E-4	9.5E-5	-1.19E-4	7.9E-5	2.52E-4		2141.76	3.45238E-4	2.35828E-4	3.18266E-4	1.66121E-4	2.47543E-4
2854.40069	-7.67E-4	-0.00124	-0.00122	-0.00164	-0.00131		2854.40069	-7.9E-5	9.7E-5	-1.67E-4	6.8E-5	2.19E-4		2142.73	3.24411E-4	2.1959E-4	3.20426E-4	1.74523E-4	2.30831E-4
2853.43636	-6.82E-4	-0.00119	-0.00116	-0.00157	-0.00124		2853.43636	-4.5E-5	1.06E-4	-1.85E-4	4.1E-5	1.87E-4		2143.69	2.98744E-4	2.24719E-4	3.16243E-4	1.88409E-4	2.33453E-4
2852.47204	-6.58E-4	-0.00115	-0.00115	-0.00155	-0.00123		2852.47204	-5.8E-5	5.3E-5	-2.29E-4	-1E-5	1.32E-4		2144.66	2.93896E-4	2.23035E-4	3.05641E-4	2.04379E-4	2.35306E-4
2851.50771	-6.97E-4	-0.00112	-0.00121	-0.00158	-0.00126		2851.50771	-8.9E-5	-3E-5	-2.75E-4	-5.8E-5	6.6E-5		2145.62	3.11668E-4	2.09372E-4	3.07049E-4	2.13172E-4	2.22303E-4
2850.54339	-7.29E-4	-0.00113	-0.00125	-0.00159	-0.00121		2850.54339	-8.4E-5	-6.5E-5	-2.81E-4	-9.6E-5	1.2E-5		2146.59	3.26141E-4	2.10566E-4	3.28649E-4	2.08296E-4	2.08665E-4
2849.57907	-7.28E-4	-0.00113	-0.00123	-0.00156	-0.00111		2849.57907	-4.9E-5	-5.1E-5	-2.75E-4	-1.5E-4	-6E-6		2147.55	3.0668E-4	2.13535E-4	3.38332E-4	1.85851E-4	2.00893E-4
2848.61474	-7.6E-4	-0.00118	-0.00118	-0.00153	-0.00108		2848.61474	-4.5E-5	-4.3E-5	-2.83E-4	-2.02E-4	6E-6		2148.52	2.66371E-4	2.0458E-4	3.21598E-4	1.57629E-4	2.05478E-4
2847.65042	-8.2E-4	-0.00125	-0.00118	-0.00154	-0.00116		2847.65042	-1.04E-4	-7.1E-5	-3.03E-4	-2.33E-4	-1.5E-5		2149.48	2.43736E-4	2.08181E-4	2.93208E-4	1.37975E-4	2.213E-4
2846.68609	-8.15E-4	-0.00125	-0.00114	-0.00153	-0.00123		2846.68609	-1.91E-4	-1.08E-4	-3.45E-4	-2.83E-4	-7.9E-5		2150.44	2.4292E-4	2.2043E-4	2.71403E-4	1.20533E-4	2.27108E-4
2845.72177	-7.4E-4	-0.00116	-0.00108	-0.00145	-0.00121		2845.72177	-2.41E-4	-1.08E-4	-4.01E-4	-3.65E-4	-1.25E-4		2151.41	2.458E-4	2.13596E-4	2.63302E-4	1.00768E-4	2.09478E-4
2844.75744	-6.72E-4	-0.00111	-0.00105	-0.00136	-0.00117		2844.75744	-2.34E-4	-9.9E-5	-4.59E-4	-4.41E-4	-1.44E-4		2152.37	2.35563E-4	1.80791E-4	2.52195E-4	9.0478E-5	1.75961E-4
2843.79312	-6.47E-4	-0.00112	-0.00106	-0.00134	-0.00115		2843.79312	-1.94E-4	-1.29E-4	-5.07E-4	-4.8E-4	-1.75E-4		2153.34	2.16881E-4	1.43423E-4	2.45655E-4	9.02703E-5	1.56145E-4
2842.82879	-6.48E-4	-0.00114	-0.00108	-0.00134	-0.00113		2842.82879	-1.42E-4	-1.59E-4	-5.42E-4	-4.73E-4	-2.3E-4		2154.3	2.22479E-4	1.44479E-4	2.66275E-4	9.19597E-5	1.74753E-4
2841.86447	-6.59E-4	-0.00113	-0.00108	-0.00132	-0.0011		2841.86447	-1.25E-4	-1.82E-4	-6.11E-4	-4.61E-4	-3.06E-4		2155.27	2.50746E-4	1.87129E-4	2.88499E-4	9.23797E-5	2.07638E-4
2840.90014	-6.64E-4	-0.00106	-0.00103	-0.00129	-0.00107		2840.90014	-1.68E-4	-2.4E-4	-6.93E-4	-4.83E-4	-3.9E-4		2156.23	2.68762E-4	2.30513E-4	2.89327E-4	1.01162E-4	2.24626E-4
2839.93582	-6.53E-4	-0.001	-9.54E-4	-0.00127	-0.00105		2839.93582	-1.99E-4	-3.04E-4	-7.04E-4	-5.26E-4	-4.39E-4		2157.19	2.75083E-4	2.52038E-4	2.82738E-4	1.286E-4	2.35911E-4
2838.9715	-6.38E-4	-9.94E-4	-9.39E-4	-0.00126	-0.00107		2838.9715	-1.7E-4	-3.27E-4	-6.55E-4	-5.76E-4	-4.16E-4		2158.16	2.76366E-4	2.48545E-4	2.75205E-4	1.62532E-4	2.45167E-4
2838.00717	-6.2E-4	-0.00101	-9.4E-4	-0.00125	-0.00108		2838.00717	-1.25E-4	-2.81E-4	-6.05E-4	-5.99E-4	-3.55E-4		2159.12	2.71006E-4	2.22861E-4	2.62295E-4	1.77968E-4	2.38935E-4
2837.04285	-5.8E-4	-0.00101	-9.11E-4	-0.00124	-0.00105		2837.04285	-1.08E-4	-2.08E-4	-5.85E-4	-5.89E-4	-3.38E-4		2160.09	2.71508E-4	1.98633E-4	2.58336E-4	1.64405E-4	2.23733E-4
2836.07852	-5.59E-4	-9.97E-4	-9.15E-4	-0.00125	-0.00108		2836.07852	-1.39E-4	-1.95E-4	-6.17E-4	-5.85E-4	-3.95E-4		2161.05	2.7963E-4	2.14515E-4	2.81767E-4	1.52155E-4	2.19107E-4
2835.1142	-6.07E-4	-0.00105	-9.85E-4	-0.00131	-0.00117		2835.1142	-1.92E-4	-2.21E-4	-6.53E-4	-5.76E-4	-4.54E-4		2162.02	2.78789E-4	2.59494E-4	3.1033E-4	1.57261E-4	2.24103E-4
2834.14987	-6.79E-4	-0.00113	-0.00104	-0.00135	-0.00125		2834.14987	-1.76E-4	-2.15E-4	-6.11E-4	-5.45E-4	-4.39E-4		2162.98	2.65869E-4	2.66635E-4	3.03902E-4	1.37308E-4	2.10503E-4
2833.18555	-6.92E-4	-0.00113	-0.00101	-0.00133	-0.00125		2833.18555	-7.7E-5	-1.88E-4	-5.1E-4	-5.22E-4	-3.54E-4		2163.94	2.5651E-4	2.13625E-4	2.59652E-4	8.62079E-5	1.8114E-4
2832.22122	-6.46E-4	-0.00107	-9.42E-4	-0.00129	-0.00124		2832.22122	-2.2E-5	-1.78E-4	-4.5E-4	-5.27E-4	-2.99E-4		2164.91	2.71081E-4	1.66655E-4	2.28775E-4	6.77146E-5	1.89296E-4
2831.2569	-6.12E-4	-0.00105	-9.63E-4	-0.00132	-0.00123		2831.2569	-6.6E-5	-1.97E-4	-4.55E-4	-5.46E-4	-3.26E-4		2165.87	2.97491E-4	1.8542E-4	2.55609E-4	1.09386E-4	2.43602E-4
2830.29257	-6.28E-4	-0.00108	-0.00106	-0.00139	-0.00126		2830.29257	-1.14E-4	-2.31E-4	-4.73E-4	-5.69E-4	-3.71E-4		2166.84	3.12276E-4	2.33724E-4	3.0742E-4	1.60199E-4	2.9362E-4
2829.32825	-6.63E-4	-0.0011	-0.00112	-0.00141	-0.00131		2829.32825	-1.16E-4	-2.4E-4	-4.86E-4	-5.65E-4	-3.55E-4		2167.8	3.13288E-4	2.37985E-4	3.26217E-4	1.68235E-4	3.09356E-4
2828.36393	-6.89E-4	-0.00112	-0.00113	-0.00143	-0.00132		2828.36393	-1.02E-4	-2.09E-4	-4.98E-4	-5.07E-4	-2.95E-4		2168.77	2.93657E-4	1.98229E-4	3.0817E-4	1.42597E-4	2.96639E-4
2827.3996	-7.16E-4	-0.00116	-0.00119	-0.00148	-0.00133		2827.3996	-7.7E-5	-1.59E-4	-4.89E-4	-4.28E-4	-2.66E-4		2169.73	2.8304E-4	1.84954E-4	2.94755E-4	1.39533E-4	2.8552E-4
2826.43528	-7.49E-4	-0.0012	-0.00127	-0.00153	-0.00137		2826.43528	-4.8E-5	-1.26E-4	-4.4E-4	-3.75E-4	-2.73E-4		2170.69	3.09128E-4	2.19883E-4	2.92112E-4	1.64784E-4	2.89975E-4
2825.47095	-7.69E-4	-0.00123	-0.00126	-0.00155	-0.00145		2825.47095	-6.3E-5	-1.44E-4	-3.93E-4	-3.72E-4	-2.61E-4		2171.66	3.20788E-4	2.46741E-4	2.69347E-4	1.59836E-4	2.7668E-4
2824.50663	-7.63E-4	-0.00123	-0.00117	-0.00155	-0.00147		2824.50663	-1.15E-4	-1.77E-4	-3.83E-4	-4.03E-4	-2.17E-4		2172.62	2.86903E-4	2.43698E-4	2.45835E-4	1.25524E-4	2.30325E-4
2823.5423	-7.3E-4	-0.00119	-0.00109	-0.00153	-0.00142		2823.5423	-1.43E-4	-1.76E-4	-3.98E-4	-4.03E-4	-1.68E-4		2173.59	2.42636E-4	2.37598E-4	2.42794E-4	1.08064E-4	1.83216E-4
2822.57798	-6.92E-4	-0.00115	-0.00107	-0.00149	-0.00133		2822.57798	-1.63E-4	-1.84E-4	-4.37E-4	-3.68E-4	-1.58E-4		2174.55	2.29964E-4	2.33419E-4	2.43915E-4	1.18816E-4	1.64696E-4
2821.61365	-6.73E-4	-0.00115	-0.00108	-0.00145	-0.00129		2821.61365	-1.99E-4	-2.03E-4	-4.54E-4	-3.23E-4	-1.69E-4		2175.52	2.58416E-4	2.31544E-4	2.60763E-4	1.45429E-4	1.81023E-4
2820.64933	-6.74E-4	-0.00116	-0.00112	-0.00143	-0.0013		2820.64933	-2.12E-4	-1.68E-4	-4.04E-4	-2.68E-4	-1.32E-4		2176.48	2.97611E-4	2.37888E-4	2.97004E-4	1.73375E-4	2.23571E-4
2819.685	-6.75E-4	-0.00113	-0.00114	-0.00142	-0.0013		2819.685	-1.88E-4	-1.07E-4	-3.36E-4	-2.22E-4	-3.8E-5		2177.44	3.17061E-4	2.40522E-4	3.21254E-4	1.9982E-4	2.61008E-4
2818.72068	-6.73E-4	-0.00111	-0.00116	-0.00144	-0.00126		2818.72068	-1.37E-4	-6.4E-5	-2.87E-4	-1.76E-4	6.6E-5		2178.41	3.1245E-4	2.37869E-4	3.26002E-4	2.20207E-4	2.66023E-4
2817.75636	-6.83E-4	-0.00113	-0.00117	-0.00152	-0.00127		2817.75636	-7E-5	-2.3E-5	-2.55E-4	-1.14E-4	1.36E-4		2179.37	3.0362E-4	2.42093E-4	3.21916E-4	2.25698E-4	2.57118E-4
2816.79203	-6.89E-4	-0.00115	-0.00114	-0.00157	-0.00127		2816.79203	-1.8E-5	2E-5	-2.4E-4	-4.7E-5	1.66E-4		2180.34	3.02491E-4	2.4429E-4	3.0257E-4	2.13427E-4	2.65298E-4
2815.82771	-6.85E-4	-0.00111	-0.00108	-0.00154	-0.00122		2815.82771	1.8E-5	7.4E-5	-2.13E-4	2.9E-5	1.75E-4		2181.3	2.9441E-4	2.28544E-4	2.59539E-4	1.82557E-4	2.76644E-4
2814.86338	-6.76E-4	-0.00107	-0.00104	-0.00147	-0.00117		2814.86338	3.7E-5	1.24E-4	-1.74E-4	8.9E-5	1.82E-4		2182.27	2.77238E-4	2.02602E-4	2.16675E-4	1.46317E-4	2.58736E-4
2813.89906	-6.68E-4	-0.00107	-0.00101	-0.00142	-0.00113		2813.89906	-1.4E-5	1.09E-4	-1.55E-4	7.5E-5	1.98E-4		2183.23	2.66627E-4	1.93078E-4	2.24751E-4	1.27391E-4	2.23249E-4
2812.93473	-6.79E-4	-0.00107	-9.85E-4	-0.00137	-0.00108		2812.93473	-9.9E-5	5.6E-5	-1.62E-4	1.2E-5	2.19E-4		2184.2	2.67212E-4	2.09161E-4	2.78649E-4	1.23851E-4	2.06263E-4
2811.97041	-6.91E-4	-0.00108	-9.59E-4	-0.00134	-0.00104		2811.97041	-9.8E-5	3.9E-5	-1.69E-4	-1.4E-5	2.45E-4		2185.16	2.69056E-4	2.30745E-4	3.10481E-4	1.17254E-4	2.04082E-4
2811.00608	-6.94E-4	-0.00111	-9.59E-4	-0.00134	-0.00107		2811.00608	-2.2E-5	3.9E-5	-1.45E-4	1E-5	2.8E-4		2186.12	2.61095E-4	2.34907E-4	2.99088E-4	1.17741E-4	1.95444E-4
2810.04176	-7.05E-4	-0.00113	-9.6E-4	-0.00133	-0.00109		2810.04176	4.1E-5	3.8E-5	-8.8E-5	5.1E-5	3.33E-4		2187.09	2.53108E-4	2.24158E-4	2.77739E-4	1.39532E-4	1.93024E-4
2809.07743	-7.08E-4	-0.00107	-9.23E-4	-0.0013	-0.00106		2809.07743	5.9E-5	7.1E-5	-1.1E-5	9.5E-5	3.87E-4		2188.05	2.64376E-4	2.21602E-4	2.64456E-4	1.68166E-4	2.12858E-4
2808.11311	-6.78E-4	-9.79E-4	-8.86E-4	-0.00125	-9.85E-4		2808.11311	3.3E-5	1.1E-4	4.5E-5	1.06E-4	4E-4		2189.02	2.81938E-4	2.27001E-4	2.55891E-4	1.90133E-4	2.32663E-4
2807.14878	-6.42E-4	-9.27E-4	-8.73E-4	-0.00119	-9.21E-4		2807.14878	-7E-6	1.15E-4	5E-5	8.4E-5	3.62E-4		2189.98	2.91203E-4	2.2134E-4	2.57626E-4	2.03382E-4	2.33004E-4
2806.18446	-6.22E-4	-9.36E-4	-8.4E-4	-0.00113	-8.74E-4		2806.18446	-4.9E-5	1.13E-4	1E-5	8.9E-5	3.18E-4		2190.95	2.95751E-4	2.00989E-4	2.76924E-4	2.09256E-4	2.33899E-4
2805.22014	-6.18E-4	-9.33E-4	-7.95E-4	-0.00107	-8.24E-4		2805.22014	-1.06E-4	1.14E-4	-5.4E-5	9.9E-5	3.05E-4		2191.91	2.93507E-4	1.87226E-4	3.00379E-4	2.03915E-4	2.49775E-4
2804.25581	-6.2E-4	-8.85E-4	-7.61E-4	-0.00103	-7.64E-4		2804.25581	-1.49E-4	9.9E-5	-9.3E-5	6.7E-5	2.99E-4		2192.87	2.92637E-4	1.92815E-4	3.11172E-4	1.86919E-4	2.63652E-4
2803.29149	-5.93E-4	-8.35E-4	-7.1E-4	-9.99E-4	-6.99E-4		2803.29149	-1.26E-4	8.7E-5	-7E-5	5.4E-5	2.9E-4		2193.84	2.91083E-4	2.0343E-4	3.078E-4	1.7848E-4	2.63732E-4
2802.32716	-5.33E-4	-8.03E-4	-6.65E-4	-9.62E-4	-6.68E-4		2802.32716	-7E-5	7.2E-5	-2.8E-5	9.6E-5	2.96E-4		2194.8	2.84201E-4	2.22798E-4	3.02205E-4	1.91534E-4	2.60407E-4
2801.36284	-5.11E-4	-8.05E-4	-6.85E-4	-9.49E-4	-6.84E-4		2801.36284	-5.1E-5	5.4E-5	-1.8E-5	1.39E-4	3.31E-4		2195.77	2.81923E-4	2.34633E-4	2.96818E-4	1.98268E-4	2.66527E-4
2800.39851	-5.64E-4	-8.48E-4	-7.21E-4	-9.57E-4	-7.03E-4		2800.39851	-4E-5	9.7E-5	-1.7E-5	1.64E-4	3.96E-4		2196.73	2.70739E-4	2.06038E-4	2.86212E-4	1.80439E-4	2.76344E-4
2799.43419	-6.33E-4	-8.85E-4	-7E-4	-9.53E-4	-6.94E-4		2799.43419	7E-6	1.67E-4	-4E-6	1.72E-4	4.27E-4		2197.7	2.49826E-4	1.72848E-4	2.86689E-4	1.83081E-4	2.80189E-4
2798.46986	-6.52E-4	-8.83E-4	-6.55E-4	-9.41E-4	-6.76E-4		2798.46986	4.3E-5	1.57E-4	-1.3E-5	1.39E-4	3.79E-4		2198.66	2.51602E-4	1.87051E-4	3.11559E-4	2.33162E-4	2.97168E-4
2797.50554	-6.33E-4	-8.45E-4	-6.36E-4	-9.33E-4	-6.62E-4		2797.50554	2.6E-5	1.29E-4	-6.5E-5	8.7E-5	2.98E-4		2199.62	2.72308E-4	2.38957E-4	3.39701E-4	2.67547E-4	3.16867E-4
2796.54121	-6.07E-4	-7.91E-4	-6.42E-4	-9.24E-4	-6.4E-4		2796.54121	-2.2E-5	1.51E-4	-1.14E-4	5.9E-5	2.34E-4		2200.59	2.70088E-4	2.76742E-4	3.51255E-4	2.38293E-4	2.97703E-4
2795.57689	-5.93E-4	-7.45E-4	-6.66E-4	-9.13E-4	-6.09E-4		2795.57689	-8.6E-5	1.34E-4	-1.26E-4	4.2E-5	1.88E-4		2201.55	2.48288E-4	2.81475E-4	3.51957E-4	1.93676E-4	2.72691E-4
2794.61257	-6.05E-4	-7.01E-4	-7E-4	-8.75E-4	-5.71E-4		2794.61257	-1.43E-4	6.2E-5	-1.19E-4	9E-6	1.54E-4		2202.52	2.42426E-4	2.73057E-4	3.38797E-4	1.8598E-4	2.79999E-4
2793.64824	-5.94E-4	-6.5E-4	-6.88E-4	-7.95E-4	-5.18E-4		2793.64824	-1.23E-4	4.5E-5	-1.22E-4	-5E-6	1.62E-4		2203.48	2.4855E-4	2.47104E-4	3.18144E-4	2.09169E-4	2.88249E-4
2792.68392	-5.27E-4	-6.18E-4	-6E-4	-7.5E-4	-4.79E-4		2792.68392	-3E-5	1.08E-4	-1.18E-4	3.9E-5	2.31E-4		2204.45	2.57164E-4	2.09272E-4	3.11764E-4	2.28276E-4	2.83819E-4
2791.71959	-4.76E-4	-6.3E-4	-5.14E-4	-8.05E-4	-4.93E-4		2791.71959	3.9E-5	1.75E-4	-9.4E-5	9E-5	2.9E-4		2205.41	2.72425E-4	1.93634E-4	3.10801E-4	2.16234E-4	2.7897E-4
2790.75527	-4.82E-4	-6.73E-4	-5.07E-4	-8.93E-4	-5.19E-4		2790.75527	4E-5	1.82E-4	-7.9E-5	9.4E-5	2.81E-4		2206.37	2.78805E-4	2.02807E-4	3.08635E-4	1.92454E-4	2.75651E-4
2789.79094	-4.98E-4	-7.09E-4	-5.54E-4	-9.14E-4	-5.03E-4		2789.79094	2E-5	1.54E-4	-5.7E-5	9.2E-5	2.73E-4		2207.34	2.6989E-4	2.14895E-4	3.07074E-4	1.92063E-4	2.8387E-4
2788.82662	-4.99E-4	-7.37E-4	-5.86E-4	-8.6E-4	-4.8E-4		2788.82662	2.9E-5	1.62E-4	-6E-6	1.15E-4	3.22E-4		2208.3	2.77624E-4	2.21428E-4	3.08733E-4	2.20273E-4	3.09837E-4
2787.86229	-4.96E-4	-7.52E-4	-5.67E-4	-7.85E-4	-4.83E-4		2787.86229	6.6E-5	2.04E-4	2.5E-5	1.41E-4	3.71E-4		2209.27	3.16109E-4	2.20677E-4	3.29507E-4	2.5435E-4	3.28982E-4
2786.89797	-5.07E-4	-7.35E-4	-5.28E-4	-7.51E-4	-4.89E-4		2786.89797	8.6E-5	2.24E-4	9E-6	1.54E-4	3.7E-4		2210.23	3.39746E-4	2.26048E-4	3.54693E-4	2.6938E-4	3.20413E-4
2785.93364	-5.41E-4	-7.12E-4	-5.23E-4	-7.83E-4	-4.97E-4		2785.93364	6.3E-5	2.07E-4	-1.3E-5	1.21E-4	3.29E-4		2211.2	3.27477E-4	2.67918E-4	3.68633E-4	2.73065E-4	3.14767E-4
2784.96932	-5.79E-4	-7.26E-4	-5.57E-4	-8.42E-4	-5.34E-4		2784.96932	1E-5	1.73E-4	-3E-5	4.9E-5	2.78E-4		2212.16	3.13555E-4	3.15025E-4	3.76997E-4	2.6808E-4	3.47245E-4
2784.005	-5.84E-4	-7.45E-4	-5.78E-4	-8.71E-4	-5.6E-4		2784.005	-4.5E-5	1.45E-4	-5.6E-5	2.6E-5	2.4E-4		2213.12	3.12437E-4	3.02355E-4	3.67862E-4	2.47227E-4	3.8724E-4
2783.04067	-5.42E-4	-7.2E-4	-5.59E-4	-8.54E-4	-5.39E-4		2783.04067	-7.6E-5	1.28E-4	-8.8E-5	7.7E-5	2.49E-4		2214.09	3.10046E-4	2.61432E-4	3.4231E-4	2.31956E-4	3.89489E-4
2782.07635	-5.01E-4	-6.9E-4	-5.16E-4	-8.2E-4	-5.07E-4		2782.07635	-8.8E-5	1.13E-4	-1.08E-4	1.33E-4	2.96E-4		2215.05	2.98645E-4	2.56126E-4	3.32243E-4	2.36732E-4	3.76186E-4
2781.11202	-5.08E-4	-7.12E-4	-4.93E-4	-8.17E-4	-4.99E-4		2781.11202	-1.06E-4	1.19E-4	-9.7E-5	1.64E-4	3.15E-4		2216.02	2.95784E-4	2.73033E-4	3.557E-4	2.56449E-4	3.96489E-4
2780.1477	-5.4E-4	-7.42E-4	-5.26E-4	-8.49E-4	-5.1E-4		2780.1477	-1.08E-4	1.5E-4	-7E-5	1.7E-4	2.95E-4		2216.98	3.23386E-4	2.72039E-4	3.85552E-4	2.84343E-4	4.32976E-4
2779.18337	-5.47E-4	-7.09E-4	-5.57E-4	-8.62E-4	-5.12E-4		2779.18337	-6.5E-5	1.89E-4	-5.4E-5	1.66E-4	2.92E-4		2217.95	3.63405E-4	2.47998E-4	3.86967E-4	3.04163E-4	4.21684E-4
2778.21905	-5.25E-4	-6.46E-4	-5.29E-4	-8.3E-4	-4.76E-4		2778.21905	-1.4E-5	2.24E-4	-1.7E-5	1.76E-4	3.35E-4		2218.91	3.79677E-4	2.3147E-4	3.81645E-4	3.10446E-4	3.68475E-4
2777.25472	-5.08E-4	-6.32E-4	-4.92E-4	-7.64E-4	-4.34E-4		2777.25472	0	2.48E-4	3.2E-5	1.73E-4	3.89E-4		2219.88	3.69356E-4	2.37016E-4	4.09517E-4	3.21514E-4	3.42208E-4
2776.2904	-4.91E-4	-6.39E-4	-4.77E-4	-6.79E-4	-4.14E-4		2776.2904	-9E-6	2.55E-4	3.3E-5	1.38E-4	3.99E-4		2220.84	3.54702E-4	2.47797E-4	4.51272E-4	3.44396E-4	3.53994E-4
2775.32607	-4.55E-4	-6.13E-4	-4.38E-4	-6.18E-4	-3.89E-4		2775.32607	-2.2E-5	2.56E-4	7E-6	1.24E-4	3.65E-4		2221.8	3.46855E-4	2.55278E-4	4.60664E-4	3.63321E-4	3.71528E-4
2774.36175	-4.18E-4	-5.75E-4	-3.76E-4	-6.11E-4	-3.56E-4		2774.36175	-4.3E-5	2.54E-4	-1E-6	1.45E-4	3.45E-4		2222.77	3.45075E-4	2.58571E-4	4.35214E-4	3.56636E-4	3.93576E-4
2773.39743	-4.29E-4	-5.77E-4	-3.47E-4	-6.45E-4	-3.53E-4		2773.39743	-5.5E-5	2.43E-4	2E-6	1.52E-4	3.76E-4		2223.73	3.57494E-4	2.677E-4	4.13015E-4	3.28111E-4	4.2379E-4
2772.4331	-4.88E-4	-6.2E-4	-3.66E-4	-6.78E-4	-3.84E-4		2772.4331	-5.7E-5	2.36E-4	1.3E-5	1.38E-4	4.18E-4		2224.7	3.76364E-4	2.71669E-4	4.015E-4	2.98109E-4	4.23911E-4
2771.46878	-5.38E-4	-6.62E-4	-4.11E-4	-6.81E-4	-4.24E-4		2771.46878	-7.2E-5	2.36E-4	2.8E-5	1.29E-4	4.38E-4		2225.66	3.62365E-4	2.48931E-4	3.69519E-4	2.61298E-4	3.69808E-4
2770.50445	-5.66E-4	-7.01E-4	-4.82E-4	-6.74E-4	-4.61E-4		2770.50445	-8.7E-5	2.18E-4	3.2E-5	1.26E-4	4.44E-4		2226.63	3.06706E-4	2.31333E-4	3.3241E-4	2.35184E-4	3.16113E-4
2769.54013	-5.83E-4	-7.28E-4	-5.51E-4	-6.9E-4	-4.68E-4		2769.54013	-6.8E-5	1.94E-4	3.8E-5	1.34E-4	4.37E-4		2227.59	2.54008E-4	2.41278E-4	3.31418E-4	2.47538E-4	3.13787E-4
2768.5758	-5.62E-4	-7.03E-4	-5.48E-4	-7.06E-4	-4.18E-4		2768.5758	-2.6E-5	2.13E-4	5.2E-5	1.58E-4	4.37E-4		2228.55	2.50478E-4	2.58308E-4	3.52208E-4	2.72477E-4	3.41835E-4
2767.61148	-5.24E-4	-6.36E-4	-4.91E-4	-6.93E-4	-3.49E-4		2767.61148	-1.2E-5	2.43E-4	4E-5	1.68E-4	4.41E-4		2229.52	2.83137E-4	2.74522E-4	3.57433E-4	2.93323E-4	3.59843E-4
2766.64715	-5.18E-4	-5.8E-4	-4.43E-4	-6.69E-4	-3.07E-4		2766.64715	-3.7E-5	2.21E-4	-9E-6	1.45E-4	4.1E-4		2230.48	2.98613E-4	2.94685E-4	3.5064E-4	3.18669E-4	3.64257E-4
2765.68283	-5.34E-4	-5.76E-4	-4.04E-4	-6.63E-4	-2.71E-4		2765.68283	-7.2E-5	1.83E-4	-4.2E-5	1.28E-4	3.75E-4		2231.45	2.95184E-4	3.1008E-4	3.5071E-4	3.33772E-4	3.79982E-4
2764.7185	-5.34E-4	-6.11E-4	-3.57E-4	-6.56E-4	-2.36E-4		2764.7185	-9.6E-5	1.84E-4	-1.7E-5	1.65E-4	3.87E-4		2232.41	3.03301E-4	3.01757E-4	3.54265E-4	3.21859E-4	4.03218E-4
2763.75418	-5.16E-4	-6.35E-4	-3.12E-4	-6.25E-4	-2.38E-4		2763.75418	-8.4E-5	2.16E-4	3.3E-5	2.25E-4	4.2E-4		2233.38	3.26804E-4	2.74675E-4	3.74516E-4	3.0859E-4	4.22993E-4
2762.78986	-4.93E-4	-6.3E-4	-2.86E-4	-6.02E-4	-2.7E-4		2762.78986	-5.1E-5	2.38E-4	5.5E-5	2.58E-4	4.16E-4		2234.34	3.53405E-4	2.61959E-4	4.27622E-4	3.30823E-4	4.60181E-4
2761.82553	-4.79E-4	-6.14E-4	-3E-4	-6.08E-4	-2.87E-4		2761.82553	-3.4E-5	2.27E-4	6.2E-5	2.77E-4	3.84E-4		2235.3	3.57696E-4	2.8539E-4	4.78215E-4	3.74649E-4	5.09697E-4
2760.86121	-4.79E-4	-5.88E-4	-3.37E-4	-6.21E-4	-2.8E-4		2760.86121	-3.8E-5	2.15E-4	6.5E-5	2.85E-4	3.68E-4		2236.27	3.37927E-4	3.2655E-4	4.91984E-4	4.05021E-4	5.31128E-4
2759.89688	-4.86E-4	-5.52E-4	-3.61E-4	-6.26E-4	-2.69E-4		2759.89688	-6.6E-5	2.12E-4	4.6E-5	2.48E-4	3.75E-4		2237.23	3.28748E-4	3.45354E-4	4.78853E-4	4.04408E-4	5.09617E-4
2758.93256	-4.96E-4	-5.29E-4	-3.76E-4	-6.29E-4	-2.63E-4		2758.93256	-9.2E-5	2.22E-4	4.3E-5	2.06E-4	3.91E-4		2238.2	3.33732E-4	3.26986E-4	4.50395E-4	3.77454E-4	4.72183E-4
2757.96823	-4.92E-4	-5.21E-4	-4.09E-4	-6.12E-4	-2.43E-4		2757.96823	-6.7E-5	2.66E-4	8.1E-5	2.29E-4	4.18E-4		2239.16	3.25229E-4	2.96313E-4	4.15413E-4	3.44785E-4	4.46298E-4
2757.00391	-4.63E-4	-4.98E-4	-4.18E-4	-5.51E-4	-1.93E-4		2757.00391	-2.1E-5	3.07E-4	1.18E-4	2.67E-4	4.48E-4		2240.13	2.98363E-4	2.89894E-4	4.0372E-4	3.1891E-4	4.28926E-4
2756.03958	-4.36E-4	-4.7E-4	-3.74E-4	-4.98E-4	-1.25E-4		2756.03958	7E-6	3.03E-4	1.2E-4	2.62E-4	4.56E-4		2241.09	2.77348E-4	3.08631E-4	4.27486E-4	3.11924E-4	4.19042E-4
2755.07526	-4.46E-4	-4.85E-4	-3.32E-4	-5.14E-4	-8.3E-5		2755.07526	-3E-6	2.76E-4	8.9E-5	2.34E-4	4.39E-4		2242.05	2.82805E-4	3.18055E-4	4.58741E-4	3.31565E-4	4.21912E-4
2754.11093	-4.77E-4	-5.3E-4	-3.3E-4	-5.52E-4	-9.5E-5		2754.11093	-6E-5	2.51E-4	5.2E-5	2.02E-4	4.05E-4		2243.02	3.04466E-4	3.05955E-4	4.80118E-4	3.56929E-4	4.23066E-4
2753.14661	-5E-4	-5.59E-4	-3.55E-4	-5.49E-4	-1.41E-4		2753.14661	-1.06E-4	2.22E-4	3.7E-5	1.8E-4	3.7E-4		2243.98	3.20797E-4	3.04628E-4	4.91672E-4	3.7976E-4	4.24072E-4
2752.18229	-5.07E-4	-5.51E-4	-3.79E-4	-5.01E-4	-1.9E-4		2752.18229	-8.5E-5	2.13E-4	6E-5	1.92E-4	3.59E-4		2244.95	3.36675E-4	3.2978E-4	4.84509E-4	4.08352E-4	4.43777E-4
2751.21796	-4.88E-4	-5.06E-4	-3.63E-4	-4.46E-4	-2.18E-4		2751.21796	-2.8E-5	2.45E-4	1.1E-4	2.5E-4	3.78E-4		2245.91	3.49832E-4	3.40797E-4	4.61412E-4	4.13977E-4	4.71182E-4
2750.25364	-4.75E-4	-4.77E-4	-3.28E-4	-4.28E-4	-2.24E-4		2750.25364	6E-6	2.79E-4	1.48E-4	3.06E-4	4.07E-4		2246.88	3.34091E-4	3.10801E-4	4.44658E-4	3.89267E-4	4.81668E-4
2749.28931	-4.95E-4	-4.81E-4	-2.98E-4	-4.36E-4	-2.24E-4		2749.28931	1.6E-5	2.82E-4	1.59E-4	3.13E-4	4.41E-4		2247.84	3.06344E-4	2.81597E-4	4.46109E-4	3.81326E-4	4.7494E-4
2748.32499	-5.09E-4	-4.79E-4	-2.45E-4	-4.25E-4	-2.1E-4		2748.32499	2.8E-5	2.68E-4	1.47E-4	2.85E-4	4.84E-4		2248.8	3.11844E-4	2.99969E-4	4.60827E-4	3.99682E-4	4.73098E-4
2747.36066	-4.88E-4	-4.79E-4	-1.78E-4	-4.13E-4	-1.87E-4		2747.36066	2.3E-5	2.46E-4	1.16E-4	2.34E-4	4.99E-4		2249.77	3.31439E-4	3.39999E-4	4.75624E-4	4.04935E-4	4.82673E-4
2746.39634	-4.59E-4	-4.85E-4	-1.44E-4	-4.28E-4	-1.7E-4		2746.39634	-6E-6	2.13E-4	8.3E-5	1.73E-4	4.68E-4		2250.73	3.15958E-4	3.55335E-4	4.79048E-4	3.81954E-4	4.89203E-4
2745.43201	-4.44E-4	-4.81E-4	-1.61E-4	-4.54E-4	-1.35E-4		2745.43201	-2.4E-5	1.96E-4	5.7E-5	1.58E-4	4.36E-4		2251.7	2.88477E-4	3.58115E-4	4.80354E-4	3.61247E-4	4.92074E-4
2744.46769	-4.43E-4	-4.96E-4	-2.08E-4	-4.72E-4	-9.1E-5		2744.46769	-2.1E-5	2.05E-4	2.8E-5	2E-4	4.26E-4		2252.66	2.90277E-4	3.64129E-4	4.8807E-4	3.6953E-4	5.00623E-4
2743.50336	-4.44E-4	-5.22E-4	-2.4E-4	-4.78E-4	-7.4E-5		2743.50336	-2.6E-5	2.11E-4	4E-6	2.42E-4	4.32E-4		2253.63	3.0462E-4	3.57228E-4	4.92755E-4	3.94816E-4	5.09115E-4
2742.53904	-4.43E-4	-5.05E-4	-2.35E-4	-4.65E-4	-7.5E-5		2742.53904	-5E-5	2.08E-4	1.1E-5	2.76E-4	4.54E-4		2254.59	3.17613E-4	3.40302E-4	4.9456E-4	4.12833E-4	5.14857E-4
2741.57472	-4.31E-4	-4.44E-4	-2.2E-4	-4.23E-4	-6.2E-5		2741.57472	-8.5E-5	2.01E-4	2.1E-5	3.09E-4	4.64E-4		2255.56	3.26173E-4	3.24635E-4	4.96395E-4	4.13062E-4	5.23941E-4
2740.61039	-4.17E-4	-4E-4	-2.2E-4	-3.91E-4	-4.6E-5		2740.61039	-1.3E-4	1.71E-4	3E-6	3.04E-4	4.22E-4		2256.52	3.17369E-4	3.10122E-4	4.96014E-4	3.96396E-4	5.28095E-4
2739.64607	-4.36E-4	-4.16E-4	-2.17E-4	-3.94E-4	-6E-5		2739.64607	-1.61E-4	1.29E-4	-5E-6	2.74E-4	3.74E-4		2257.48	3.09814E-4	3.21439E-4	5.02954E-4	3.85542E-4	5.35995E-4
2738.68174	-4.78E-4	-4.56E-4	-1.98E-4	-3.91E-4	-8.4E-5		2738.68174	-1.43E-4	1.33E-4	3.8E-5	2.66E-4	3.95E-4		2258.45	3.22501E-4	3.56591E-4	5.20199E-4	4.12033E-4	5.65283E-4
2737.71742	-4.89E-4	-4.48E-4	-1.74E-4	-3.81E-4	-9.5E-5		2737.71742	-1.07E-4	2E-4	9.7E-5	2.7E-4	4.71E-4		2259.41	3.45193E-4	3.64634E-4	5.39322E-4	4.48998E-4	5.96759E-4
2736.75309	-4.68E-4	-4.16E-4	-1.69E-4	-3.95E-4	-1.03E-4		2736.75309	-9.7E-5	2.57E-4	1.21E-4	2.59E-4	5.22E-4		2260.38	3.77059E-4	3.50534E-4	5.49693E-4	4.47001E-4	6.21227E-4
2735.78877	-4.51E-4	-4.27E-4	-1.83E-4	-4.12E-4	-1.13E-4		2735.78877	-8.2E-5	2.67E-4	1.23E-4	2.53E-4	5.25E-4		2261.34	4.0554E-4	3.43403E-4	5.33177E-4	4.21643E-4	6.23154E-4
2734.82444	-4.55E-4	-4.66E-4	-1.87E-4	-4.04E-4	-9.9E-5		2734.82444	-5.3E-5	2.67E-4	1.25E-4	2.68E-4	5.1E-4		2262.31	3.95733E-4	3.26961E-4	5.01126E-4	4.18789E-4	5.7592E-4
2733.86012	-4.71E-4	-4.75E-4	-1.65E-4	-3.74E-4	-3.5E-5		2733.86012	-5.3E-5	2.5E-4	1.21E-4	2.76E-4	4.88E-4		2263.27	3.53462E-4	3.13274E-4	4.82515E-4	4.53804E-4	5.28815E-4
2732.89579	-4.55E-4	-4.3E-4	-1.49E-4	-3.32E-4	4.1E-5		2732.89579	-8.2E-5	2.3E-4	1.21E-4	2.76E-4	4.83E-4		2264.23	3.13041E-4	3.31764E-4	4.70766E-4	4.9171E-4	5.31387E-4
2731.93147	-4.11E-4	-3.68E-4	-1.44E-4	-2.93E-4	6.7E-5		2731.93147	-9.8E-5	2.5E-4	1.27E-4	2.8E-4	4.96E-4		2265.2	2.84542E-4	3.53409E-4	4.64347E-4	4.92607E-4	5.48534E-4
2730.96714	-4E-4	-3.54E-4	-1.31E-4	-2.76E-4	4E-5		2730.96714	-6.8E-5	2.97E-4	1.29E-4	2.88E-4	5.11E-4		2266.16	2.7397E-4	3.43166E-4	4.79378E-4	4.69117E-4	5.44101E-4
2730.00282	-4.49E-4	-3.91E-4	-1.42E-4	-3.02E-4	-4E-6		2730.00282	-3E-6	3.23E-4	1.43E-4	3.06E-4	5.29E-4		2267.13	2.96213E-4	3.18286E-4	5.17255E-4	4.55748E-4	5.46241E-4
2729.0385	-5.12E-4	-4.43E-4	-2.01E-4	-3.6E-4	-3.6E-5		2729.0385	1.5E-5	2.93E-4	1.61E-4	3.06E-4	5.12E-4		2268.09	3.42924E-4	3.11198E-4	5.66005E-4	4.74275E-4	5.84442E-4
2728.07417	-5.22E-4	-4.77E-4	-2.5E-4	-3.91E-4	-3.1E-5		2728.07417	-4E-5	2.27E-4	1.62E-4	2.7E-4	4.66E-4		2269.06	3.6714E-4	3.28028E-4	5.89254E-4	5.16019E-4	6.14823E-4
2727.10985	-4.77E-4	-4.63E-4	-2.6E-4	-3.62E-4	1.6E-5		2727.10985	-9.3E-5	1.75E-4	1.42E-4	2.24E-4	4.51E-4		2270.02	3.38218E-4	3.45087E-4	5.69249E-4	5.30801E-4	5.96246E-4
2726.14552	-4.4E-4	-4.07E-4	-2.48E-4	-3.14E-4	5.7E-5		2726.14552	-1.02E-4	1.71E-4	1.09E-4	2.06E-4	4.83E-4		2270.98	2.93292E-4	3.428E-4	5.49817E-4	4.98177E-4	5.6744E-4
2725.1812	-4.39E-4	-3.53E-4	-2.1E-4	-2.82E-4	7.8E-5		2725.1812	-6.2E-5	2.36E-4	1.23E-4	2.57E-4	5.53E-4		2271.95	2.70788E-4	3.32775E-4	5.58636E-4	4.68564E-4	5.69464E-4
2724.21687	-4.35E-4	-3.25E-4	-1.48E-4	-2.74E-4	9.7E-5		2724.21687	-2E-6	3.19E-4	1.9E-4	3.45E-4	6.17E-4		2272.91	2.77125E-4	3.41758E-4	5.81882E-4	4.75008E-4	5.97107E-4
2723.25255	-4.08E-4	-3.26E-4	-1.01E-4	-2.91E-4	9.2E-5		2723.25255	3.4E-5	3.47E-4	2.24E-4	3.81E-4	6.24E-4		2273.88	3.19554E-4	3.76876E-4	6.01009E-4	4.99972E-4	6.27423E-4
2722.28822	-3.94E-4	-3.44E-4	-9.8E-5	-2.96E-4	5.6E-5		2722.28822	4.5E-5	3.24E-4	2.1E-4	3.58E-4	5.91E-4		2274.84	3.63657E-4	4.06958E-4	5.95918E-4	5.33529E-4	6.42338E-4
2721.3239	-4.09E-4	-3.65E-4	-1.15E-4	-2.6E-4	3.9E-5		2721.3239	3.1E-5	2.84E-4	1.65E-4	3.27E-4	5.49E-4		2275.81	3.60682E-4	4.08733E-4	5.72168E-4	5.59135E-4	6.49069E-4
2720.35957	-4.31E-4	-3.91E-4	-1.16E-4	-2.45E-4	5.2E-5		2720.35957	-1.2E-5	2.41E-4	1.02E-4	3.02E-4	4.98E-4		2276.77	3.41679E-4	3.95987E-4	5.57287E-4	5.53282E-4	6.62582E-4
2719.39525	-4.54E-4	-4.02E-4	-9.4E-5	-2.8E-4	7.8E-5		2719.39525	-3.8E-5	2.31E-4	7.6E-5	2.92E-4	4.78E-4		2277.73	3.44016E-4	3.79888E-4	5.6655E-4	5.24161E-4	6.72436E-4
2718.43093	-4.66E-4	-3.73E-4	-6.9E-5	-3.11E-4	1.09E-4		2718.43093	-2.6E-5	2.77E-4	1.07E-4	3.02E-4	5.03E-4		2278.7	3.47473E-4	3.67955E-4	5.93657E-4	5.01631E-4	6.63906E-4
2717.4666	-4.58E-4	-3.37E-4	-7.9E-5	-3.18E-4	1.09E-4		2717.4666	-5E-6	3.09E-4	1.63E-4	3.23E-4	5.18E-4		2279.66	3.45797E-4	3.68017E-4	6.06957E-4	5.08672E-4	6.4209E-4
2716.50228	-4.6E-4	-3.55E-4	-1.32E-4	-3.34E-4	6.2E-5		2716.50228	1.6E-5	2.85E-4	2.03E-4	3.43E-4	5.3E-4		2280.63	3.45126E-4	3.73606E-4	5.95356E-4	5.32128E-4	6.24321E-4
2715.53795	-4.8E-4	-3.98E-4	-1.87E-4	-3.42E-4	2.4E-5		2715.53795	2.6E-5	2.57E-4	1.9E-4	3.42E-4	5.58E-4		2281.59	3.32916E-4	3.85426E-4	5.84324E-4	5.44864E-4	6.19731E-4
2714.57363	-4.9E-4	-4.05E-4	-1.86E-4	-3.26E-4	3.6E-5		2714.57363	8E-6	2.65E-4	1.53E-4	3.14E-4	5.56E-4		2282.56	3.0676E-4	3.98748E-4	5.85224E-4	5.51098E-4	6.24759E-4
2713.6093	-5E-4	-3.78E-4	-1.33E-4	-3E-4	6.6E-5		2713.6093	-1.1E-5	2.93E-4	1.54E-4	2.91E-4	5.26E-4		2283.52	2.81224E-4	3.90315E-4	5.83369E-4	5.57693E-4	6.30412E-4
2712.64498	-5.19E-4	-3.48E-4	-8E-5	-2.74E-4	6.8E-5		2712.64498	-9E-6	3.09E-4	1.97E-4	2.81E-4	5.22E-4		2284.48	2.78789E-4	3.70702E-4	5.66904E-4	5.53808E-4	6.23661E-4
2711.68065	-5.25E-4	-3.4E-4	-8E-5	-2.84E-4	3E-5		2711.68065	0	3.09E-4	2.29E-4	2.82E-4	5.4E-4		2285.45	3.09732E-4	3.7746E-4	5.66547E-4	5.46645E-4	6.14176E-4
2710.71633	-5.12E-4	-3.5E-4	-1.25E-4	-3.27E-4	-2.8E-5		2710.71633	1.8E-5	3.22E-4	2.14E-4	3.19E-4	5.45E-4		2286.41	3.4802E-4	4.13872E-4	6.14525E-4	5.51501E-4	6.32115E-4
2709.752	-5.07E-4	-3.59E-4	-1.69E-4	-3.34E-4	-5.1E-5		2709.752	5.5E-5	3.56E-4	2.13E-4	3.84E-4	5.41E-4		2287.38	3.63564E-4	4.50386E-4	6.7669E-4	5.6938E-4	6.74378E-4
2708.78768	-4.97E-4	-3.73E-4	-2.01E-4	-3.16E-4	-1.5E-5		2708.78768	9.2E-5	3.83E-4	2.57E-4	4.27E-4	5.33E-4		2288.34	3.67463E-4	4.62974E-4	7.14039E-4	6.04032E-4	7.06141E-4
2707.82336	-4.37E-4	-3.79E-4	-1.94E-4	-3.01E-4	4.3E-5		2707.82336	8.4E-5	3.74E-4	2.81E-4	4.36E-4	5.24E-4		2289.31	3.72275E-4	4.56949E-4	7.27386E-4	6.42684E-4	7.15073E-4
2706.85903	-3.76E-4	-3.8E-4	-1.26E-4	-2.76E-4	6.2E-5		2706.85903	3.2E-5	3.38E-4	2.5E-4	4.34E-4	5.27E-4		2290.27	3.7029E-4	4.47895E-4	7.22221E-4	6.63991E-4	7.28039E-4
2705.89471	-3.92E-4	-4.1E-4	-7.1E-5	-2.64E-4	4.3E-5		2705.89471	-6E-6	2.87E-4	1.89E-4	4.19E-4	5.35E-4		2291.24	3.76171E-4	4.40948E-4	7.09997E-4	6.66706E-4	7.48487E-4
2704.93038	-4.44E-4	-4.53E-4	-8.6E-5	-2.85E-4	3.4E-5		2704.93038	-9E-6	2.37E-4	1.32E-4	3.65E-4	5.25E-4		2292.2	3.87941E-4	4.33795E-4	6.98944E-4	6.46987E-4	7.46857E-4
2703.96606	-4.75E-4	-4.54E-4	-1.27E-4	-3.09E-4	4.6E-5		2703.96606	1.2E-5	2.34E-4	1.16E-4	3.04E-4	5.15E-4		2293.16	3.66015E-4	4.20607E-4	6.8212E-4	6.17993E-4	7.34571E-4
2703.00173	-4.98E-4	-4.18E-4	-1.53E-4	-3.16E-4	6.8E-5		2703.00173	2.8E-5	2.75E-4	1.22E-4	2.99E-4	5.17E-4		2294.13	3.29665E-4	4.227E-4	6.8466E-4	6.24327E-4	7.48895E-4
2702.03741	-5.11E-4	-3.99E-4	-1.59E-4	-3.11E-4	8E-5		2702.03741	4E-6	2.77E-4	9E-5	3.16E-4	4.78E-4		2295.09	3.25216E-4	4.45532E-4	7.10667E-4	6.55478E-4	7.73393E-4
2701.07308	-5.01E-4	-4.25E-4	-1.69E-4	-3.21E-4	4.8E-5		2701.07308	-4E-5	2.27E-4	5.3E-5	2.92E-4	4.3E-4		2296.06	3.22178E-4	4.36464E-4	6.96768E-4	6.45946E-4	7.53307E-4
2700.10876	-4.8E-4	-4.55E-4	-1.9E-4	-3.45E-4	-5E-6		2700.10876	-3.7E-5	2.16E-4	8.5E-5	2.76E-4	4.66E-4		2297.02	3.07426E-4	3.98356E-4	6.62693E-4	6.13799E-4	7.09438E-4
2699.14443	-4.53E-4	-4.24E-4	-1.74E-4	-3.32E-4	0		2699.14443	1.6E-5	2.69E-4	1.65E-4	3.15E-4	5.49E-4		2297.99	3.24753E-4	3.98918E-4	6.84003E-4	6.23463E-4	7.17325E-4
2698.18011	-4.29E-4	-3.57E-4	-1.24E-4	-2.97E-4	4.3E-5		2698.18011	5.5E-5	3.25E-4	2.2E-4	3.81E-4	5.97E-4		2298.95	3.6083E-4	4.41004E-4	7.29174E-4	6.52736E-4	7.71136E-4
2697.21579	-4.15E-4	-3.26E-4	-1.26E-4	-2.96E-4	4.7E-5		2697.21579	5.2E-5	3.4E-4	2.29E-4	4.29E-4	6.02E-4		2299.91	3.74311E-4	4.719E-4	7.4783E-4	6.61333E-4	8.0847E-4
2696.25146	-4.06E-4	-3.39E-4	-1.81E-4	-3.16E-4	2.6E-5		2696.25146	3.6E-5	3.1E-4	1.98E-4	4.14E-4	5.85E-4		2300.88	3.65026E-4	4.6766E-4	7.46703E-4	6.55623E-4	8.0599E-4
2695.28714	-4.12E-4	-3.62E-4	-2.05E-4	-3.24E-4	1.3E-5		2695.28714	1.9E-5	2.6E-4	1.43E-4	3.44E-4	5.57E-4		2301.84	3.52558E-4	4.57956E-4	7.48516E-4	6.55367E-4	7.90285E-4
2694.32281	-4.37E-4	-3.96E-4	-1.89E-4	-3.22E-4	3E-6		2694.32281	1.4E-5	2.39E-4	1.01E-4	2.92E-4	5.48E-4		2302.81	3.48273E-4	4.63096E-4	7.60039E-4	6.67182E-4	7.78509E-4
2693.35849	-4.6E-4	-4.51E-4	-1.8E-4	-3.29E-4	1.3E-5		2693.35849	2.2E-5	2.55E-4	1.04E-4	2.87E-4	5.68E-4		2303.77	3.35549E-4	4.46575E-4	7.43016E-4	6.58416E-4	7.59098E-4
2692.39416	-4.74E-4	-4.88E-4	-1.93E-4	-3.45E-4	2.8E-5		2692.39416	1.7E-5	2.84E-4	1.43E-4	2.99E-4	5.93E-4		2304.74	3.10709E-4	4.15658E-4	6.87893E-4	6.26436E-4	7.59447E-4
2691.42984	-4.71E-4	-4.71E-4	-1.89E-4	-3.53E-4	1.8E-5		2691.42984	6E-6	3.16E-4	1.92E-4	3.23E-4	6.04E-4		2305.7	3.21217E-4	4.37973E-4	6.61546E-4	6.35256E-4	8.19867E-4
2690.46551	-4.6E-4	-4.31E-4	-1.49E-4	-3.49E-4	3E-6		2690.46551	1E-5	3.22E-4	2.16E-4	3.41E-4	5.69E-4		2306.66	3.83016E-4	5.03006E-4	6.95951E-4	6.88329E-4	9.02755E-4
2689.50119	-4.76E-4	-4.1E-4	-1.23E-4	-3.53E-4	1.2E-5		2689.50119	-1E-6	2.91E-4	1.99E-4	3.32E-4	5.09E-4		2307.63	4.30516E-4	5.3897E-4	7.32653E-4	7.13678E-4	9.30546E-4
2688.53686	-4.94E-4	-3.94E-4	-1.28E-4	-3.63E-4	4E-5		2688.53686	-1.8E-5	2.85E-4	1.91E-4	3.43E-4	4.96E-4		2308.59	4.2587E-4	5.32811E-4	7.37932E-4	7.02007E-4	8.97198E-4
2687.57254	-4.54E-4	-3.54E-4	-1.11E-4	-3.34E-4	7.1E-5		2687.57254	-3E-6	3.19E-4	2.17E-4	3.85E-4	5.27E-4		2309.56	4.10113E-4	5.28233E-4	7.52049E-4	7.09853E-4	8.72803E-4
2686.60822	-4.13E-4	-3.38E-4	-8.5E-5	-2.7E-4	7.5E-5		2686.60822	2.7E-5	3.3E-4	2.42E-4	3.97E-4	5.56E-4		2310.52	4.07113E-4	5.40139E-4	7.79382E-4	7.49836E-4	8.91626E-4
2685.64389	-4.46E-4	-3.88E-4	-1.09E-4	-2.48E-4	5.3E-5		2685.64389	2.7E-5	2.93E-4	2.41E-4	3.69E-4	5.65E-4		2311.49	3.86774E-4	5.44206E-4	7.73322E-4	7.76613E-4	9.1171E-4
2684.67957	-4.83E-4	-4.24E-4	-1.55E-4	-2.77E-4	6E-5		2684.67957	1.2E-5	2.7E-4	2.07E-4	3.52E-4	5.46E-4		2312.45	3.36947E-4	5.35071E-4	7.36395E-4	7.56426E-4	8.94234E-4
2683.71524	-4.51E-4	-3.98E-4	-1.8E-4	-2.76E-4	9.9E-5		2683.71524	3E-5	3.12E-4	1.72E-4	3.82E-4	5.4E-4		2313.41	2.95101E-4	5.27332E-4	7.13823E-4	7.23876E-4	8.60476E-4
2682.75092	-4.01E-4	-3.65E-4	-1.77E-4	-2.37E-4	1.09E-4		2682.75092	6.8E-5	3.58E-4	1.92E-4	4.24E-4	5.78E-4		2314.38	2.88704E-4	5.16195E-4	7.20202E-4	7.33933E-4	8.49504E-4
2681.78659	-3.85E-4	-3.48E-4	-1.39E-4	-2.16E-4	8.9E-5		2681.78659	7.7E-5	3.55E-4	2.44E-4	4.11E-4	6.23E-4		2315.34	3.101E-4	4.86723E-4	7.42685E-4	7.74655E-4	8.66305E-4
2680.82227	-3.7E-4	-3.36E-4	-9.3E-5	-2.21E-4	7.1E-5		2680.82227	6.6E-5	3.31E-4	2.61E-4	3.59E-4	6.34E-4		2316.31	3.43301E-4	4.60815E-4	7.63678E-4	7.97305E-4	9.00689E-4
2679.85794	-3.41E-4	-3.39E-4	-5.8E-5	-2.31E-4	6E-5		2679.85794	6.7E-5	3.09E-4	2.49E-4	3.44E-4	6.18E-4		2317.27	3.65573E-4	4.84919E-4	7.77094E-4	7.91108E-4	9.45138E-4
2678.89362	-3.36E-4	-3.47E-4	-2.4E-5	-2.32E-4	7.9E-5		2678.89362	7.7E-5	2.97E-4	2.42E-4	3.84E-4	6.06E-4		2318.24	3.66047E-4	5.42922E-4	7.96583E-4	7.80473E-4	9.68451E-4
2677.92929	-3.65E-4	-3.38E-4	-2E-6	-2.22E-4	1.2E-4		2677.92929	6E-5	2.93E-4	2.26E-4	4.2E-4	6.05E-4		2319.2	3.55198E-4	5.75358E-4	8.21555E-4	7.86953E-4	9.47789E-4
2676.96497	-3.95E-4	-3.38E-4	-6E-6	-2.09E-4	1.2E-4		2676.96497	1.5E-5	2.83E-4	2.08E-4	4.11E-4	6.03E-4		2320.16	3.46062E-4	5.80098E-4	8.4995E-4	8.21667E-4	9.20172E-4
2676.00065	-4.15E-4	-3.59E-4	-2.7E-5	-1.98E-4	8.9E-5		2676.00065	-3.1E-5	2.65E-4	1.99E-4	3.65E-4	5.87E-4		2321.13	3.5859E-4	6.04146E-4	8.83277E-4	8.77605E-4	9.30572E-4
2675.03632	-4.17E-4	-3.69E-4	-5.9E-5	-2.02E-4	7.3E-5		2675.03632	-4.4E-5	2.47E-4	1.81E-4	3.44E-4	5.66E-4		2322.09	3.95168E-4	6.43871E-4	9.08669E-4	9.16283E-4	9.80022E-4
2674.072	-4.01E-4	-3.6E-4	-6.3E-5	-2.26E-4	6.7E-5		2674.072	-5E-6	2.3E-4	1.77E-4	3.78E-4	5.79E-4		2323.06	4.17645E-4	6.39274E-4	9.13736E-4	9.02031E-4	0.00103
2673.10767	-3.89E-4	-3.31E-4	-1.9E-5	-2.52E-4	6.9E-5		2673.10767	2.6E-5	2.27E-4	2.03E-4	4.07E-4	5.96E-4		2324.02	4.17109E-4	6.12902E-4	8.94793E-4	8.72447E-4	0.00106
2672.14335	-3.69E-4	-2.85E-4	2.6E-5	-2.38E-4	9.8E-5		2672.14335	2E-6	2.46E-4	2.19E-4	3.96E-4	5.8E-4		2324.99	4.20638E-4	6.33749E-4	8.82122E-4	8.90744E-4	0.00105
2671.17902	-3.18E-4	-2.48E-4	3.2E-5	-1.78E-4	1.46E-4		2671.17902	-3E-5	2.62E-4	2E-4	3.78E-4	5.71E-4		2325.95	4.2079E-4	6.70148E-4	9.09112E-4	9.38368E-4	0.00105
2670.2147	-2.8E-4	-2.59E-4	8E-6	-1.5E-4	1.62E-4		2670.2147	-3.9E-5	2.44E-4	1.73E-4	3.63E-4	5.87E-4		2326.92	4.06204E-4	6.81184E-4	9.5243E-4	9.69671E-4	0.00107
2669.25037	-3.17E-4	-2.98E-4	-2.3E-5	-1.94E-4	1.24E-4		2669.25037	-3.3E-5	2.07E-4	1.62E-4	3.41E-4	5.78E-4		2327.88	3.86611E-4	6.76394E-4	9.66992E-4	9.8154E-4	0.0011
2668.28605	-3.91E-4	-3.3E-4	-4.2E-5	-2.57E-4	8.7E-5		2668.28605	-8E-6	2.07E-4	1.6E-4	3.26E-4	5.45E-4		2328.84	3.76649E-4	6.68106E-4	9.67679E-4	9.91336E-4	0.00114
2667.32172	-4.33E-4	-3.66E-4	-5.7E-5	-3.01E-4	7.6E-5		2667.32172	4.1E-5	2.68E-4	1.91E-4	3.53E-4	5.54E-4		2329.81	3.84727E-4	6.78229E-4	0.001	0.00102	0.00116
2666.3574	-4.43E-4	-3.97E-4	-6.9E-5	-3.22E-4	6.7E-5		2666.3574	7.5E-5	3.36E-4	2.63E-4	3.99E-4	6.08E-4		2330.77	4.10521E-4	7.04778E-4	0.00104	0.00105	0.00119
2665.39308	-4.53E-4	-3.93E-4	-7.4E-5	-3.25E-4	4.1E-5		2665.39308	6.5E-5	3.58E-4	3.19E-4	4.09E-4	6.47E-4		2331.74	4.42316E-4	7.23841E-4	0.00106	0.00107	0.00121
2664.42875	-4.84E-4	-3.75E-4	-9.6E-5	-3.29E-4	-2E-6		2664.42875	3E-5	3.49E-4	3.18E-4	3.89E-4	6.53E-4		2332.7	4.44785E-4	7.29149E-4	0.00105	0.00107	0.00122
2663.46443	-5.08E-4	-3.63E-4	-1.26E-4	-3.31E-4	-3.1E-5		2663.46443	7E-6	3.36E-4	2.81E-4	3.83E-4	6.47E-4		2333.67	4.21729E-4	7.39898E-4	0.00105	0.00108	0.00126
2662.5001	-4.88E-4	-3.51E-4	-1.34E-4	-3.11E-4	-8E-6		2662.5001	8E-6	3.18E-4	2.46E-4	3.83E-4	6.26E-4		2334.63	4.29642E-4	7.83622E-4	0.00111	0.00117	0.00134
2661.53578	-4.51E-4	-3.33E-4	-1.32E-4	-2.71E-4	5E-5		2661.53578	1.1E-5	2.99E-4	2.24E-4	3.84E-4	5.86E-4		2335.59	4.79697E-4	8.51248E-4	0.00123	0.00129	0.00144
2660.57145	-4.27E-4	-3.12E-4	-1.2E-4	-2.2E-4	8.1E-5		2660.57145	4E-6	2.9E-4	2.12E-4	3.96E-4	5.56E-4		2336.56	5.41645E-4	9.23082E-4	0.00135	0.00139	0.00156
2659.60713	-4.15E-4	-2.9E-4	-9.5E-5	-1.81E-4	8.3E-5		2659.60713	-1E-6	2.82E-4	2.04E-4	4.01E-4	5.76E-4		2337.52	5.83797E-4	0.001	0.00146	0.00146	0.00167
2658.6428	-4.22E-4	-2.83E-4	-9.1E-5	-1.96E-4	9.4E-5		2658.6428	-1E-5	2.8E-4	2.08E-4	4.08E-4	6.33E-4		2338.49	5.88421E-4	0.00107	0.00156	0.00154	0.00175
2657.67848	-4.38E-4	-3.08E-4	-1.24E-4	-2.46E-4	1.12E-4		2657.67848	-2.2E-5	3.05E-4	2.32E-4	4.43E-4	6.72E-4		2339.45	5.71371E-4	0.00111	0.00163	0.0016	0.00179
2656.71415	-4.46E-4	-3.44E-4	-1.56E-4	-2.68E-4	1.18E-4		2656.71415	-3E-5	3.17E-4	2.39E-4	4.64E-4	6.74E-4		2340.42	5.51256E-4	0.00111	0.00164	0.00162	0.00183
2655.74983	-4.54E-4	-3.54E-4	-1.59E-4	-2.56E-4	1.15E-4		2655.74983	-3.7E-5	3.02E-4	2.02E-4	4.52E-4	6.64E-4		2341.38	5.34375E-4	0.0011	0.00163	0.0016	0.00184
2654.7855	-4.68E-4	-3.42E-4	-1.5E-4	-2.46E-4	1.04E-4		2654.7855	-1.1E-5	3.27E-4	1.82E-4	4.71E-4	6.71E-4		2342.34	5.21969E-4	0.00109	0.00162	0.00159	0.00182
2653.82118	-4.6E-4	-3.35E-4	-1.4E-4	-2.38E-4	1.04E-4		2653.82118	5.6E-5	3.77E-4	2.13E-4	5.36E-4	6.9E-4		2343.31	5.08504E-4	0.00106	0.00156	0.00156	0.00176
2652.85686	-4.33E-4	-3.39E-4	-1.27E-4	-2.21E-4	1.24E-4		2652.85686	1.06E-4	3.61E-4	2.45E-4	5.6E-4	6.88E-4		2344.27	4.98863E-4	0.001	0.00147	0.00149	0.00169
2651.89253	-4.23E-4	-3.38E-4	-1.1E-4	-2.07E-4	1.4E-4		2651.89253	1.07E-4	3.03E-4	2.46E-4	5.23E-4	6.66E-4		2345.24	4.87764E-4	9.3411E-4	0.00137	0.0014	0.00162
2650.92821	-4.19E-4	-3.15E-4	-7.4E-5	-2.02E-4	1.43E-4		2650.92821	8.3E-5	2.95E-4	2.49E-4	4.99E-4	6.62E-4		2346.2	4.53153E-4	8.53195E-4	0.00126	0.0013	0.0015
2649.96388	-4.03E-4	-2.96E-4	-3.1E-5	-2.03E-4	1.33E-4		2649.96388	6.1E-5	3.45E-4	2.82E-4	5.05E-4	6.75E-4		2347.17	4.26238E-4	7.75455E-4	0.00117	0.00121	0.00139
2648.99956	-4.1E-4	-3.15E-4	-1.2E-5	-2.1E-4	1.08E-4		2648.99956	5.5E-5	4.02E-4	3.18E-4	4.96E-4	6.93E-4		2348.13	4.54293E-4	7.42167E-4	0.00116	0.00117	0.00132
2648.03523	-4.38E-4	-3.41E-4	-1.1E-5	-2.36E-4	1.04E-4		2648.03523	4.6E-5	4.18E-4	3.25E-4	4.68E-4	7.03E-4		2349.09	4.94713E-4	7.41094E-4	0.00117	0.00117	0.0013
2647.07091	-4.56E-4	-3.39E-4	-2E-5	-2.67E-4	1.34E-4		2647.07091	1.1E-5	3.76E-4	3.18E-4	4.61E-4	6.99E-4		2350.06	4.73829E-4	7.29575E-4	0.00114	0.00116	0.00129
2646.10658	-4.56E-4	-3.28E-4	-3.5E-5	-2.72E-4	1.57E-4		2646.10658	-1.6E-5	3.36E-4	3.14E-4	4.83E-4	7E-4		2351.02	4.04439E-4	6.93701E-4	0.00108	0.00113	0.00127
2645.14226	-4.36E-4	-3.14E-4	-2.8E-5	-2.53E-4	1.67E-4		2645.14226	3E-6	3.55E-4	3.13E-4	5.02E-4	7.05E-4		2351.99	3.56671E-4	6.58191E-4	0.00104	0.00109	0.00124
2644.17793	-4.03E-4	-2.87E-4	8E-6	-2.22E-4	1.83E-4		2644.17793	4.1E-5	3.82E-4	3.02E-4	5.05E-4	7.01E-4		2352.95	3.61313E-4	6.47813E-4	0.00103	0.00104	0.00122
2643.21361	-3.75E-4	-2.75E-4	2.1E-5	-1.98E-4	1.74E-4		2643.21361	5E-5	3.66E-4	2.98E-4	5.11E-4	6.97E-4		2353.92	3.88032E-4	6.44607E-4	0.00101	0.00101	0.00121
2642.24929	-3.65E-4	-2.85E-4	0	-1.9E-4	1.28E-4		2642.24929	2.6E-5	3.49E-4	3.07E-4	5.43E-4	7.09E-4		2354.88	4.05709E-4	6.33996E-4	0.001	0.00103	0.00122
2641.28496	-3.83E-4	-3E-4	-2.3E-5	-1.92E-4	9.1E-5		2641.28496	6E-6	3.57E-4	2.76E-4	5.67E-4	7.14E-4		2355.84	4.22646E-4	6.3993E-4	0.00102	0.00107	0.00124
2640.32064	-4.3E-4	-3.3E-4	-4.8E-5	-2.17E-4	9.2E-5		2640.32064	2E-6	3.49E-4	2.13E-4	5.43E-4	6.94E-4		2356.81	4.3834E-4	6.81262E-4	0.00104	0.00109	0.00126
2639.35631	-4.71E-4	-3.57E-4	-5.5E-5	-2.46E-4	1.29E-4		2639.35631	6E-6	3.17E-4	1.84E-4	5.14E-4	6.76E-4		2357.77	4.38202E-4	7.39272E-4	0.00108	0.0011	0.00129
2638.39199	-4.55E-4	-3.45E-4	-1.8E-5	-2.33E-4	1.83E-4		2638.39199	2.7E-5	3.04E-4	2.01E-4	5.11E-4	6.78E-4		2358.74	4.42354E-4	7.68132E-4	0.00111	0.00111	0.00131
2637.42766	-3.91E-4	-2.94E-4	2.6E-5	-1.9E-4	2.31E-4		2637.42766	5.5E-5	3.26E-4	2.38E-4	5.08E-4	7.04E-4		2359.7	4.58794E-4	7.48393E-4	0.00109	0.00111	0.00129
2636.46334	-3.47E-4	-2.44E-4	2.7E-5	-1.7E-4	2.5E-4		2636.46334	4.5E-5	3.44E-4	2.73E-4	5.01E-4	7.39E-4		2360.67	4.57801E-4	7.19471E-4	0.00105	0.0011	0.00127
2635.49901	-3.62E-4	-2.36E-4	-1.3E-5	-1.77E-4	2.18E-4		2635.49901	-4E-6	3.26E-4	2.97E-4	4.95E-4	7.6E-4		2361.63	4.29158E-4	7.2274E-4	0.00105	0.00112	0.00128
2634.53469	-3.99E-4	-2.66E-4	-4.3E-5	-1.69E-4	1.72E-4		2634.53469	-2E-5	3.07E-4	3.25E-4	4.95E-4	7.63E-4		2362.6	4.01967E-4	7.32881E-4	0.00104	0.00115	0.00129
2633.57036	-4.01E-4	-2.98E-4	-2E-5	-1.43E-4	1.59E-4		2633.57036	1.6E-5	3.29E-4	3.52E-4	5.13E-4	7.52E-4		2363.56	3.933E-4	7.09703E-4	0.001	0.00116	0.00126
2632.60604	-3.69E-4	-3.22E-4	3.3E-5	-1.24E-4	1.62E-4		2632.60604	4.7E-5	3.6E-4	3.48E-4	5.36E-4	7.37E-4		2364.52	4.01844E-4	6.99666E-4	9.76058E-4	0.00116	0.00124
2631.64172	-3.41E-4	-3.29E-4	4.9E-5	-1.08E-4	1.68E-4		2631.64172	5.9E-5	3.7E-4	3.35E-4	5.39E-4	7.53E-4		2365.49	4.34191E-4	7.4264E-4	9.96114E-4	0.00116	0.00127
2630.67739	-3.33E-4	-2.89E-4	2.1E-5	-9.1E-5	1.98E-4		2630.67739	6.6E-5	3.86E-4	3.46E-4	5.29E-4	8E-4		2366.45	4.58455E-4	7.70724E-4	0.00102	0.00114	0.00127
2629.71307	-3.5E-4	-2.41E-4	-3E-6	-1.02E-4	2.3E-4		2629.71307	4.7E-5	4.08E-4	3.51E-4	5.08E-4	8.08E-4		2367.42	4.36803E-4	7.36574E-4	0.001	0.00111	0.00123
2628.74874	-3.94E-4	-2.53E-4	-1.5E-5	-1.29E-4	2.21E-4		2628.74874	1.3E-5	4.03E-4	3.44E-4	4.82E-4	7.69E-4		2368.38	4.03585E-4	7.01876E-4	0.001	0.00109	0.0012
2627.78442	-4.49E-4	-2.84E-4	-3.9E-5	-1.27E-4	2.02E-4		2627.78442	0	3.78E-4	3.51E-4	4.75E-4	7.48E-4		2369.35	4.06218E-4	7.16496E-4	0.00104	0.00109	0.00122
2626.82009	-4.77E-4	-2.68E-4	-4.2E-5	-1.03E-4	2.07E-4		2626.82009	-1E-6	3.57E-4	3.43E-4	4.85E-4	7.55E-4		2370.31	4.27478E-4	7.22585E-4	0.00106	0.00109	0.00124
2625.85577	-4.47E-4	-2.26E-4	8E-6	-7.4E-5	2.24E-4		2625.85577	1.1E-5	3.55E-4	3.25E-4	5.01E-4	7.69E-4		2371.27	4.38711E-4	6.83479E-4	0.00105	0.00109	0.00124
2624.89144	-3.94E-4	-2.35E-4	5.1E-5	-6.2E-5	2.32E-4		2624.89144	3.4E-5	3.79E-4	3.34E-4	5.23E-4	7.87E-4		2372.24	4.56672E-4	6.50841E-4	0.00107	0.00111	0.00126
2623.92712	-3.98E-4	-3.17E-4	2.2E-5	-9.5E-5	2.08E-4		2623.92712	5.7E-5	4.11E-4	3.63E-4	5.52E-4	7.99E-4		2373.2	4.71018E-4	6.36043E-4	0.00109	0.00114	0.00129
2622.96279	-4.41E-4	-3.78E-4	-1.4E-5	-1.38E-4	1.83E-4		2622.96279	8.2E-5	4.29E-4	3.78E-4	5.81E-4	8.14E-4		2374.17	4.51124E-4	6.17278E-4	0.00106	0.00114	0.00128
2621.99847	-4.4E-4	-3.49E-4	2.4E-5	-1.35E-4	1.99E-4		2621.99847	8.4E-5	4.16E-4	3.5E-4	5.85E-4	8.29E-4		2375.13	4.1702E-4	6.01626E-4	9.98631E-4	0.00111	0.00124
2621.03415	-4.1E-4	-2.81E-4	8.6E-5	-1.11E-4	2.33E-4		2621.03415	7E-5	3.75E-4	3.11E-4	5.66E-4	8.09E-4		2376.1	3.87592E-4	5.87034E-4	9.74118E-4	0.00107	0.0012
2620.06982	-4.25E-4	-2.59E-4	8.9E-5	-1.21E-4	2.3E-4		2620.06982	7.5E-5	3.31E-4	3.09E-4	5.48E-4	7.58E-4		2377.06	3.58356E-4	5.81545E-4	9.84967E-4	0.00105	0.0012
2619.1055	-4.62E-4	-2.8E-4	5.2E-5	-1.54E-4	2.06E-4		2619.1055	6.8E-5	3.19E-4	3.32E-4	5.31E-4	7.16E-4		2378.02	3.37206E-4	6.02076E-4	0.001	0.00105	0.00123
2618.14117	-4.48E-4	-2.9E-4	4.3E-5	-1.64E-4	2.24E-4		2618.14117	4E-5	3.3E-4	3.49E-4	5.27E-4	7.05E-4		2378.99	3.37595E-4	6.3472E-4	0.00102	0.00106	0.00126
2617.17685	-4.11E-4	-2.89E-4	4.5E-5	-1.72E-4	2.53E-4		2617.17685	4.9E-5	3.45E-4	3.57E-4	5.52E-4	7.3E-4		2379.95	3.64418E-4	6.72682E-4	0.00104	0.00109	0.00127
2616.21252	-4.17E-4	-2.99E-4	1.9E-5	-1.94E-4	2.31E-4		2616.21252	1.04E-4	3.91E-4	3.7E-4	5.86E-4	7.66E-4		2380.92	4.04375E-4	7.2296E-4	0.00106	0.00113	0.00127
2615.2482	-4.31E-4	-2.88E-4	8E-6	-1.71E-4	1.96E-4		2615.2482	1.31E-4	4.48E-4	3.72E-4	5.92E-4	7.7E-4		2381.88	4.20226E-4	7.48604E-4	0.00106	0.00114	0.00128
2614.28387	-4.06E-4	-2.46E-4	2.1E-5	-1.1E-4	1.94E-4		2614.28387	9.2E-5	4.58E-4	3.37E-4	5.6E-4	7.5E-4		2382.85	3.99277E-4	7.109E-4	0.00103	0.00109	0.00127
2613.31955	-3.77E-4	-2.24E-4	-2E-6	-1.09E-4	1.98E-4		2613.31955	3.7E-5	4.23E-4	2.99E-4	5.14E-4	7.34E-4		2383.81	3.80406E-4	6.51055E-4	9.8585E-4	0.00105	0.00123
2612.35522	-3.85E-4	-2.41E-4	-3.3E-5	-1.56E-4	2.03E-4		2612.35522	2E-5	3.8E-4	3E-4	4.77E-4	7.34E-4		2384.77	3.81602E-4	6.26944E-4	9.84174E-4	0.00106	0.00122
2611.3909	-4.1E-4	-2.56E-4	-4E-6	-1.49E-4	2.34E-4		2611.3909	3E-5	3.63E-4	3.13E-4	4.72E-4	7.52E-4		2385.74	3.86382E-4	6.45073E-4	0.00102	0.00109	0.00124
2610.42658	-4.27E-4	-2.62E-4	3.6E-5	-1E-4	2.69E-4		2610.42658	2.7E-5	3.67E-4	3.16E-4	5.04E-4	7.66E-4		2386.7	3.89206E-4	6.80114E-4	0.00106	0.00112	0.00124
2609.46225	-4.49E-4	-2.79E-4	2.5E-5	-8.6E-5	2.65E-4		2609.46225	1.4E-5	3.66E-4	3.33E-4	5.37E-4	7.69E-4		2387.67	3.95328E-4	6.97217E-4	0.00108	0.00114	0.00124
2608.49793	-4.8E-4	-2.94E-4	1E-6	-1.01E-4	2.26E-4		2608.49793	1.2E-5	3.71E-4	3.36E-4	5.52E-4	7.56E-4		2388.63	4.24891E-4	6.9343E-4	0.0011	0.00113	0.00126
2607.5336	-4.9E-4	-2.91E-4	-1.2E-5	-1.06E-4	2.02E-4		2607.5336	1.2E-5	3.85E-4	3.06E-4	5.51E-4	7.29E-4		2389.6	4.63988E-4	6.83769E-4	0.00111	0.00111	0.0013
2606.56928	-4.68E-4	-2.81E-4	-4.3E-5	-1.26E-4	1.97E-4		2606.56928	2.2E-5	3.96E-4	3.01E-4	5.63E-4	7.22E-4		2390.56	4.53396E-4	6.5091E-4	0.00105	0.00109	0.00129
2605.60495	-4.31E-4	-2.81E-4	-6.5E-5	-1.67E-4	1.87E-4		2605.60495	6.6E-5	4.06E-4	3.43E-4	6.06E-4	7.57E-4		2391.52	4.04383E-4	6.1231E-4	9.81091E-4	0.00105	0.00126
2604.64063	-3.92E-4	-2.7E-4	-3E-5	-1.67E-4	1.78E-4		2604.64063	9.9E-5	4E-4	3.8E-4	6.19E-4	7.84E-4		2392.49	3.84039E-4	6.24494E-4	9.69095E-4	0.00107	0.00126
2603.6763	-3.78E-4	-2.5E-4	2E-5	-1.18E-4	1.64E-4		2603.6763	7.7E-5	3.79E-4	3.77E-4	5.71E-4	7.59E-4		2393.45	3.9675E-4	6.66488E-4	0.00101	0.00112	0.00128
2602.71198	-4.09E-4	-2.65E-4	1.3E-5	-1.06E-4	1.3E-4		2602.71198	5.4E-5	3.8E-4	3.6E-4	5.35E-4	7.2E-4		2394.42	4.12252E-4	6.79364E-4	0.00106	0.00114	0.00126
2601.74765	-4.5E-4	-2.97E-4	-2.4E-5	-1.59E-4	9.3E-5		2601.74765	7.7E-5	4.16E-4	3.65E-4	5.45E-4	7.1E-4		2395.38	4.20097E-4	6.60512E-4	0.00107	0.00113	0.00123
2600.78333	-4.54E-4	-3.04E-4	-2.6E-5	-2.1E-4	9E-5		2600.78333	9.9E-5	4.41E-4	3.88E-4	5.6E-4	7.18E-4		2396.35	4.1348E-4	6.3086E-4	0.00103	0.00109	0.0012
2599.81901	-4.23E-4	-2.86E-4	1.4E-5	-2.05E-4	1.41E-4		2599.81901	8.1E-5	4.16E-4	4.04E-4	5.63E-4	7.32E-4		2397.31	3.8249E-4	5.96006E-4	9.8444E-4	0.00105	0.00117
2598.85468	-4.05E-4	-2.59E-4	4.7E-5	-1.53E-4	1.94E-4		2598.85468	5.3E-5	3.73E-4	3.87E-4	5.68E-4	7.44E-4		2398.28	3.41694E-4	5.71857E-4	9.57041E-4	0.00103	0.00115
2597.89036	-4.27E-4	-2.43E-4	3.9E-5	-1.27E-4	2.01E-4		2597.89036	4.2E-5	3.58E-4	3.45E-4	5.78E-4	7.44E-4		2399.24	3.3108E-4	5.7846E-4	9.55032E-4	0.00103	0.00116
2596.92603	-4.57E-4	-2.6E-4	1.4E-5	-1.5E-4	1.77E-4		2596.92603	3.5E-5	3.59E-4	3.18E-4	5.76E-4	7.36E-4		2400.2	3.49216E-4	5.99749E-4	9.65085E-4	0.00104	0.00119
2595.96171	-4.55E-4	-2.9E-4	1.2E-5	-1.57E-4	1.58E-4		2595.96171	4.9E-5	3.73E-4	3.35E-4	5.64E-4	7.4E-4		2401.17	3.7385E-4	6.13361E-4	9.91559E-4	0.00104	0.00121
2594.99738	-4.24E-4	-3.09E-4	2.4E-5	-1.32E-4	1.44E-4		2594.99738	9.1E-5	4.19E-4	3.77E-4	5.6E-4	7.67E-4		2402.13	4.04825E-4	6.13412E-4	0.00103	0.00104	0.00124
2594.03306	-3.9E-4	-3.26E-4	3E-6	-1.26E-4	1.27E-4		2594.03306	9E-5	4.57E-4	3.91E-4	5.45E-4	7.86E-4		2403.1	4.13602E-4	5.98377E-4	0.00102	0.00102	0.00125
2593.06873	-3.86E-4	-3.37E-4	-4.4E-5	-1.57E-4	1.15E-4		2593.06873	3E-5	4.45E-4	3.47E-4	5.05E-4	7.74E-4		2404.06	3.86874E-4	5.96969E-4	9.74723E-4	0.001	0.00123
2592.10441	-4.19E-4	-3.28E-4	-6.6E-5	-2.08E-4	1.04E-4		2592.10441	-8E-6	4.08E-4	2.89E-4	4.83E-4	7.56E-4		2405.03	3.68842E-4	6.23798E-4	9.6855E-4	0.00101	0.00123
2591.14008	-4.44E-4	-3.17E-4	-5.9E-5	-2.44E-4	9.6E-5		2591.14008	-1E-6	3.77E-4	2.62E-4	4.82E-4	7.49E-4		2405.99	3.77093E-4	6.43301E-4	9.93027E-4	0.00104	0.00125
2590.17576	-4.17E-4	-3.09E-4	-4.6E-5	-2.33E-4	1.07E-4		2590.17576	5E-6	3.67E-4	2.58E-4	4.6E-4	7.34E-4		2406.95	3.90971E-4	6.33315E-4	0.00102	0.00105	0.00125
2589.21144	-3.7E-4	-2.89E-4	-4.2E-5	-1.87E-4	1.43E-4		2589.21144	2E-6	3.68E-4	2.61E-4	4.32E-4	6.98E-4		2407.92	4.06761E-4	6.13431E-4	0.00103	0.00107	0.00122
2588.24711	-3.54E-4	-2.73E-4	-3.6E-5	-1.53E-4	1.76E-4		2588.24711	1.8E-5	3.47E-4	2.66E-4	4.38E-4	6.68E-4		2408.88	4.04155E-4	6.06039E-4	9.93103E-4	0.00109	0.00121
2587.28279	-3.86E-4	-2.88E-4	-3.8E-5	-1.7E-4	1.6E-4		2587.28279	4.1E-5	3.15E-4	2.73E-4	4.61E-4	6.89E-4		2409.85	3.6779E-4	6.07277E-4	9.54106E-4	0.0011	0.00123
2586.31846	-4.36E-4	-3.17E-4	-6.5E-5	-2.17E-4	1.1E-4		2586.31846	4.6E-5	3E-4	2.8E-4	4.66E-4	7.37E-4		2410.81	3.51576E-4	6.09589E-4	9.42815E-4	0.00109	0.00124
2585.35414	-4.66E-4	-3.11E-4	-9E-5	-2.39E-4	9.4E-5		2585.35414	2.4E-5	3.04E-4	2.9E-4	4.64E-4	7.52E-4		2411.78	3.72116E-4	6.11326E-4	9.42093E-4	0.00107	0.00122
2584.38981	-4.67E-4	-2.86E-4	-8.2E-5	-2.36E-4	1.16E-4		2584.38981	-3E-6	3.24E-4	3.15E-4	4.81E-4	7.46E-4		2412.74	3.77608E-4	6.06519E-4	9.4789E-4	0.00105	0.00119
2583.42549	-4.33E-4	-2.62E-4	-4E-5	-2.18E-4	1.49E-4		2583.42549	-8E-6	3.48E-4	3.46E-4	4.95E-4	7.53E-4		2413.7	3.54526E-4	6.04847E-4	9.75875E-4	0.00103	0.00118
2582.46116	-4.05E-4	-2.39E-4	6E-6	-1.87E-4	1.68E-4		2582.46116	1.1E-5	3.64E-4	3.49E-4	4.83E-4	7.51E-4		2414.67	3.31539E-4	6.04817E-4	9.94294E-4	0.00102	0.00117
2581.49684	-4.14E-4	-2.51E-4	2.5E-5	-1.69E-4	1.49E-4		2581.49684	3.6E-5	3.65E-4	3.32E-4	4.71E-4	7.2E-4		2415.63	3.36097E-4	5.91076E-4	9.93217E-4	0.00102	0.00116
2580.53251	-4.06E-4	-2.87E-4	1.4E-5	-1.65E-4	1.25E-4		2580.53251	3.9E-5	3.57E-4	3.18E-4	4.8E-4	6.84E-4		2416.6	3.53351E-4	5.81062E-4	0.00101	0.00102	0.00117
2579.56819	-3.8E-4	-3E-4	-1.2E-5	-1.75E-4	1.21E-4		2579.56819	2.2E-5	3.56E-4	3.01E-4	4.95E-4	6.82E-4		2417.56	3.59053E-4	5.8663E-4	0.00101	0.00101	0.00118
2578.60386	-3.91E-4	-3.01E-4	-4.3E-5	-2.15E-4	1.09E-4		2578.60386	-1.3E-5	3.3E-4	2.54E-4	4.82E-4	6.87E-4		2418.53	3.6949E-4	6.09109E-4	9.82114E-4	0.00101	0.00118
2577.63954	-4.21E-4	-3.09E-4	-7E-5	-2.52E-4	1E-4		2577.63954	-6.3E-5	2.7E-4	1.95E-4	4.4E-4	6.55E-4		2419.49	3.8456E-4	6.56712E-4	9.7201E-4	0.00104	0.00119
2576.67522	-4.28E-4	-3.22E-4	-6.8E-5	-2.57E-4	1.21E-4		2576.67522	-8.8E-5	2.6E-4	1.81E-4	4.12E-4	6.14E-4		2420.45	3.85667E-4	6.89894E-4	9.995E-4	0.00105	0.00118
2575.71089	-4.23E-4	-3.31E-4	-3.1E-5	-2.49E-4	1.5E-4		2575.71089	-6.4E-5	3.07E-4	2.09E-4	4.06E-4	5.91E-4		2421.42	3.86424E-4	6.67342E-4	0.00103	0.00103	0.00115
2574.74657	-4.19E-4	-3.18E-4	3E-6	-2.47E-4	1.53E-4		2574.74657	-2.7E-5	3.33E-4	2.26E-4	4.06E-4	5.85E-4		2422.38	3.93884E-4	6.05028E-4	0.00104	9.95431E-4	0.00113
2573.78224	-4.02E-4	-2.94E-4	1E-5	-2.35E-4	1.39E-4		2573.78224	1E-6	3.27E-4	2.31E-4	4.2E-4	6.02E-4		2423.35	3.98422E-4	5.37626E-4	0.001	9.64186E-4	0.00112
2572.81792	-3.88E-4	-2.98E-4	-1.1E-5	-2.27E-4	1.25E-4		2572.81792	1.2E-5	3.13E-4	2.4E-4	4.41E-4	6.37E-4		2424.31	4.09685E-4	5.02706E-4	9.44544E-4	9.44905E-4	0.00112
2571.85359	-4.03E-4	-3.33E-4	-6.1E-5	-2.36E-4	1.1E-4		2571.85359	-2E-6	2.87E-4	2.33E-4	4.47E-4	6.55E-4		2425.28	4.20984E-4	4.96515E-4	9.032E-4	9.54315E-4	0.00112
2570.88927	-4.27E-4	-3.69E-4	-1E-4	-2.37E-4	9E-5		2570.88927	-1.1E-5	2.82E-4	2.17E-4	4.45E-4	6.5E-4		2426.24	4.18181E-4	4.84578E-4	8.91597E-4	9.70782E-4	0.00113
2569.92494	-4.35E-4	-3.89E-4	-9.8E-5	-2.34E-4	6.5E-5		2569.92494	2.4E-5	3.16E-4	2.29E-4	4.54E-4	6.41E-4		2427.2	4.15688E-4	4.87048E-4	8.89919E-4	9.78416E-4	0.00114
2568.96062	-4.43E-4	-3.87E-4	-9.8E-5	-2.62E-4	3.6E-5		2568.96062	8.2E-5	3.49E-4	2.7E-4	4.67E-4	6.27E-4		2428.17	3.99302E-4	5.14304E-4	8.87509E-4	9.72911E-4	0.00115
2567.99629	-4.6E-4	-3.73E-4	-1.32E-4	-3.03E-4	1.6E-5		2567.99629	1E-4	3.57E-4	2.98E-4	4.54E-4	6.18E-4		2429.13	3.60657E-4	5.26067E-4	8.98896E-4	9.55249E-4	0.00116
2567.03197	-4.67E-4	-3.65E-4	-1.58E-4	-3.15E-4	1.5E-5		2567.03197	7.1E-5	3.5E-4	2.78E-4	4.11E-4	6.34E-4		2430.1	3.5376E-4	5.20004E-4	9.21492E-4	9.53807E-4	0.00118
2566.06765	-4.6E-4	-3.63E-4	-1.39E-4	-3.01E-4	4E-5		2566.06765	4.3E-5	3.51E-4	2.44E-4	3.87E-4	6.66E-4		2431.06	3.85594E-4	5.26599E-4	9.29154E-4	9.66436E-4	0.00117
2565.10332	-4.51E-4	-3.54E-4	-9.5E-5	-2.8E-4	8.2E-5		2565.10332	3.4E-5	3.67E-4	2.5E-4	4.13E-4	6.94E-4		2432.03	3.97261E-4	5.48155E-4	9.21716E-4	9.47365E-4	0.00114
2564.139	-4.46E-4	-3.38E-4	-7.2E-5	-2.53E-4	1E-4		2564.139	1.5E-5	3.8E-4	2.8E-4	4.41E-4	6.83E-4		2432.99	3.83631E-4	5.64411E-4	9.18388E-4	9.14613E-4	0.0011
2563.17467	-4.44E-4	-3.32E-4	-8.1E-5	-2.29E-4	6.6E-5		2563.17467	-8E-6	3.84E-4	2.93E-4	4.46E-4	6.26E-4		2433.96	3.69677E-4	5.62102E-4	9.15705E-4	9.20878E-4	0.00108
2562.21035	-4.57E-4	-3.48E-4	-9.7E-5	-2.28E-4	7E-6		2562.21035	-1E-5	3.76E-4	2.94E-4	4.42E-4	5.81E-4		2434.92	3.50231E-4	5.41629E-4	9.0528E-4	9.40354E-4	0.00107
2561.24602	-4.72E-4	-3.64E-4	-1.02E-4	-2.64E-4	-1.3E-5		2561.24602	5E-6	3.48E-4	3.13E-4	4.43E-4	5.88E-4		2435.88	3.36874E-4	5.10603E-4	9.04154E-4	9.37316E-4	0.00108
2560.2817	-4.35E-4	-3.25E-4	-9.3E-5	-2.9E-4	3.7E-5		2560.2817	2.9E-5	3.09E-4	3.3E-4	4.48E-4	6.16E-4		2436.85	3.54621E-4	4.94152E-4	9.215E-4	9.24397E-4	0.00109
2559.31737	-3.6E-4	-2.48E-4	-8E-5	-2.67E-4	1.14E-4		2559.31737	6.6E-5	2.91E-4	3.15E-4	4.38E-4	6.24E-4		2437.81	3.8658E-4	5.23649E-4	9.40137E-4	9.1142E-4	0.00108
2558.35305	-3.43E-4	-2.24E-4	-8.6E-5	-2.45E-4	1.36E-4		2558.35305	9.4E-5	2.94E-4	2.89E-4	4.15E-4	6.2E-4		2438.78	3.96574E-4	5.8339E-4	9.50535E-4	9.05E-4	0.00111
2557.38872	-4.17E-4	-2.73E-4	-1.14E-4	-2.71E-4	7.4E-5		2557.38872	7.7E-5	2.78E-4	2.67E-4	3.98E-4	6.21E-4		2439.74	3.76456E-4	5.99322E-4	9.41055E-4	8.9117E-4	0.00114
2556.4244	-4.95E-4	-3.19E-4	-1.26E-4	-3.1E-4	1.4E-5		2556.4244	3.5E-5	2.52E-4	2.41E-4	3.72E-4	6.04E-4		2440.71	3.51966E-4	5.53913E-4	8.98151E-4	8.63115E-4	0.00114
2555.46008	-5.16E-4	-3.35E-4	-1.11E-4	-3.11E-4	2.7E-5		2555.46008	5E-6	2.54E-4	2.17E-4	3.38E-4	5.65E-4		2441.67	3.47202E-4	5.28018E-4	8.63117E-4	8.67568E-4	0.00112
2554.49575	-4.89E-4	-3.39E-4	-9.5E-5	-2.77E-4	5.8E-5		2554.49575	-1.3E-5	2.6E-4	1.96E-4	3.23E-4	5.25E-4		2442.63	3.55846E-4	5.44688E-4	8.7479E-4	9.04191E-4	0.00112
2553.53143	-4.29E-4	-3.25E-4	-8.1E-5	-2.46E-4	4.1E-5		2553.53143	-3.3E-5	2.59E-4	1.73E-4	3.3E-4	4.93E-4		2443.6	3.63145E-4	5.47443E-4	8.92618E-4	9.18293E-4	0.00113
2552.5671	-3.59E-4	-3.07E-4	-5.6E-5	-2.26E-4	1.2E-5		2552.5671	-4.9E-5	2.87E-4	1.75E-4	3.41E-4	4.82E-4		2444.56	3.72158E-4	5.3702E-4	8.94419E-4	9.2139E-4	0.00114
2551.60278	-3.28E-4	-3.15E-4	-4.3E-5	-2.14E-4	2.7E-5		2551.60278	-1.9E-5	3.34E-4	2.19E-4	3.65E-4	5.22E-4		2445.53	3.82167E-4	5.50874E-4	9.05466E-4	9.33941E-4	0.00114
2550.63845	-3.58E-4	-3.3E-4	-7.4E-5	-2.31E-4	5.4E-5		2550.63845	6.6E-5	3.74E-4	2.81E-4	4.18E-4	6.02E-4		2446.49	3.72452E-4	5.71758E-4	9.04984E-4	9.21657E-4	0.00112
2549.67413	-4.15E-4	-3.29E-4	-1.21E-4	-2.63E-4	5.3E-5		2549.67413	1.28E-4	4.04E-4	3.12E-4	4.58E-4	6.6E-4		2447.46	3.46866E-4	5.71088E-4	8.7004E-4	8.86327E-4	0.0011
2548.7098	-4.48E-4	-3.13E-4	-1.32E-4	-2.65E-4	4.5E-5		2548.7098	1E-4	4.19E-4	2.79E-4	4.39E-4	6.69E-4		2448.42	3.38686E-4	5.5874E-4	8.39468E-4	8.67823E-4	0.00109
2547.74548	-4.54E-4	-3.04E-4	-1.19E-4	-2.67E-4	3.7E-5		2547.74548	2.8E-5	4.09E-4	2.19E-4	3.81E-4	6.55E-4		2449.38	3.57126E-4	5.5205E-4	8.47527E-4	8.79846E-4	0.0011
2546.78115	-4.51E-4	-3.19E-4	-1.15E-4	-2.93E-4	2.5E-5		2546.78115	-1.8E-5	3.75E-4	1.93E-4	3.34E-4	6.41E-4		2450.35	3.77955E-4	5.44178E-4	8.65806E-4	8.90722E-4	0.00112
2545.81683	-4.13E-4	-3.46E-4	-1.07E-4	-3.07E-4	3E-5		2545.81683	-2.5E-5	3.35E-4	1.95E-4	3.28E-4	6.08E-4		2451.31	3.63164E-4	5.12117E-4	8.51076E-4	8.54651E-4	0.00109
2544.85251	-3.44E-4	-3.56E-4	-9.3E-5	-2.97E-4	5.4E-5		2544.85251	-9E-6	3.05E-4	1.84E-4	3.55E-4	5.55E-4		2452.28	3.14789E-4	4.77368E-4	8.18019E-4	7.93746E-4	0.00104
2543.88818	-3.06E-4	-3.24E-4	-8.4E-5	-2.74E-4	7.6E-5		2543.88818	-5E-6	2.81E-4	1.66E-4	3.72E-4	5.24E-4		2453.24	2.77256E-4	4.81108E-4	8.0792E-4	7.64267E-4	9.9608E-4
2542.92386	-3.36E-4	-2.9E-4	-8.7E-5	-2.59E-4	7.9E-5		2542.92386	-2.9E-5	2.64E-4	1.59E-4	3.46E-4	5.22E-4		2454.21	2.66622E-4	4.91642E-4	8.21967E-4	7.64007E-4	9.75676E-4
2541.95953	-3.83E-4	-2.97E-4	-1E-4	-2.52E-4	6.8E-5		2541.95953	-5E-5	2.62E-4	1.62E-4	3.08E-4	5.31E-4		2455.17	2.81245E-4	4.74781E-4	8.34771E-4	7.69186E-4	9.73983E-4
2540.99521	-3.87E-4	-3.15E-4	-9.8E-5	-2.49E-4	6E-5		2540.99521	-4.8E-5	2.81E-4	1.88E-4	3.06E-4	5.58E-4		2456.13	3.11552E-4	4.67075E-4	8.2859E-4	7.87203E-4	9.86917E-4
2540.03088	-3.69E-4	-3.1E-4	-8E-5	-2.48E-4	6.6E-5		2540.03088	-3.7E-5	3.1E-4	2.18E-4	3.36E-4	5.73E-4		2457.1	3.42034E-4	4.99361E-4	8.19343E-4	8.30643E-4	0.00102
2539.06656	-3.7E-4	-3.05E-4	-6.8E-5	-2.49E-4	6.1E-5		2539.06656	-2.8E-5	3.28E-4	2.09E-4	3.51E-4	5.31E-4		2458.06	3.72494E-4	5.3305E-4	8.28603E-4	8.70048E-4	0.00105
2538.10223	-3.73E-4	-3.21E-4	-6.3E-5	-2.69E-4	3.3E-5		2538.10223	-3.5E-5	3.19E-4	1.69E-4	3.41E-4	4.7E-4		2459.03	3.90971E-4	5.17928E-4	8.38593E-4	8.72785E-4	0.00105
2537.13791	-3.5E-4	-3.4E-4	-6.3E-5	-2.77E-4	1.3E-5		2537.13791	-4.7E-5	3.05E-4	1.66E-4	3.41E-4	4.65E-4		2459.99	3.8927E-4	4.81066E-4	8.35325E-4	8.5604E-4	0.00104
2536.17358	-3.38E-4	-3.31E-4	-6.9E-5	-2.38E-4	1.2E-5		2536.17358	-2.3E-5	3.08E-4	2.13E-4	3.6E-4	5.12E-4		2460.96	3.619E-4	4.8368E-4	8.21247E-4	8.32552E-4	0.00103
2535.20926	-3.61E-4	-3.1E-4	-8E-5	-2.15E-4	9E-6		2535.20926	2.1E-5	3.06E-4	2.5E-4	3.67E-4	5.38E-4		2461.92	3.1548E-4	5.35317E-4	8.01758E-4	8.16902E-4	0.00101
2534.24494	-3.72E-4	-3.04E-4	-1.01E-4	-2.46E-4	6E-6		2534.24494	3.9E-5	2.79E-4	2.39E-4	3.58E-4	5.06E-4		2462.88	3.06829E-4	5.88239E-4	7.99027E-4	8.32353E-4	0.00101
2533.28061	-3.49E-4	-3E-4	-1.13E-4	-2.66E-4	2.9E-5		2533.28061	3.2E-5	2.5E-4	1.93E-4	3.48E-4	4.59E-4		2463.85	3.44073E-4	5.9177E-4	8.15201E-4	8.44043E-4	0.00101
2532.31629	-3.3E-4	-2.84E-4	-9.3E-5	-2.5E-4	6.6E-5		2532.31629	2.4E-5	2.48E-4	1.54E-4	3.36E-4	4.6E-4		2464.81	3.63097E-4	5.52964E-4	8.2643E-4	8.26533E-4	0.00101
2531.35196	-3.34E-4	-2.8E-4	-5.9E-5	-2.39E-4	8.3E-5		2531.35196	2E-5	2.67E-4	1.53E-4	3.24E-4	5.1E-4		2465.78	3.70184E-4	5.18518E-4	8.33858E-4	8.23974E-4	0.001
2530.38764	-3.44E-4	-2.97E-4	-4.5E-5	-2.36E-4	7.7E-5		2530.38764	1.8E-5	2.89E-4	1.81E-4	3.18E-4	5.55E-4		2466.74	4.07007E-4	5.1292E-4	8.65426E-4	8.52065E-4	0.00102
2529.42331	-3.49E-4	-3.07E-4	-4.9E-5	-2.17E-4	6.6E-5		2529.42331	2.6E-5	3.1E-4	1.95E-4	3.23E-4	5.62E-4		2467.71	4.26424E-4	5.16457E-4	8.94083E-4	8.51373E-4	0.00102
2528.45899	-3.49E-4	-2.99E-4	-5.2E-5	-2.03E-4	6.6E-5		2528.45899	2.8E-5	3.18E-4	1.84E-4	3.31E-4	5.52E-4		2468.67	3.95773E-4	5.12237E-4	8.5826E-4	8.0784E-4	0.00101
2527.49466	-3.53E-4	-2.83E-4	-4.9E-5	-2.14E-4	8E-5		2527.49466	6E-6	3.03E-4	1.77E-4	3.36E-4	5.32E-4		2469.64	3.6305E-4	5.05097E-4	7.91615E-4	7.93795E-4	0.001
2526.53034	-3.81E-4	-2.71E-4	-5.3E-5	-2.31E-4	8.3E-5		2526.53034	-2.2E-5	2.94E-4	1.95E-4	3.56E-4	5.09E-4		2470.6	3.55305E-4	4.91174E-4	7.69061E-4	8.06256E-4	9.77061E-4
2525.56601	-4.17E-4	-2.84E-4	-6.7E-5	-2.36E-4	6.2E-5		2525.56601	-3.5E-5	3.16E-4	2.29E-4	3.85E-4	5.11E-4		2471.56	3.77037E-4	4.84992E-4	7.85707E-4	7.88511E-4	9.37207E-4
2524.60169	-4.14E-4	-3E-4	-6.4E-5	-2.32E-4	4.7E-5		2524.60169	-1.9E-5	3.27E-4	2.52E-4	4.01E-4	5.23E-4		2472.53	4.07585E-4	4.90341E-4	7.83488E-4	7.58799E-4	9.29474E-4
2523.63737	-3.71E-4	-2.94E-4	-3.8E-5	-2.27E-4	6.7E-5		2523.63737	1.1E-5	3.03E-4	2.5E-4	3.91E-4	5.13E-4		2473.49	3.91247E-4	4.6859E-4	7.49664E-4	7.2866E-4	9.34386E-4
2522.67304	-3.43E-4	-2.9E-4	-2.8E-5	-2.24E-4	1E-4		2522.67304	6E-6	2.83E-4	2.16E-4	3.58E-4	4.84E-4		2474.46	3.46662E-4	4.35167E-4	7.37977E-4	7.12815E-4	9.20024E-4
2521.70872	-3.47E-4	-2.95E-4	-4E-5	-2.22E-4	9.8E-5		2521.70872	-4E-5	2.69E-4	1.62E-4	3.18E-4	4.42E-4		2475.42	3.45403E-4	4.38305E-4	7.63071E-4	7.54085E-4	8.98616E-4
2520.74439	-3.68E-4	-2.94E-4	-4.5E-5	-2.11E-4	6E-5		2520.74439	-4.8E-5	2.62E-4	1.39E-4	3E-4	4.24E-4		2476.39	3.65931E-4	4.45451E-4	7.78066E-4	7.96872E-4	8.74678E-4
2519.78007	-3.81E-4	-2.94E-4	-4.7E-5	-1.91E-4	2.8E-5		2519.78007	-2E-6	2.73E-4	1.57E-4	2.98E-4	4.57E-4		2477.35	3.49497E-4	4.21263E-4	7.63332E-4	7.75698E-4	8.57044E-4
2518.81574	-3.93E-4	-2.91E-4	-6.4E-5	-1.88E-4	3.6E-5		2518.81574	1.7E-5	2.72E-4	1.79E-4	2.88E-4	4.97E-4		2478.31	3.35762E-4	4.20542E-4	7.52499E-4	7.49485E-4	8.64333E-4
2517.85142	-3.98E-4	-2.63E-4	-7.3E-5	-1.97E-4	8.4E-5		2517.85142	0	2.75E-4	1.98E-4	2.91E-4	5.15E-4		2479.28	3.69152E-4	4.71032E-4	7.66291E-4	7.62601E-4	8.85105E-4
2516.88709	-3.65E-4	-2.26E-4	-4.5E-5	-1.78E-4	1.4E-4		2516.88709	4E-6	3.17E-4	2.15E-4	3.29E-4	5.22E-4		2480.24	4.17144E-4	5.16396E-4	7.71667E-4	7.77384E-4	8.98319E-4
2515.92277	-3.3E-4	-2.34E-4	-2.1E-5	-1.59E-4	1.52E-4		2515.92277	2.8E-5	3.51E-4	2.11E-4	3.68E-4	5.21E-4		2481.21	4.51308E-4	5.20446E-4	7.54356E-4	7.74549E-4	9.00123E-4
2514.95844	-3.42E-4	-2.71E-4	-3.2E-5	-1.79E-4	1.24E-4		2514.95844	3.8E-5	3.38E-4	1.88E-4	3.74E-4	5.15E-4		2482.17	4.62545E-4	5.00155E-4	7.55362E-4	7.64355E-4	9.09488E-4
2513.99412	-3.73E-4	-2.78E-4	-5.8E-5	-2.05E-4	9.1E-5		2513.99412	2.8E-5	3.08E-4	1.67E-4	3.57E-4	5.08E-4		2483.14	4.46005E-4	4.79541E-4	7.81063E-4	7.50182E-4	9.38964E-4
2513.0298	-3.77E-4	-2.61E-4	-7.3E-5	-2.12E-4	7.7E-5		2513.0298	1E-6	3.1E-4	1.61E-4	3.26E-4	4.99E-4		2484.1	4.28223E-4	4.674E-4	7.86118E-4	7.50188E-4	9.70417E-4
2512.06547	-3.53E-4	-2.44E-4	-5.8E-5	-2E-4	9.6E-5		2512.06547	-3.2E-5	3.34E-4	1.65E-4	2.88E-4	4.94E-4		2485.06	4.20829E-4	4.55594E-4	7.53001E-4	7.58072E-4	9.68243E-4
2511.10115	-3.43E-4	-2.25E-4	-3.3E-5	-1.81E-4	1.23E-4		2511.10115	-4.8E-5	3.46E-4	1.8E-4	2.68E-4	5.05E-4		2486.03	3.94971E-4	4.34366E-4	7.12179E-4	7.30096E-4	9.15108E-4
2510.13682	-3.57E-4	-2.18E-4	-3.7E-5	-1.82E-4	1.21E-4		2510.13682	-3.3E-5	3.48E-4	2.07E-4	2.9E-4	5.25E-4		2486.99	3.6552E-4	4.12248E-4	7.01281E-4	6.95611E-4	8.59515E-4
2509.1725	-3.59E-4	-2.3E-4	-5.7E-5	-1.9E-4	1.11E-4		2509.1725	-1.1E-5	3.49E-4	2.36E-4	3.1E-4	5.32E-4		2487.96	3.63124E-4	4.01878E-4	7.12843E-4	7.15835E-4	8.50312E-4
2508.20817	-3.43E-4	-2.38E-4	-6.3E-5	-1.84E-4	1.17E-4		2508.20817	-1.4E-5	3.37E-4	2.32E-4	2.86E-4	5.15E-4		2488.92	3.59009E-4	4.08114E-4	7.11499E-4	7.51096E-4	8.68996E-4
2507.24385	-3.37E-4	-2.4E-4	-5E-5	-1.79E-4	1.15E-4		2507.24385	-2.6E-5	3.04E-4	1.86E-4	2.57E-4	4.79E-4		2489.89	3.3985E-4	4.32797E-4	7.02054E-4	7.42931E-4	8.82866E-4
2506.27952	-3.44E-4	-2.46E-4	-3E-5	-1.88E-4	1.04E-4		2506.27952	-3.8E-5	2.65E-4	1.38E-4	2.51E-4	4.35E-4		2490.85	3.31553E-4	4.49349E-4	6.91566E-4	7.17953E-4	8.75395E-4
2505.3152	-3.45E-4	-2.43E-4	-2E-5	-2.03E-4	9.6E-5		2505.3152	-5.5E-5	2.45E-4	1.22E-4	2.54E-4	4.04E-4		2491.81	3.3173E-4	4.23611E-4	6.58666E-4	7.1186E-4	8.59429E-4
2504.35087	-3.19E-4	-2.27E-4	-2.3E-5	-2.1E-4	9.4E-5		2504.35087	-5.4E-5	2.54E-4	1.31E-4	2.78E-4	4.09E-4		2492.78	3.33225E-4	3.82329E-4	6.291E-4	7.08143E-4	8.59763E-4
2503.38655	-2.81E-4	-2.1E-4	-2.4E-5	-1.95E-4	1.03E-4		2503.38655	-4E-5	2.79E-4	1.47E-4	3.27E-4	4.34E-4		2493.74	3.49693E-4	3.76952E-4	6.40737E-4	6.98079E-4	8.6325E-4
2502.42222	-2.67E-4	-2.07E-4	-9E-6	-1.59E-4	1.15E-4		2502.42222	-4.6E-5	2.9E-4	1.55E-4	3.49E-4	4.5E-4		2494.71	3.6818E-4	3.94221E-4	6.61876E-4	6.89757E-4	8.43721E-4
2501.4579	-2.89E-4	-2.35E-4	7E-6	-1.32E-4	1.28E-4		2501.4579	-5.4E-5	2.76E-4	1.57E-4	3.17E-4	4.56E-4		2495.67	3.65587E-4	4.00063E-4	6.74978E-4	6.75108E-4	8.14819E-4
2500.49358	-3.17E-4	-2.82E-4	9E-6	-1.24E-4	1.45E-4		2500.49358	-3E-5	2.81E-4	1.78E-4	2.83E-4	4.8E-4		2496.64	3.64356E-4	4.06825E-4	7.00917E-4	6.6657E-4	8.00824E-4
2499.52925	-3.3E-4	-2.93E-4	6E-6	-1.37E-4	1.52E-4		2499.52925	6E-6	3.05E-4	2E-4	2.79E-4	5.06E-4		2497.6	3.85881E-4	4.15108E-4	7.16315E-4	6.84177E-4	7.93414E-4
2498.56493	-3.49E-4	-2.63E-4	6E-6	-1.84E-4	1.46E-4		2498.56493	1.5E-5	2.91E-4	1.8E-4	2.7E-4	4.93E-4		2498.56	4.04069E-4	4.0511E-4	7.00954E-4	7.04314E-4	7.84885E-4
2497.6006	-3.75E-4	-2.46E-4	6E-6	-2.29E-4	1.28E-4		2497.6006	3E-6	2.49E-4	1.29E-4	2.4E-4	4.52E-4		2499.53	3.80317E-4	3.83805E-4	6.64367E-4	6.9138E-4	7.77642E-4
2496.63628	-3.8E-4	-2.47E-4	-1E-6	-2.19E-4	1.16E-4		2496.63628	1.3E-5	2.29E-4	8.5E-5	2.28E-4	4.21E-4		2500.49	3.14882E-4	3.68356E-4	6.16732E-4	6.49218E-4	7.65898E-4
2495.67195	-3.63E-4	-2.51E-4	-2.3E-5	-1.75E-4	1.41E-4		2495.67195	5.5E-5	2.46E-4	8.4E-5	2.62E-4	4.27E-4		2501.46	2.51693E-4	3.56958E-4	5.80824E-4	6.10786E-4	7.47959E-4
2494.70763	-3.41E-4	-2.55E-4	-4.4E-5	-1.61E-4	1.76E-4		2494.70763	7.2E-5	2.91E-4	1.15E-4	2.89E-4	4.56E-4		2502.42	2.26081E-4	3.34139E-4	5.71754E-4	5.92443E-4	7.35884E-4
2493.7433	-3.47E-4	-2.65E-4	-6.1E-5	-1.92E-4	1.63E-4		2493.7433	4.1E-5	3.21E-4	1.14E-4	2.53E-4	4.58E-4		2503.39	2.27174E-4	3.03107E-4	5.81018E-4	5.86126E-4	7.39357E-4
2492.77898	-3.66E-4	-2.71E-4	-6.4E-5	-2.15E-4	1.33E-4		2492.77898	1.2E-5	3.09E-4	7.7E-5	2.1E-4	4.31E-4		2504.35	2.27567E-4	2.77752E-4	5.85548E-4	5.76192E-4	7.42917E-4
2491.81465	-3.47E-4	-2.59E-4	-3.5E-5	-2.07E-4	1.38E-4		2491.81465	-1.2E-5	2.71E-4	5.3E-5	2.28E-4	4.13E-4		2505.32	2.39107E-4	2.75155E-4	5.96412E-4	5.59034E-4	7.45695E-4
2490.85033	-3.42E-4	-2.57E-4	-2.3E-5	-2.08E-4	1.46E-4		2490.85033	-5.2E-5	2.33E-4	4.5E-5	2.55E-4	4.14E-4		2506.28	2.73146E-4	3.00915E-4	6.3215E-4	5.50504E-4	7.53657E-4
2489.88601	-3.77E-4	-2.78E-4	-3.9E-5	-2.08E-4	1.29E-4		2489.88601	-7.9E-5	2.12E-4	4.5E-5	2.3E-4	4.28E-4		2507.24	2.96063E-4	3.17922E-4	6.47262E-4	5.67849E-4	7.5376E-4
2488.92168	-3.79E-4	-2.81E-4	-3.3E-5	-1.82E-4	1.18E-4		2488.92168	-6.8E-5	2.44E-4	6.6E-5	2.06E-4	4.43E-4		2508.21	2.99403E-4	3.09017E-4	6.26493E-4	5.97995E-4	7.49637E-4
2487.95736	-3.51E-4	-2.61E-4	-4E-6	-1.65E-4	1.31E-4		2487.95736	-6.1E-5	2.97E-4	9E-5	2.02E-4	4.2E-4		2509.17	3.05305E-4	3.08354E-4	6.12389E-4	6.12676E-4	7.46161E-4
2486.99303	-3.35E-4	-2.53E-4	1.1E-5	-1.58E-4	1.58E-4		2486.99303	-7.8E-5	2.97E-4	9.6E-5	1.83E-4	3.61E-4		2510.14	3.13913E-4	3.30515E-4	6.06041E-4	6.19655E-4	7.40165E-4
2486.02871	-3.25E-4	-2.56E-4	4E-6	-1.34E-4	1.89E-4		2486.02871	-6.8E-5	2.88E-4	1.13E-4	1.73E-4	3.36E-4		2511.1	3.30905E-4	3.4571E-4	5.96202E-4	6.35325E-4	7.40351E-4
2485.06438	-3.17E-4	-2.44E-4	6E-6	-1.13E-4	2.17E-4		2485.06438	-2.5E-5	3.15E-4	1.3E-4	1.95E-4	3.48E-4		2512.07	3.63493E-4	3.43759E-4	5.94271E-4	6.4498E-4	7.43312E-4
2484.10006	-3.37E-4	-2.31E-4	1.6E-5	-1.13E-4	2.23E-4		2484.10006	7E-6	3.21E-4	1.07E-4	2.09E-4	3.58E-4		2513.03	3.81688E-4	3.61194E-4	5.92262E-4	6.45377E-4	7.33074E-4
2483.13573	-3.8E-4	-2.39E-4	-1.3E-5	-1.43E-4	1.94E-4		2483.13573	3.3E-5	3.02E-4	9.3E-5	2.11E-4	3.92E-4		2513.99	3.57603E-4	3.93643E-4	5.77149E-4	6.55348E-4	7.14379E-4
2482.17141	-4.07E-4	-2.51E-4	-5E-5	-1.95E-4	1.49E-4		2482.17141	5.2E-5	3.03E-4	1.36E-4	2.33E-4	4.48E-4		2514.96	2.97822E-4	3.77526E-4	5.51851E-4	6.52638E-4	7.00012E-4
2481.20708	-4.12E-4	-2.58E-4	-4.9E-5	-2.41E-4	1.21E-4		2481.20708	4.2E-5	3.2E-4	1.74E-4	2.61E-4	4.72E-4		2515.92	2.47723E-4	3.17469E-4	5.36612E-4	6.16427E-4	7.00121E-4
2480.24276	-4.03E-4	-2.61E-4	-2.4E-5	-2.56E-4	1.17E-4		2480.24276	1.6E-5	3.16E-4	1.48E-4	2.58E-4	4.38E-4		2516.89	2.49491E-4	2.82252E-4	5.50907E-4	5.90347E-4	7.31904E-4
2479.27844	-3.8E-4	-2.62E-4	6E-6	-2.38E-4	1.3E-4		2479.27844	1E-6	2.76E-4	8.5E-5	2.33E-4	3.74E-4		2517.85	2.74623E-4	2.72901E-4	5.61662E-4	5.78759E-4	7.56721E-4
2478.31411	-3.5E-4	-2.53E-4	2.3E-5	-2.07E-4	1.48E-4		2478.31411	1.8E-5	2.54E-4	5.1E-5	2.22E-4	3.53E-4		2518.82	2.87658E-4	2.4568E-4	5.38435E-4	5.43447E-4	7.1928E-4
2477.34979	-3.32E-4	-2.19E-4	3.9E-5	-1.75E-4	1.6E-4		2477.34979	6.3E-5	2.99E-4	6.1E-5	2.32E-4	3.91E-4		2519.78	3.06737E-4	2.18226E-4	5.20052E-4	5.01801E-4	6.63391E-4
2476.38546	-3.42E-4	-1.89E-4	5.6E-5	-1.52E-4	1.67E-4		2476.38546	8.2E-5	3.36E-4	6.9E-5	2.36E-4	4.08E-4		2520.74	3.30298E-4	2.26399E-4	5.3381E-4	4.85632E-4	6.47082E-4
2475.42114	-3.62E-4	-1.9E-4	5.5E-5	-1.45E-4	1.69E-4		2475.42114	5.7E-5	3.26E-4	6.5E-5	2.39E-4	4.01E-4		2521.71	3.10427E-4	2.34731E-4	5.43967E-4	4.93353E-4	6.51248E-4
2474.45681	-3.7E-4	-2.02E-4	4.9E-5	-1.54E-4	1.66E-4		2474.45681	4.3E-5	3.14E-4	6.2E-5	2.46E-4	4.34E-4		2522.67	2.62904E-4	2.19388E-4	5.32784E-4	5.03111E-4	6.59569E-4
2473.49249	-3.91E-4	-2.28E-4	4.4E-5	-1.83E-4	1.51E-4		2473.49249	5E-5	2.97E-4	5E-5	2.49E-4	4.77E-4		2523.64	2.64485E-4	2.41799E-4	5.41226E-4	5.16671E-4	6.86156E-4
2472.52816	-4.26E-4	-2.73E-4	2.9E-5	-2.05E-4	1.22E-4		2472.52816	5E-5	2.64E-4	3.9E-5	2.52E-4	4.65E-4		2524.6	3.00286E-4	3.05561E-4	5.6794E-4	5.52996E-4	7.02246E-4
2471.56384	-4.29E-4	-3.05E-4	1.6E-5	-2.02E-4	9.7E-5		2471.56384	4.2E-5	2.51E-4	4.1E-5	2.44E-4	4.14E-4		2525.57	3.07784E-4	3.37998E-4	5.76984E-4	5.90519E-4	6.8078E-4
2470.59951	-4.07E-4	-3.04E-4	1.1E-5	-2.02E-4	9.8E-5		2470.59951	3.4E-5	2.56E-4	3.6E-5	2.15E-4	3.7E-4		2526.53	2.90252E-4	3.34676E-4	5.82841E-4	5.8582E-4	6.55966E-4
2469.63519	-4E-4	-2.87E-4	6E-6	-2.02E-4	1.21E-4		2469.63519	2.4E-5	2.39E-4	2.4E-5	1.82E-4	3.45E-4		2527.49	2.76659E-4	3.22995E-4	5.82975E-4	5.30679E-4	6.44896E-4
2468.67087	-4.21E-4	-2.88E-4	-7E-6	-1.91E-4	1.27E-4		2468.67087	0	2.03E-4	1.7E-5	1.61E-4	3.34E-4		2528.46	2.84539E-4	2.90782E-4	5.50731E-4	4.66782E-4	6.36056E-4
2467.70654	-4.27E-4	-2.96E-4	-2.3E-5	-1.75E-4	1.15E-4		2467.70654	-3.9E-5	1.75E-4	1E-5	1.51E-4	3.34E-4		2529.42	3.10371E-4	2.48582E-4	5.09383E-4	4.33845E-4	6.34378E-4
2466.74222	-3.89E-4	-2.8E-4	-2.2E-5	-1.64E-4	1.11E-4		2466.74222	-6.2E-5	1.69E-4	3E-5	1.63E-4	3.53E-4		2530.39	3.34323E-4	2.37014E-4	4.93346E-4	4.24675E-4	6.40214E-4
2465.77789	-3.61E-4	-2.6E-4	-7E-6	-1.77E-4	1.16E-4		2465.77789	-4.6E-5	1.94E-4	9.8E-5	1.9E-4	3.71E-4		2531.35	3.34259E-4	2.52591E-4	4.95576E-4	4.28726E-4	6.35062E-4
2464.81357	-3.62E-4	-2.5E-4	9E-6	-1.76E-4	1.25E-4		2464.81357	-1.7E-5	2.21E-4	1.52E-4	2E-4	3.68E-4		2532.32	3.13833E-4	2.57613E-4	5.12476E-4	4.61147E-4	6.19287E-4
2463.84924	-3.51E-4	-2.4E-4	7E-6	-1.4E-4	1.34E-4		2463.84924	1.3E-5	2.48E-4	1.59E-4	2.04E-4	3.71E-4		2533.28	3.10888E-4	2.52258E-4	5.38713E-4	5.01575E-4	6.14882E-4
2462.88492	-3.33E-4	-2.42E-4	-1.1E-5	-1.15E-4	1.39E-4		2462.88492	4E-5	2.87E-4	1.4E-4	2.16E-4	3.78E-4		2534.24	3.43993E-4	2.65276E-4	5.38116E-4	5.14366E-4	6.26432E-4
2461.92059	-3.3E-4	-2.5E-4	-1.8E-5	-1.32E-4	1.34E-4		2461.92059	2.8E-5	2.86E-4	1E-4	2.02E-4	3.38E-4		2535.21	3.75099E-4	2.84078E-4	5.28472E-4	5.09638E-4	6.43041E-4
2460.95627	-3.55E-4	-2.63E-4	-1.8E-5	-1.79E-4	9.3E-5		2460.95627	-2.6E-5	2.3E-4	4.2E-5	1.44E-4	2.63E-4		2536.17	3.5753E-4	2.75468E-4	5.50953E-4	4.86826E-4	6.42803E-4
2459.99194	-3.8E-4	-2.79E-4	-1.6E-5	-2.23E-4	3.6E-5		2459.99194	-5.7E-5	1.88E-4	-1E-6	8.4E-5	2.24E-4		2537.14	3.08082E-4	2.48583E-4	5.70293E-4	4.41889E-4	6.13243E-4
2459.02762	-3.73E-4	-2.85E-4	-1.5E-5	-2.39E-4	1.7E-5		2459.02762	-3.3E-5	1.95E-4	-2E-6	8.5E-5	2.45E-4		2538.1	2.74469E-4	2.13498E-4	5.50263E-4	4.12213E-4	5.77956E-4
2458.0633	-3.58E-4	-2.91E-4	-2.7E-5	-2.41E-4	3.2E-5		2458.0633	-2.2E-5	2.13E-4	1.5E-5	1.27E-4	2.77E-4		2539.07	2.65511E-4	1.73615E-4	5.10871E-4	4.11753E-4	5.52756E-4
2457.09897	-3.53E-4	-2.97E-4	-3.6E-5	-2.23E-4	5.7E-5		2457.09897	-4.8E-5	2.25E-4	2.6E-5	1.5E-4	2.94E-4		2540.03	2.71047E-4	1.53107E-4	4.7566E-4	4.20977E-4	5.42447E-4
2456.13465	-3.5E-4	-2.9E-4	-3.3E-5	-1.76E-4	8.6E-5		2456.13465	-4.1E-5	2.5E-4	4.9E-5	1.61E-4	3.14E-4		2541	2.84374E-4	1.56526E-4	4.57104E-4	4.3904E-4	5.51547E-4
2455.17032	-3.4E-4	-2.63E-4	-3.3E-5	-1.28E-4	1.07E-4		2455.17032	8E-6	2.75E-4	7.4E-5	1.79E-4	3.33E-4		2541.96	2.85236E-4	1.65201E-4	4.55887E-4	4.64187E-4	5.47745E-4
2454.206	-3.26E-4	-2.24E-4	-3.7E-5	-1.16E-4	1.04E-4		2454.206	4.5E-5	2.83E-4	7.9E-5	1.95E-4	3.47E-4		2542.92	2.5855E-4	1.66034E-4	4.41546E-4	4.63568E-4	5.14871E-4
2453.24167	-3.22E-4	-2.06E-4	-4.7E-5	-1.36E-4	8.3E-5		2453.24167	3.6E-5	2.8E-4	7.3E-5	1.94E-4	3.48E-4		2543.89	2.39931E-4	1.83836E-4	4.16221E-4	4.42856E-4	5.16063E-4
2452.27735	-3.18E-4	-2.2E-4	-5.6E-5	-1.43E-4	7.7E-5		2452.27735	-2E-6	2.56E-4	6.3E-5	1.62E-4	3.22E-4		2544.85	2.70062E-4	2.41786E-4	4.33783E-4	4.50677E-4	5.92351E-4
2451.31302	-2.98E-4	-2.42E-4	-4.8E-5	-1.38E-4	8.7E-5		2451.31302	-1.5E-5	2.29E-4	5.2E-5	1.26E-4	2.94E-4		2545.82	3.06452E-4	2.75501E-4	4.76982E-4	4.64985E-4	6.52297E-4
2450.3487	-2.95E-4	-2.49E-4	-3.6E-5	-1.44E-4	8.2E-5		2450.3487	2E-6	2.32E-4	3.9E-5	1.2E-4	2.87E-4		2546.78	2.94307E-4	2.51671E-4	4.77915E-4	4.36911E-4	6.08208E-4
2449.38437	-3.32E-4	-2.37E-4	-4.2E-5	-1.55E-4	6.8E-5		2449.38437	1.2E-5	2.48E-4	2.9E-5	1.3E-4	2.95E-4		2547.75	2.56814E-4	2.32453E-4	4.45455E-4	3.95536E-4	5.24159E-4
2448.42005	-3.64E-4	-2.21E-4	-5.7E-5	-1.67E-4	8.5E-5		2448.42005	5E-6	2.48E-4	2E-5	1.25E-4	2.93E-4		2548.71	2.33407E-4	2.2953E-4	4.33809E-4	3.88417E-4	4.95825E-4
2447.45573	-3.63E-4	-2.17E-4	-7.6E-5	-1.85E-4	1.18E-4		2447.45573	-6E-6	2.21E-4	-3E-6	9E-5	2.75E-4		2549.67	2.46604E-4	2.25591E-4	4.64512E-4	4.16649E-4	5.33537E-4
2446.4914	-3.64E-4	-2.35E-4	-9.1E-5	-1.99E-4	1.23E-4		2446.4914	-1.8E-5	1.78E-4	-2.6E-5	5.8E-5	2.59E-4		2550.64	2.94647E-4	2.37971E-4	5.12487E-4	4.47577E-4	5.92589E-4
2445.52708	-3.69E-4	-2.7E-4	-7.3E-5	-2.03E-4	1.09E-4		2445.52708	-3.2E-5	1.6E-4	-1.5E-5	6E-5	2.56E-4		2551.6	3.26705E-4	2.51255E-4	5.30791E-4	4.52292E-4	6.17856E-4
2444.56275	-3.51E-4	-2.96E-4	-4.1E-5	-2.04E-4	9.5E-5		2444.56275	-3.5E-5	1.69E-4	1.4E-5	7.2E-5	2.57E-4		2552.57	3.23333E-4	2.37097E-4	5.01336E-4	4.34442E-4	6.01289E-4
2443.59843	-3.24E-4	-2.93E-4	-3.7E-5	-2.21E-4	7.6E-5		2443.59843	-2.2E-5	1.78E-4	2.2E-5	9E-5	2.75E-4		2553.53	3.09015E-4	2.09E-4	4.44301E-4	4.15426E-4	5.66591E-4
2442.6341	-3.37E-4	-2.94E-4	-5.7E-5	-2.64E-4	5.2E-5		2442.6341	-6E-6	1.84E-4	-3E-6	1.24E-4	3.15E-4		2554.5	2.79744E-4	1.93948E-4	4.00364E-4	4.12064E-4	5.17895E-4
2441.66978	-3.95E-4	-3.25E-4	-8.6E-5	-2.95E-4	3E-5		2441.66978	-1E-6	1.76E-4	-3.8E-5	1.31E-4	3.3E-4		2555.46	2.49879E-4	1.99209E-4	3.9607E-4	4.16614E-4	4.75338E-4
2440.70545	-4.27E-4	-3.51E-4	-9.5E-5	-2.75E-4	1.9E-5		2440.70545	-1.4E-5	1.45E-4	-6E-5	8.8E-5	2.91E-4		2556.42	2.62441E-4	2.15433E-4	4.04389E-4	3.98825E-4	4.57506E-4
2439.74113	-3.9E-4	-3.27E-4	-6.5E-5	-2.4E-4	3.5E-5		2439.74113	-3.7E-5	1.26E-4	-7.2E-5	2.9E-5	2.33E-4		2557.39	3.08358E-4	2.21534E-4	4.0289E-4	3.58088E-4	4.46305E-4
2438.7768	-3.47E-4	-2.82E-4	-4.3E-5	-2.46E-4	5.9E-5		2438.7768	-4.2E-5	1.41E-4	-7.7E-5	-3E-6	2.02E-4		2558.35	3.31637E-4	2.06247E-4	4.15505E-4	3.29459E-4	4.49346E-4
2437.81248	-3.5E-4	-2.62E-4	-6E-5	-2.81E-4	5E-5		2437.81248	-3.1E-5	1.65E-4	-7.6E-5	3E-6	1.99E-4		2559.32	3.06623E-4	1.81271E-4	4.37762E-4	3.12293E-4	4.71557E-4
2436.84816	-3.76E-4	-3.01E-4	-8.6E-5	-3.1E-4	2.4E-5		2436.84816	-3.5E-5	1.65E-4	-8.3E-5	3.1E-5	1.93E-4		2560.28	2.62543E-4	1.54871E-4	4.48681E-4	2.89452E-4	4.75339E-4
2435.88383	-3.95E-4	-3.78E-4	-9.9E-5	-3.18E-4	2.3E-5		2435.88383	-5.1E-5	1.46E-4	-1.02E-4	5.6E-5	1.86E-4		2561.25	2.40735E-4	1.41034E-4	4.6143E-4	2.85947E-4	4.68732E-4
2434.91951	-3.81E-4	-4.07E-4	-9.2E-5	-2.93E-4	4.6E-5		2434.91951	-5.4E-5	1.52E-4	-1.15E-4	7.2E-5	1.96E-4		2562.21	2.60069E-4	1.52027E-4	4.66066E-4	3.14218E-4	4.86401E-4
2433.95518	-3.47E-4	-3.68E-4	-7.1E-5	-2.6E-4	5.9E-5		2433.95518	-2.1E-5	1.95E-4	-9.9E-5	8E-5	2.16E-4		2563.17	2.95334E-4	1.71011E-4	4.4883E-4	3.53752E-4	5.18831E-4
2432.99086	-3.41E-4	-3.4E-4	-5.9E-5	-2.56E-4	5.9E-5		2432.99086	1.6E-5	2.39E-4	-6.9E-5	7.4E-5	2.32E-4		2564.14	3.10696E-4	1.84931E-4	4.47719E-4	3.8468E-4	5.35315E-4
2432.02653	-3.64E-4	-3.39E-4	-5.9E-5	-2.71E-4	6.4E-5		2432.02653	1E-5	2.56E-4	-5.2E-5	5.2E-5	2.39E-4		2565.1	3.15657E-4	1.97489E-4	4.69577E-4	3.89234E-4	5.13842E-4
2431.06221	-3.91E-4	-3.21E-4	-6.4E-5	-2.79E-4	4.9E-5		2431.06221	-2E-5	2.38E-4	-4.9E-5	2.4E-5	2.3E-4		2566.07	3.24047E-4	1.99548E-4	4.6417E-4	3.72774E-4	4.70821E-4
2430.09788	-4.1E-4	-2.96E-4	-7.7E-5	-2.73E-4	-1E-6		2430.09788	-3.6E-5	1.89E-4	-5E-5	-1E-6	1.97E-4		2567.03	3.26713E-4	1.76963E-4	4.34025E-4	3.64488E-4	4.53691E-4
2429.13356	-3.97E-4	-2.9E-4	-9E-5	-2.59E-4	-4.7E-5		2429.13356	-2.8E-5	1.55E-4	-4.6E-5	2E-6	1.69E-4		2568	3.23821E-4	1.58779E-4	4.37224E-4	3.82741E-4	4.85533E-4
2428.16923	-3.73E-4	-2.9E-4	-9E-5	-2.55E-4	-6E-5		2428.16923	6E-6	1.68E-4	-3.7E-5	4.9E-5	1.73E-4		2568.96	3.13276E-4	1.72446E-4	4.67908E-4	4.03471E-4	5.28697E-4
2427.20491	-3.82E-4	-2.91E-4	-8.6E-5	-2.75E-4	-5.4E-5		2427.20491	3.2E-5	1.81E-4	-3.6E-5	8.3E-5	1.73E-4		2569.92	2.968E-4	1.89125E-4	4.74689E-4	4.02557E-4	5.36545E-4
2426.24059	-3.98E-4	-2.84E-4	-7.6E-5	-2.82E-4	-3.4E-5		2426.24059	2E-5	1.56E-4	-5.1E-5	5.2E-5	1.46E-4		2570.89	2.76515E-4	1.81335E-4	4.53096E-4	4.07445E-4	5.18175E-4
2425.27626	-3.76E-4	-2.7E-4	-5.5E-5	-2.54E-4	0		2425.27626	-1E-5	1.27E-4	-8.2E-5	5E-6	1.34E-4		2571.85	2.47122E-4	1.48424E-4	4.13238E-4	4.20028E-4	5.03676E-4
2424.31194	-3.48E-4	-2.85E-4	-5.5E-5	-2.45E-4	3.5E-5		2424.31194	-1.1E-5	1.38E-4	-9.1E-5	5E-6	1.75E-4		2572.82	2.30768E-4	1.29443E-4	3.72783E-4	4.13191E-4	5.12843E-4
2423.34761	-3.42E-4	-3.05E-4	-6.8E-5	-2.63E-4	6.4E-5		2423.34761	7E-6	1.84E-4	-6.1E-5	3.5E-5	2.28E-4		2573.78	2.45959E-4	1.55975E-4	3.53891E-4	4.00021E-4	5.37622E-4
2422.38329	-3.47E-4	-2.97E-4	-6.9E-5	-2.67E-4	8.5E-5		2422.38329	-7E-6	2E-4	-4.5E-5	4.3E-5	2.29E-4		2574.75	2.65663E-4	1.72808E-4	3.24065E-4	3.83187E-4	5.37969E-4
2421.41896	-3.5E-4	-2.96E-4	-7E-5	-2.52E-4	9.2E-5		2421.41896	-4.7E-5	1.75E-4	-6.2E-5	3.4E-5	1.8E-4		2575.71	2.6853E-4	1.49239E-4	2.6795E-4	3.45652E-4	5.00807E-4
2420.45464	-3.33E-4	-2.96E-4	-5.4E-5	-2.38E-4	8.3E-5		2420.45464	-6.2E-5	1.63E-4	-6.4E-5	3.2E-5	1.28E-4		2576.68	2.70185E-4	1.42459E-4	2.56328E-4	3.14103E-4	4.47599E-4
2419.49031	-3.23E-4	-2.75E-4	-3.1E-5	-2.5E-4	6.1E-5		2419.49031	-4.3E-5	1.67E-4	-3.7E-5	3.5E-5	1.1E-4		2577.64	2.77417E-4	1.77346E-4	3.23534E-4	3.18079E-4	4.08297E-4
2418.52599	-3.55E-4	-2.64E-4	-2.8E-5	-2.8E-4	4.3E-5		2418.52599	-2.8E-5	1.67E-4	-1.8E-5	3.2E-5	1.41E-4		2578.6	2.87628E-4	2.19814E-4	3.95208E-4	3.48045E-4	4.19227E-4
2417.56166	-3.82E-4	-2.61E-4	-3E-5	-2.73E-4	5.4E-5		2417.56166	-3.7E-5	1.7E-4	-2.1E-5	2.6E-5	1.87E-4		2579.57	3.17676E-4	2.28751E-4	4.09835E-4	3.89239E-4	4.64612E-4
2416.59734	-3.83E-4	-2.58E-4	-5E-5	-2.42E-4	5.9E-5		2416.59734	-3.4E-5	1.74E-4	-2.9E-5	1.7E-5	2.02E-4		2580.53	3.53044E-4	1.85437E-4	3.89259E-4	4.08752E-4	4.88238E-4
2415.63301	-3.82E-4	-2.56E-4	-7.9E-5	-2.31E-4	4.2E-5		2415.63301	-1.4E-5	1.57E-4	-4.2E-5	-1.6E-5	1.81E-4		2581.5	3.48472E-4	1.3098E-4	3.66016E-4	3.88205E-4	5.00432E-4
2414.66869	-3.7E-4	-2.41E-4	-7.3E-5	-2.28E-4	5.2E-5		2414.66869	-1.3E-5	1.28E-4	-5.9E-5	-4.8E-5	1.63E-4		2582.46	3.15876E-4	1.18515E-4	3.55459E-4	3.65382E-4	5.26949E-4
2413.70437	-3.56E-4	-2.36E-4	-5.1E-5	-2.19E-4	7.6E-5		2413.70437	-1.3E-5	1.29E-4	-4.9E-5	-3.6E-5	1.76E-4		2583.43	2.98545E-4	1.39815E-4	3.70079E-4	3.59097E-4	5.32378E-4
2412.74004	-3.52E-4	-2.64E-4	-4.9E-5	-2.14E-4	6.6E-5		2412.74004	-1.9E-5	1.51E-4	-2.5E-5	-9E-6	1.87E-4		2584.39	2.82924E-4	1.5548E-4	3.89464E-4	3.52126E-4	4.96268E-4
2411.77572	-3.53E-4	-3.07E-4	-6.8E-5	-2.25E-4	3.9E-5		2411.77572	-4E-5	1.62E-4	-2.3E-5	0	1.69E-4		2585.35	2.57555E-4	1.51674E-4	3.85201E-4	3.36785E-4	4.55841E-4
2410.81139	-3.61E-4	-3.32E-4	-9.3E-5	-2.59E-4	1.3E-5		2410.81139	-3.2E-5	1.59E-4	-3.5E-5	1.9E-5	1.51E-4		2586.32	2.62803E-4	1.60695E-4	3.77725E-4	3.26046E-4	4.48251E-4
2409.84707	-3.73E-4	-3.26E-4	-1.12E-4	-2.95E-4	-1.8E-5		2409.84707	-4E-6	1.51E-4	-5.1E-5	4.8E-5	1.43E-4		2587.28	2.8713E-4	1.93839E-4	3.78408E-4	3.36757E-4	4.52283E-4
2408.88274	-3.73E-4	-3.05E-4	-1.21E-4	-3.02E-4	-3.9E-5		2408.88274	-1E-5	1.44E-4	-7.4E-5	4.6E-5	1.32E-4		2588.25	2.81459E-4	2.004E-4	3.70199E-4	3.5246E-4	4.30743E-4
2407.91842	-3.58E-4	-2.89E-4	-1.16E-4	-2.74E-4	-2.4E-5		2407.91842	-4.7E-5	1.25E-4	-1.09E-4	4E-6	1.12E-4		2589.21	2.65554E-4	1.81167E-4	3.59688E-4	3.48739E-4	4.04726E-4
2406.95409	-3.49E-4	-2.73E-4	-9.1E-5	-2.25E-4	1.5E-5		2406.95409	-8E-5	1.05E-4	-1.45E-4	-3.8E-5	9.3E-5		2590.18	2.88905E-4	1.90686E-4	3.60294E-4	3.40058E-4	4.19764E-4
2405.98977	-3.49E-4	-2.51E-4	-4.8E-5	-1.84E-4	4.2E-5		2405.98977	-7.3E-5	1.17E-4	-1.31E-4	-3.7E-5	1.04E-4		2591.14	3.38802E-4	2.09413E-4	3.82461E-4	3.44808E-4	4.58809E-4
2405.02544	-3.5E-4	-2.44E-4	-2.2E-5	-1.93E-4	4.8E-5		2405.02544	-2.5E-5	1.46E-4	-7.5E-5	3E-6	1.55E-4		2592.1	3.55879E-4	1.98183E-4	4.12101E-4	3.50347E-4	4.72302E-4
2404.06112	-3.68E-4	-2.68E-4	-4.6E-5	-2.42E-4	4.1E-5		2404.06112	0	1.59E-4	-6E-5	3.1E-5	2.04E-4		2593.07	3.43279E-4	1.80023E-4	4.16734E-4	3.42882E-4	4.76561E-4
2403.0968	-3.71E-4	-2.87E-4	-8E-5	-2.57E-4	4.7E-5		2403.0968	-2.6E-5	1.46E-4	-1.04E-4	1.6E-5	2.12E-4		2594.03	3.31322E-4	1.46287E-4	3.7556E-4	3.04278E-4	4.70779E-4
2402.13247	-3.27E-4	-2.6E-4	-7.4E-5	-2.17E-4	7.6E-5		2402.13247	-5.3E-5	1.06E-4	-1.42E-4	-3.3E-5	1.77E-4		2595	3.01694E-4	9.40431E-5	2.97639E-4	2.43399E-4	4.15309E-4
2401.16815	-2.85E-4	-2.23E-4	-4.3E-5	-1.87E-4	9.5E-5		2401.16815	-4.8E-5	8.8E-5	-1.3E-4	-6.1E-5	1.44E-4		2595.96	2.58188E-4	8.8227E-5	2.52753E-4	2.18295E-4	3.6964E-4
2400.20382	-2.93E-4	-2.33E-4	-3.3E-5	-2.1E-4	8E-5		2400.20382	-1.8E-5	1.33E-4	-9.1E-5	-3.6E-5	1.49E-4		2596.93	2.30226E-4	1.21685E-4	2.62338E-4	2.29643E-4	3.9582E-4
2399.2395	-3.31E-4	-2.72E-4	-4.2E-5	-2.51E-4	5.8E-5		2399.2395	-2E-6	1.67E-4	-7E-5	-1E-5	1.44E-4		2597.89	2.32376E-4	1.38462E-4	2.74501E-4	2.41157E-4	4.37967E-4
2398.27517	-3.51E-4	-3.06E-4	-4.4E-5	-2.7E-4	4.8E-5		2398.27517	-2.2E-5	1.28E-4	-7.8E-5	-3.5E-5	9.2E-5		2598.85	2.55176E-4	1.39653E-4	2.77679E-4	2.55547E-4	4.40598E-4
2397.31085	-3.5E-4	-3.34E-4	-5.1E-5	-2.82E-4	3.8E-5		2397.31085	-5E-5	7.8E-5	-1.03E-4	-8.6E-5	5E-5		2599.82	2.61043E-4	1.28618E-4	2.74424E-4	2.52282E-4	4.09841E-4
2396.34652	-3.4E-4	-3.4E-4	-7.4E-5	-3.13E-4	1.5E-5		2396.34652	-6.3E-5	6.5E-5	-1.31E-4	-1.13E-4	5E-5		2600.78	2.38388E-4	9.58918E-5	2.61575E-4	2.08775E-4	3.45649E-4
2395.3822	-3.31E-4	-3.14E-4	-8.6E-5	-3.3E-4	-1.3E-5		2395.3822	-6.5E-5	7.2E-5	-1.45E-4	-1.04E-4	5.9E-5		2601.75	2.11337E-4	5.95255E-5	2.35625E-4	1.69354E-4	2.62386E-4
2394.41787	-3.4E-4	-2.88E-4	-7.1E-5	-3.09E-4	-1.1E-5		2394.41787	-5.6E-5	8.5E-5	-1.4E-4	-8.5E-5	4.9E-5		2602.71	2.06761E-4	4.83124E-5	2.05591E-4	1.85334E-4	2.33162E-4
2393.45355	-3.54E-4	-2.86E-4	-6.1E-5	-2.75E-4	1.4E-5		2393.45355	-3.6E-5	1.09E-4	-1.42E-4	-7.5E-5	4E-5		2603.68	2.32699E-4	5.94463E-5	2.0424E-4	2.40865E-4	2.85926E-4
2392.48923	-3.56E-4	-2.86E-4	-6.1E-5	-2.51E-4	3.6E-5		2392.48923	-2.3E-5	1.31E-4	-1.5E-4	-7.2E-5	6E-5		2604.64	2.57014E-4	6.94469E-5	2.22528E-4	2.80167E-4	3.34088E-4
2391.5249	-3.44E-4	-2.81E-4	-4.8E-5	-2.27E-4	6.1E-5		2391.5249	-3.7E-5	1.37E-4	-1.47E-4	-6.6E-5	1.01E-4		2605.6	2.46895E-4	4.73931E-5	2.23068E-4	2.66039E-4	3.10319E-4
2390.56058	-3.17E-4	-2.92E-4	-3.8E-5	-2.12E-4	7.5E-5		2390.56058	-7.1E-5	1.33E-4	-1.32E-4	-6.6E-5	1.2E-4		2606.57	2.28143E-4	1.11852E-6	2.07073E-4	2.1906E-4	2.80809E-4
2389.59625	-2.97E-4	-3.06E-4	-4.1E-5	-2.25E-4	5.1E-5		2389.59625	-9.2E-5	1.23E-4	-1.18E-4	-7.8E-5	9.6E-5		2607.53	2.39536E-4	-6.9784E-6	1.96229E-4	1.92685E-4	3.01507E-4
2388.63193	-3.11E-4	-3.02E-4	-4E-5	-2.42E-4	2.2E-5		2388.63193	-9.5E-5	1.16E-4	-1.16E-4	-8.5E-5	6.1E-5		2608.5	2.60833E-4	3.43276E-5	1.9449E-4	1.9337E-4	3.09982E-4
2387.6676	-3.33E-4	-2.92E-4	-4.3E-5	-2.38E-4	2.5E-5		2387.6676	-9.8E-5	1.16E-4	-1.29E-4	-7.3E-5	5.1E-5		2609.46	2.64646E-4	8.62153E-5	2.03898E-4	1.86878E-4	2.77533E-4
2386.70328	-3.27E-4	-2.74E-4	-5.1E-5	-2.16E-4	4.9E-5		2386.70328	-1.03E-4	1.03E-4	-1.58E-4	-6.9E-5	5.3E-5		2610.43	2.66458E-4	1.15663E-4	2.3149E-4	1.6119E-4	2.51589E-4
2385.73895	-3.21E-4	-2.61E-4	-6.2E-5	-2.1E-4	5.1E-5		2385.73895	-9.2E-5	8.1E-5	-1.75E-4	-7.9E-5	6.1E-5		2611.39	2.80271E-4	1.06378E-4	2.56181E-4	1.33371E-4	2.44109E-4
2384.77463	-3.44E-4	-2.75E-4	-8.5E-5	-2.38E-4	1.8E-5		2384.77463	-6.3E-5	9.1E-5	-1.41E-4	-7.1E-5	9.7E-5		2612.36	2.9828E-4	8.18092E-5	2.47746E-4	1.13277E-4	2.37485E-4
2383.8103	-3.77E-4	-2.95E-4	-9.6E-5	-2.73E-4	-7E-6		2383.8103	-4.8E-5	1.23E-4	-1.02E-4	-5.7E-5	1.27E-4		2613.32	3.0806E-4	5.71636E-5	2.03272E-4	8.99043E-5	2.29153E-4
2382.84598	-3.97E-4	-2.92E-4	-7.4E-5	-2.81E-4	-5E-6		2382.84598	-7.6E-5	1.22E-4	-1.22E-4	-7.8E-5	1.09E-4		2614.28	3.02345E-4	3.0457E-5	1.5338E-4	6.93416E-5	2.20205E-4
2381.88166	-4.07E-4	-2.69E-4	-4.6E-5	-2.53E-4	1E-5		2381.88166	-1.04E-4	9.8E-5	-1.68E-4	-1.09E-4	7E-5		2615.25	2.80767E-4	7.43847E-6	1.30538E-4	7.25435E-5	2.07333E-4
2380.91733	-4.06E-4	-2.52E-4	-3.2E-5	-2.2E-4	2.7E-5		2380.91733	-7.5E-5	1.01E-4	-1.84E-4	-1.1E-4	5.9E-5		2616.21	2.64427E-4	-1.68933E-5	1.30559E-4	8.15811E-5	1.91944E-4
2379.95301	-3.81E-4	-2.45E-4	-1.9E-5	-2.06E-4	5.5E-5		2379.95301	-1.2E-5	1.19E-4	-1.58E-4	-7.9E-5	8.1E-5		2617.18	2.84679E-4	-3.64026E-5	1.40199E-4	7.31079E-5	1.83128E-4
2378.98868	-3.52E-4	-2.42E-4	3E-6	-1.94E-4	8.9E-5		2378.98868	1.7E-5	1.02E-4	-1.16E-4	-4.1E-5	1.13E-4		2618.14	3.12044E-4	-3.62629E-5	1.41542E-4	7.16774E-5	1.72189E-4
2378.02436	-3.46E-4	-2.41E-4	1.5E-5	-1.72E-4	1.21E-4		2378.02436	-7E-6	6.9E-5	-9.6E-5	-2.1E-5	1.44E-4		2619.11	2.89886E-4	-2.61478E-5	1.11612E-4	7.00057E-5	1.4123E-4
2377.06003	-3.53E-4	-2.28E-4	4E-6	-1.58E-4	1.41E-4		2377.06003	-4.8E-5	7.2E-5	-1.09E-4	-2.5E-5	1.51E-4		2620.07	2.54193E-4	-2.41529E-5	7.84528E-5	3.69027E-5	1.13079E-4
2376.09571	-3.47E-4	-2.08E-4	-1.5E-5	-1.55E-4	1.31E-4		2376.09571	-8.9E-5	9.6E-5	-1.37E-4	-4.5E-5	1.1E-4		2621.03	2.57866E-4	-5.33815E-5	7.69142E-5	4.40329E-6	1.06271E-4
2375.13138	-3.13E-4	-2.01E-4	-2.2E-5	-1.48E-4	1.08E-4		2375.13138	-1.37E-4	9E-5	-1.65E-4	-7.9E-5	5.3E-5		2622	2.79939E-4	-1.05584E-4	9.50489E-5	-8.43592E-6	1.01069E-4
2374.16706	-2.86E-4	-2.18E-4	-2.1E-5	-1.43E-4	1.03E-4		2374.16706	-1.54E-4	6.9E-5	-1.74E-4	-1.18E-4	3E-5		2622.96	2.94399E-4	-1.2143E-4	1.15816E-4	-3.32575E-5	8.65292E-5
2373.20273	-2.94E-4	-2.47E-4	-2.8E-5	-1.53E-4	1.14E-4		2373.20273	-1.18E-4	7.4E-5	-1.55E-4	-1.18E-4	4.9E-5		2623.93	2.94095E-4	-8.83136E-5	1.25118E-4	-6.18454E-5	7.17025E-5
2372.23841	-3.1E-4	-2.48E-4	-3.5E-5	-1.69E-4	1.34E-4		2372.23841	-8.1E-5	9.8E-5	-1.41E-4	-8.3E-5	7.8E-5		2624.89	2.79674E-4	-5.69578E-5	1.0707E-4	-5.83045E-5	5.97909E-5
2371.27409	-3.12E-4	-2.18E-4	-2.1E-5	-1.84E-4	1.53E-4		2371.27409	-6.4E-5	1.23E-4	-1.36E-4	-7.3E-5	9.9E-5		2625.86	2.51751E-4	-6.31642E-5	5.46332E-5	-4.78923E-5	2.41101E-5
2370.30976	-3.11E-4	-1.98E-4	1.7E-5	-1.85E-4	1.55E-4		2370.30976	-5.4E-5	1.37E-4	-1.3E-4	-8.5E-5	1.09E-4		2626.82	2.17974E-4	-9.9916E-5	-1.60653E-5	-6.7791E-5	-3.28049E-5
2369.34544	-3.24E-4	-1.98E-4	3.9E-5	-1.74E-4	1.32E-4		2369.34544	-5E-5	1.29E-4	-1.18E-4	-7.9E-5	1.02E-4		2627.78	2.03706E-4	-1.22529E-4	-5.446E-5	-8.35601E-5	-6.00964E-5
2368.38111	-3.45E-4	-2.09E-4	1.3E-5	-1.73E-4	9.9E-5		2368.38111	-4.5E-5	1.24E-4	-8.8E-5	-6.4E-5	9.7E-5		2628.75	2.04183E-4	-1.13185E-4	-4.74732E-5	-7.61617E-5	-5.17648E-5
2367.41679	-3.37E-4	-2.16E-4	-1.2E-5	-1.78E-4	8.5E-5		2367.41679	-2.7E-5	1.4E-4	-5E-5	-5E-5	1.06E-4		2629.71	2.00583E-4	-9.94336E-5	-4.20231E-5	-8.07475E-5	-4.79631E-5
2366.45246	-2.98E-4	-2.18E-4	1E-5	-1.66E-4	8.3E-5		2366.45246	-2.4E-5	1.55E-4	-3.2E-5	-3.4E-5	1.12E-4		2630.68	1.94199E-4	-9.50955E-5	-4.9293E-5	-1.08469E-4	-6.37509E-5
2365.48814	-2.79E-4	-2.24E-4	4E-5	-1.48E-4	7.6E-5		2365.48814	-6.2E-5	1.51E-4	-6.4E-5	-3.5E-5	1.03E-4		2631.64	1.92024E-4	-9.9482E-5	-5.81946E-5	-1.4109E-4	-7.83931E-5
2364.52381	-3.12E-4	-2.32E-4	2.4E-5	-1.44E-4	7.5E-5		2364.52381	-9.7E-5	1.42E-4	-1.23E-4	-5.2E-5	9.6E-5		2632.61	2.0073E-4	-1.20295E-4	-7.08662E-5	-1.62577E-4	-8.97776E-5
2363.55949	-3.65E-4	-2.39E-4	-1.9E-5	-1.35E-4	7.6E-5		2363.55949	-7.8E-5	1.39E-4	-1.43E-4	-6.7E-5	1.1E-4		2633.57	2.22696E-4	-1.50044E-4	-6.54161E-5	-1.7002E-4	-1.0979E-4
2362.59516	-3.89E-4	-2.28E-4	-3E-5	-1.18E-4	7.5E-5		2362.59516	-4.9E-5	1.35E-4	-1.2E-4	-7.5E-5	1.31E-4		2634.53	2.47732E-4	-1.58539E-4	-6.78971E-5	-1.87846E-4	-1.33917E-4
2361.63084	-3.81E-4	-2.1E-4	-1.4E-5	-1.32E-4	8.9E-5		2361.63084	-5.4E-5	1.4E-4	-9.4E-5	-5.9E-5	1.49E-4		2635.5	2.46787E-4	-1.48347E-4	-1.10939E-4	-2.32311E-4	-1.53713E-4
2360.66652	-3.67E-4	-2.11E-4	-2E-6	-1.67E-4	1.22E-4		2360.66652	-7.2E-5	1.55E-4	-8.1E-5	-2.4E-5	1.58E-4		2636.46	2.23225E-4	-1.53817E-4	-1.32335E-4	-2.6086E-4	-1.56149E-4
2359.70219	-3.42E-4	-2.11E-4	2.5E-5	-1.6E-4	1.62E-4		2359.70219	-7.8E-5	1.46E-4	-9.1E-5	-1.2E-5	1.33E-4		2637.43	2.18237E-4	-1.73457E-4	-1.2034E-4	-2.5419E-4	-1.5283E-4
2358.73787	-3.14E-4	-1.94E-4	7.1E-5	-1.15E-4	1.94E-4		2358.73787	-7.6E-5	1.2E-4	-1.02E-4	-3E-5	1.07E-4		2638.39	2.38601E-4	-1.80222E-4	-1.33103E-4	-2.505E-4	-1.60398E-4
2357.77354	-3.3E-4	-1.89E-4	9.7E-5	-9.8E-5	1.99E-4		2357.77354	-8.2E-5	1.13E-4	-1.07E-4	-5.8E-5	1.19E-4		2639.36	2.4678E-4	-1.73656E-4	-1.62298E-4	-2.53379E-4	-1.69607E-4
2356.80922	-3.54E-4	-1.84E-4	9.5E-5	-1.03E-4	1.89E-4		2356.80922	-8.2E-5	1.21E-4	-1.02E-4	-7.2E-5	1.34E-4		2640.32	2.06664E-4	-1.78995E-4	-1.82964E-4	-2.55074E-4	-1.84895E-4
2355.84489	-3.27E-4	-1.58E-4	8.1E-5	-8.8E-5	1.8E-4		2355.84489	-4.9E-5	1.35E-4	-7.2E-5	-6E-5	1.17E-4		2641.28	1.50351E-4	-2.06029E-4	-2.08233E-4	-2.67355E-4	-2.12042E-4
2354.88057	-2.73E-4	-1.32E-4	8E-5	-6.1E-5	1.78E-4		2354.88057	-2.7E-5	1.4E-4	-6.4E-5	-6.6E-5	7.5E-5		2642.25	1.31458E-4	-2.22364E-4	-2.23318E-4	-2.95626E-4	-2.39953E-4
2353.91624	-2.38E-4	-1.17E-4	1.2E-4	-3.5E-5	2E-4		2353.91624	-7E-5	1.17E-4	-1.09E-4	-9.7E-5	3.2E-5		2643.21	1.20066E-4	-2.09952E-4	-2.02868E-4	-3.41667E-4	-2.60953E-4
2352.95192	-2.37E-4	-1.07E-4	1.81E-4	-1E-5	2.37E-4		2352.95192	-1.3E-4	8.4E-5	-1.57E-4	-1E-4	1.2E-5		2644.18	1.03008E-4	-1.94196E-4	-1.84735E-4	-3.77567E-4	-2.92011E-4
2351.98759	-2.61E-4	-1.14E-4	1.94E-4	1E-6	2.46E-4		2351.98759	-1.52E-4	7.2E-5	-1.77E-4	-7.6E-5	1.1E-5		2645.14	1.44925E-4	-1.80235E-4	-2.02116E-4	-3.76839E-4	-3.30724E-4
2351.02327	-2.83E-4	-1.28E-4	1.52E-4	-4E-6	2.35E-4		2351.02327	-1.34E-4	9E-5	-1.64E-4	-4E-5	2.6E-5		2646.11	2.2525E-4	-1.71797E-4	-2.3447E-4	-3.69174E-4	-3.32691E-4
2350.05895	-2.81E-4	-1.19E-4	1.25E-4	5E-6	2.66E-4		2350.05895	-9.1E-5	1.26E-4	-1.12E-4	4E-6	5.8E-5		2647.07	2.56587E-4	-1.79905E-4	-2.49799E-4	-3.83409E-4	-3.01959E-4
2349.09462	-2.77E-4	-9.2E-5	1.43E-4	4.2E-5	3.34E-4		2349.09462	-4.1E-5	1.72E-4	-3.1E-5	4.2E-5	1.15E-4		2648.04	2.59375E-4	-1.77121E-4	-2.34269E-4	-3.99467E-4	-2.75889E-4
2348.1303	-2.84E-4	-5.7E-5	1.86E-4	9.3E-5	3.89E-4		2348.1303	1.1E-5	2.27E-4	5.4E-5	9.5E-5	2.05E-4		2649	2.76595E-4	-1.79775E-4	-2.29001E-4	-4.12293E-4	-2.71605E-4
2347.16597	-2.58E-4	5E-6	2.6E-4	1.66E-4	4.44E-4		2347.16597	5.6E-5	2.82E-4	1.31E-4	1.82E-4	3.12E-4		2649.96	2.74288E-4	-2.23601E-4	-2.59008E-4	-4.39264E-4	-3.07247E-4
2346.20165	-1.83E-4	9.2E-5	3.65E-4	2.51E-4	5.21E-4		2346.20165	8.1E-5	3.41E-4	2.12E-4	2.76E-4	4.11E-4		2650.93	2.55631E-4	-2.62327E-4	-2.82643E-4	-4.49128E-4	-3.6332E-4
2345.23732	-1.3E-4	1.77E-4	4.64E-4	3.24E-4	6.04E-4		2345.23732	7.5E-5	3.99E-4	2.87E-4	3.49E-4	4.98E-4		2651.89	2.5907E-4	-2.62972E-4	-2.80285E-4	-4.24853E-4	-3.98096E-4
2344.273	-1.33E-4	2.47E-4	5.4E-4	4.04E-4	6.91E-4		2344.273	6E-5	4.54E-4	3.5E-4	4.2E-4	5.72E-4		2652.86	2.61916E-4	-2.60171E-4	-2.88021E-4	-4.19218E-4	-4.21574E-4
2343.30867	-1.4E-4	3.2E-4	6.12E-4	5.33E-4	8.08E-4		2343.30867	7.9E-5	5.21E-4	4.3E-4	5.09E-4	6.51E-4		2653.82	2.29992E-4	-2.77301E-4	-3.36768E-4	-4.56303E-4	-4.52684E-4
2342.34435	-8.9E-5	4.35E-4	7.4E-4	7.1E-4	9.77E-4		2342.34435	1.12E-4	5.88E-4	5.11E-4	5.99E-4	7.44E-4		2654.79	1.96077E-4	-2.88444E-4	-3.84118E-4	-4.96317E-4	-4.72749E-4
2341.38002	3.7E-5	6.21E-4	9.75E-4	9.29E-4	0.00122		2341.38002	1.03E-4	6.29E-4	5.53E-4	6.64E-4	8.11E-4		2655.75	1.9012E-4	-2.77964E-4	-3.95587E-4	-5.19985E-4	-4.96047E-4
2340.4157	1.87E-4	8.51E-4	0.00127	0.0012	0.00152		2340.4157	6.5E-5	6.32E-4	5.5E-4	6.72E-4	8.16E-4		2656.71	1.91554E-4	-2.68212E-4	-4.07062E-4	-5.43451E-4	-5.49713E-4
2339.45137	3.07E-4	0.00109	0.00157	0.00151	0.00182		2339.45137	5.4E-5	5.98E-4	5.35E-4	6.24E-4	7.83E-4		2657.68	2.06558E-4	-2.7051E-4	-4.16534E-4	-5.55033E-4	-5.68554E-4
2338.48705	4.15E-4	0.00135	0.00187	0.00185	0.00215		2338.48705	7.9E-5	5.7E-4	5.26E-4	5.65E-4	7.43E-4		2658.64	2.45202E-4	-2.91813E-4	-4.05781E-4	-5.46668E-4	-5.14412E-4
2337.52273	5.38E-4	0.00161	0.00215	0.00214	0.00247		2337.52273	9.4E-5	5.61E-4	4.97E-4	5.14E-4	6.9E-4		2659.61	2.64218E-4	-3.10497E-4	-4.04598E-4	-5.52274E-4	-4.77191E-4
2336.5584	6.1E-4	0.00172	0.00226	0.00225	0.00261		2336.5584	7.6E-5	5.31E-4	4.32E-4	4.69E-4	6.15E-4		2660.57	2.49587E-4	-2.87207E-4	-4.16009E-4	-5.78601E-4	-4.89768E-4
2335.59408	5.39E-4	0.00156	0.00207	0.00206	0.00244		2335.59408	5.1E-5	4.6E-4	3.42E-4	4.18E-4	5.27E-4		2661.54	2.44925E-4	-2.52834E-4	-4.11004E-4	-6.01009E-4	-4.95743E-4
2334.62975	3.45E-4	0.00118	0.00165	0.00161	0.00199		2334.62975	4.7E-5	3.73E-4	2.42E-4	3.39E-4	4.46E-4		2662.5	2.75951E-4	-2.40369E-4	-3.76355E-4	-6.0869E-4	-4.94411E-4
2333.66543	1.36E-4	7.61E-4	0.00118	0.00111	0.00144		2333.66543	4.8E-5	3.07E-4	1.47E-4	2.32E-4	3.7E-4		2663.46	3.04608E-4	-2.32631E-4	-3.33965E-4	-5.94841E-4	-5.07854E-4
2332.7011	-3E-6	4.54E-4	8.24E-4	7.28E-4	9.95E-4		2332.7011	3.3E-5	2.7E-4	5.7E-5	1.22E-4	2.78E-4		2664.43	2.84348E-4	-2.42369E-4	-3.42926E-4	-5.74125E-4	-5.19613E-4
2331.73678	-6.2E-5	2.84E-4	6.02E-4	5E-4	7.36E-4		2331.73678	-1E-6	2.28E-4	-3.2E-5	4.7E-5	1.84E-4		2665.39	2.55534E-4	-2.94274E-4	-4.02115E-4	-5.83187E-4	-5.19672E-4
2330.77245	-8.4E-5	1.82E-4	4.65E-4	3.39E-4	6.12E-4		2330.77245	-4.8E-5	1.63E-4	-9.6E-5	1.1E-5	1.22E-4		2666.36	2.72421E-4	-3.55816E-4	-4.27043E-4	-6.16133E-4	-5.31791E-4
2329.80813	-1.12E-4	9.3E-5	3.64E-4	2.11E-4	5.24E-4		2329.80813	-7.9E-5	1.08E-4	-1.15E-4	-1E-5	9.7E-5		2667.32	2.96816E-4	-3.74189E-4	-4.03767E-4	-6.40709E-4	-5.55968E-4
2328.8438	-1.42E-4	4.5E-5	2.99E-4	1.42E-4	4.49E-4		2328.8438	-8.5E-5	8.2E-5	-1.09E-4	-3.3E-5	8.5E-5		2668.29	2.85782E-4	-3.66116E-4	-4.00247E-4	-6.60839E-4	-5.83023E-4
2327.87948	-1.63E-4	4.2E-5	2.69E-4	1.3E-4	4.16E-4		2327.87948	-8.4E-5	8.4E-5	-1.05E-4	-5.6E-5	6.7E-5		2669.25	2.67766E-4	-3.82576E-4	-4.31392E-4	-6.84069E-4	-6.46401E-4
2326.91516	-1.88E-4	2.8E-5	2.4E-4	1.22E-4	4.08E-4		2326.91516	-7.1E-5	1.15E-4	-9.5E-5	-5.8E-5	6.8E-5		2670.21	2.61459E-4	-4.00465E-4	-4.64369E-4	-7.06106E-4	-7.16593E-4
2325.95083	-2.14E-4	-2E-6	2.14E-4	9.7E-5	4.08E-4		2325.95083	-4.7E-5	1.56E-4	-8.7E-5	-2.7E-5	1.03E-4		2671.18	2.3563E-4	-3.87521E-4	-4.94007E-4	-7.29049E-4	-7.30433E-4
2324.98651	-2.23E-4	-1E-5	2.35E-4	9.2E-5	4.13E-4		2324.98651	-3.8E-5	1.65E-4	-1.01E-4	0	1.28E-4		2672.14	1.96869E-4	-3.90444E-4	-5.26557E-4	-7.48107E-4	-7.28164E-4
2324.02218	-2.12E-4	1.1E-5	2.78E-4	1.07E-4	4.08E-4		2324.02218	-4.7E-5	1.22E-4	-1.18E-4	-9E-6	1.12E-4		2673.11	1.78814E-4	-4.31238E-4	-5.53578E-4	-7.6809E-4	-7.48968E-4
2323.05786	-1.9E-4	2E-5	2.81E-4	1.05E-4	3.86E-4		2323.05786	-4.2E-5	6.7E-5	-1.21E-4	-4.2E-5	8.4E-5		2674.07	1.58517E-4	-4.62359E-4	-5.72802E-4	-7.87809E-4	-7.51821E-4
2322.09353	-1.81E-4	-4E-6	2.46E-4	7.4E-5	3.49E-4		2322.09353	-3.6E-5	5.3E-5	-1.3E-4	-7E-5	6.3E-5		2675.04	1.07896E-4	-4.77929E-4	-6.01053E-4	-7.97827E-4	-7.34853E-4
2321.12921	-2.05E-4	-4.3E-5	2E-4	2.8E-5	3.09E-4		2321.12921	-5.4E-5	7.3E-5	-1.4E-4	-9.2E-5	4.2E-5		2676	6.6096E-5	-4.93867E-4	-6.26964E-4	-8.0687E-4	-7.65154E-4
2320.16488	-2.47E-4	-7.3E-5	1.38E-4	-1.6E-5	2.84E-4		2320.16488	-7.6E-5	7.7E-5	-1.37E-4	-1.32E-4	8E-6		2676.96	8.70526E-5	-4.8843E-4	-6.11786E-4	-8.13857E-4	-8.33403E-4
2319.20056	-2.78E-4	-8.2E-5	7.5E-5	-5.7E-5	2.68E-4		2319.20056	-8.3E-5	6.2E-5	-1.51E-4	-1.9E-4	-3.3E-5		2677.93	1.40708E-4	-4.7547E-4	-5.73926E-4	-8.10077E-4	-8.47133E-4
2318.23623	-2.82E-4	-6.7E-5	5E-5	-8.9E-5	2.55E-4		2318.23623	-6.5E-5	7.4E-5	-1.73E-4	-2.14E-4	-5E-5		2678.89	1.53057E-4	-4.82796E-4	-5.58969E-4	-8.10949E-4	-8.18981E-4
2317.27191	-2.59E-4	-5.1E-5	6.2E-5	-8.9E-5	2.51E-4		2317.27191	-3.6E-5	9.1E-5	-1.7E-4	-1.96E-4	-3.4E-5		2679.86	1.26883E-4	-4.9087E-4	-5.65104E-4	-8.35983E-4	-8.30255E-4
2316.30759	-2.45E-4	-7.4E-5	7.2E-5	-8.3E-5	2.34E-4		2316.30759	-3.5E-5	5.8E-5	-1.66E-4	-1.78E-4	-6E-6		2680.82	1.09047E-4	-4.90304E-4	-5.74376E-4	-8.70554E-4	-8.715E-4
2315.34326	-2.63E-4	-1.26E-4	6.9E-5	-9.5E-5	1.93E-4		2315.34326	-5.4E-5	2.1E-5	-1.76E-4	-1.71E-4	1.1E-5		2681.79	1.14623E-4	-5.00869E-4	-5.93279E-4	-8.92647E-4	-9.03692E-4
2314.37894	-2.82E-4	-1.64E-4	7E-5	-1.1E-4	1.57E-4		2314.37894	-5.5E-5	3.7E-5	-1.8E-4	-1.57E-4	1.3E-5		2682.75	1.39322E-4	-5.14209E-4	-6.31314E-4	-8.95694E-4	-9.2195E-4
2313.41461	-2.97E-4	-1.79E-4	7E-5	-1.13E-4	1.44E-4		2313.41461	-4.3E-5	6.2E-5	-1.95E-4	-1.41E-4	5E-6		2683.72	1.79309E-4	-4.87529E-4	-6.60211E-4	-8.79094E-4	-9.17755E-4
2312.45029	-3.23E-4	-1.91E-4	5.6E-5	-1.1E-4	1.47E-4		2312.45029	-4.2E-5	6E-5	-2.29E-4	-1.38E-4	-1.4E-5		2684.68	2.04831E-4	-4.47281E-4	-6.70537E-4	-8.7925E-4	-9.00317E-4
2311.48596	-3.38E-4	-1.97E-4	4.7E-5	-1.18E-4	1.49E-4		2311.48596	-5.2E-5	5.9E-5	-2.35E-4	-1.37E-4	-3.4E-5		2685.64	1.80032E-4	-4.65054E-4	-6.97784E-4	-9.23336E-4	-9.08058E-4
2310.52164	-3.19E-4	-1.85E-4	6.3E-5	-1.16E-4	1.49E-4		2310.52164	-5.8E-5	6.9E-5	-2E-4	-1.35E-4	-3.7E-5		2686.61	1.32035E-4	-5.0592E-4	-7.46716E-4	-9.74018E-4	-9.51093E-4
2309.55731	-2.9E-4	-1.63E-4	9E-5	-8.6E-5	1.59E-4		2309.55731	-5.2E-5	7E-5	-1.77E-4	-1.36E-4	-1.8E-5		2687.57	1.09479E-4	-5.11445E-4	-7.83358E-4	-0.001	-9.9327E-4
2308.59299	-2.84E-4	-1.56E-4	8.4E-5	-6.8E-5	1.64E-4		2308.59299	-4.4E-5	5.6E-5	-1.9E-4	-1.44E-4	4E-6		2688.54	1.14962E-4	-5.15889E-4	-7.69556E-4	-0.00102	-0.00101
2307.62866	-2.81E-4	-1.54E-4	5.2E-5	-7.1E-5	1.45E-4		2307.62866	-5.3E-5	4E-5	-2.13E-4	-1.55E-4	-1E-6		2689.5	1.36722E-4	-5.46444E-4	-7.15535E-4	-0.00101	-0.00102
2306.66434	-2.43E-4	-1.29E-4	4.8E-5	-5.9E-5	1.31E-4		2306.66434	-7.6E-5	3.3E-5	-2.21E-4	-1.62E-4	-3E-5		2690.47	1.69564E-4	-5.64937E-4	-6.86765E-4	-9.79133E-4	-0.00103
2305.70002	-2.02E-4	-1.02E-4	5.2E-5	-6.6E-5	1.38E-4		2305.70002	-1.12E-4	2E-5	-2.34E-4	-1.77E-4	-6.2E-5		2691.43	2.0412E-4	-5.38182E-4	-6.96469E-4	-9.37406E-4	-0.00104
2304.73569	-2.17E-4	-1.19E-4	2.3E-5	-1.23E-4	1.44E-4		2304.73569	-1.37E-4	0	-2.47E-4	-1.9E-4	-8.2E-5		2692.39	2.4711E-4	-4.88393E-4	-6.90784E-4	-9.01949E-4	-0.00102
2303.77137	-2.76E-4	-1.66E-4	-1.2E-5	-1.81E-4	1.4E-4		2303.77137	-1.13E-4	4E-6	-2.17E-4	-1.68E-4	-8.2E-5		2693.36	2.89723E-4	-4.75958E-4	-6.62953E-4	-8.97612E-4	-9.72997E-4
2302.80704	-3.25E-4	-1.85E-4	-7E-6	-1.97E-4	1.23E-4		2302.80704	-7.3E-5	3.1E-5	-1.68E-4	-1.46E-4	-8.1E-5		2694.32	2.69178E-4	-5.31305E-4	-6.65091E-4	-9.58864E-4	-9.50042E-4
2301.84272	-3.46E-4	-1.55E-4	1.8E-5	-1.79E-4	1.02E-4		2301.84272	-6.3E-5	3.9E-5	-1.57E-4	-1.7E-4	-8.2E-5		2695.29	1.77659E-4	-5.93547E-4	-7.07831E-4	-0.00104	-9.9292E-4
2300.87839	-3.6E-4	-1.29E-4	1E-5	-1.52E-4	1.02E-4		2300.87839	-6.5E-5	2.4E-5	-1.73E-4	-2.08E-4	-6.1E-5		2696.25	1.05515E-4	-5.95272E-4	-7.52438E-4	-0.00107	-0.00104
2299.91407	-3.81E-4	-1.49E-4	-1.9E-5	-1.37E-4	1.21E-4		2299.91407	-6E-5	1.8E-5	-1.85E-4	-2.18E-4	-3.3E-5		2697.22	1.1906E-4	-5.56864E-4	-7.59907E-4	-0.00105	-0.00104
2298.94974	-3.83E-4	-1.78E-4	-3.5E-5	-1.34E-4	1.29E-4		2298.94974	-6.1E-5	2.9E-5	-1.91E-4	-2.12E-4	-3.5E-5		2698.18	1.86086E-4	-5.21127E-4	-7.32478E-4	-9.9599E-4	-0.00103
2297.98542	-3.42E-4	-1.9E-4	-3.8E-5	-1.24E-4	1.42E-4		2297.98542	-7.1E-5	3.4E-5	-1.96E-4	-2.05E-4	-7.5E-5		2699.14	2.15985E-4	-5.12581E-4	-7.41657E-4	-9.83525E-4	-0.00103
2297.02109	-2.98E-4	-1.91E-4	-3E-5	-1.11E-4	1.77E-4		2297.02109	-8.4E-5	3.3E-5	-2.06E-4	-1.99E-4	-1.18E-4		2700.11	1.90493E-4	-5.17502E-4	-8.12523E-4	-0.00103	-0.00106
2296.05677	-2.96E-4	-1.81E-4	-1.3E-5	-1.19E-4	2E-4		2296.05677	-9.1E-5	3.7E-5	-2.21E-4	-1.98E-4	-1.28E-4		2701.07	1.79362E-4	-4.97181E-4	-8.60162E-4	-0.00108	-0.00107
2295.09245	-2.96E-4	-1.7E-4	8E-6	-1.4E-4	1.84E-4		2295.09245	-8.2E-5	4.7E-5	-2.31E-4	-1.98E-4	-1.11E-4		2702.04	1.99866E-4	-4.80894E-4	-8.53218E-4	-0.00108	-0.00108
2294.12812	-2.64E-4	-1.62E-4	3.9E-5	-1.36E-4	1.62E-4		2294.12812	-6.9E-5	6.3E-5	-2.27E-4	-1.74E-4	-8.8E-5		2703	2.13463E-4	-4.97002E-4	-8.49295E-4	-0.00107	-0.00109
2293.1638	-2.38E-4	-1.5E-4	7E-5	-1.12E-4	1.7E-4		2293.1638	-6.1E-5	6.7E-5	-2.2E-4	-1.38E-4	-7.1E-5		2703.97	2.17658E-4	-5.1241E-4	-8.58091E-4	-0.00109	-0.00109
2292.19947	-2.4E-4	-1.46E-4	7.4E-5	-8.2E-5	1.98E-4		2292.19947	-5.7E-5	5.4E-5	-2.3E-4	-1.21E-4	-7.2E-5		2704.93	2.29564E-4	-5.33968E-4	-8.46453E-4	-0.0011	-0.00111
2291.23515	-2.59E-4	-1.64E-4	4.9E-5	-6.6E-5	2.1E-4		2291.23515	-5.5E-5	4.3E-5	-2.46E-4	-1.19E-4	-7.8E-5		2705.89	2.22839E-4	-5.98453E-4	-8.28572E-4	-0.00113	-0.00115
2290.27082	-2.95E-4	-1.89E-4	2.4E-5	-7.7E-5	1.76E-4		2290.27082	-5.8E-5	3.6E-5	-2.58E-4	-1.4E-4	-7.6E-5		2706.86	1.73226E-4	-6.86798E-4	-8.57312E-4	-0.00117	-0.00121
2289.3065	-3.36E-4	-1.97E-4	2.3E-5	-8.5E-5	1.21E-4		2289.3065	-6.8E-5	3.3E-5	-2.74E-4	-1.98E-4	-7.9E-5		2707.82	1.41997E-4	-7.14984E-4	-9.15501E-4	-0.00117	-0.00126
2288.34217	-3.54E-4	-1.91E-4	4.2E-5	-8.3E-5	1.03E-4		2288.34217	-8.1E-5	3.6E-5	-2.83E-4	-2.44E-4	-8.4E-5		2708.79	1.71755E-4	-6.46096E-4	-9.31475E-4	-0.00112	-0.00125
2287.37785	-3.5E-4	-1.86E-4	5.7E-5	-9.6E-5	1.28E-4		2287.37785	-9.2E-5	3.8E-5	-2.64E-4	-2.32E-4	-7.6E-5		2709.75	1.87214E-4	-5.82397E-4	-9.28558E-4	-0.0011	-0.00122
2286.41352	-3.53E-4	-1.88E-4	5.4E-5	-1.12E-4	1.59E-4		2286.41352	-8.8E-5	3.8E-5	-2.27E-4	-1.92E-4	-4.7E-5		2710.72	1.4941E-4	-6.00714E-4	-9.52981E-4	-0.00115	-0.00123
2285.4492	-3.58E-4	-2.03E-4	4.3E-5	-1.31E-4	1.64E-4		2285.4492	-6.1E-5	4.4E-5	-1.99E-4	-1.68E-4	-2E-5		2711.68	1.42224E-4	-6.26031E-4	-9.47852E-4	-0.00118	-0.00124
2284.48488	-3.41E-4	-2.33E-4	3.6E-5	-1.64E-4	1.34E-4		2284.48488	-4.7E-5	4.8E-5	-2.04E-4	-1.68E-4	-3.4E-5		2712.64	2.04489E-4	-5.91144E-4	-8.80539E-4	-0.00114	-0.00119
2283.52055	-3.2E-4	-2.45E-4	2.8E-5	-1.84E-4	9.1E-5		2283.52055	-6.5E-5	5E-5	-2.25E-4	-1.9E-4	-6.8E-5		2713.61	2.66384E-4	-5.41806E-4	-8.18778E-4	-0.00108	-0.00113
2282.55623	-3.17E-4	-2.2E-4	2.5E-5	-1.63E-4	8.5E-5		2282.55623	-8.1E-5	5.9E-5	-2.27E-4	-2.03E-4	-6.4E-5		2714.57	2.74938E-4	-5.28574E-4	-8.24105E-4	-0.00109	-0.00114
2281.5919	-3.25E-4	-2.07E-4	3.3E-5	-1.35E-4	1.23E-4		2281.5919	-7.5E-5	5.6E-5	-2.2E-4	-1.84E-4	-3.4E-5		2715.54	2.42665E-4	-5.39266E-4	-8.76646E-4	-0.00116	-0.00119
2280.62758	-3.21E-4	-2.2E-4	4.4E-5	-1.25E-4	1.61E-4		2280.62758	-5.1E-5	3.2E-5	-2.32E-4	-1.64E-4	-2.5E-5		2716.5	2.04053E-4	-5.62694E-4	-9.0744E-4	-0.0012	-0.00126
2279.66325	-3.02E-4	-2.22E-4	4.8E-5	-1.27E-4	1.86E-4		2279.66325	-2.5E-5	1.5E-5	-2.46E-4	-1.69E-4	-3.3E-5		2717.47	1.815E-4	-6.05498E-4	-9.02131E-4	-0.00124	-0.00133
2278.69893	-2.9E-4	-2.05E-4	5.2E-5	-1.27E-4	1.84E-4		2278.69893	-1.6E-5	9E-6	-2.42E-4	-1.83E-4	-3.8E-5		2718.43	1.86544E-4	-6.48152E-4	-8.92524E-4	-0.00128	-0.00135
2277.7346	-2.77E-4	-1.77E-4	6.7E-5	-1.12E-4	1.54E-4		2277.7346	-2.8E-5	1.2E-5	-2.3E-4	-1.96E-4	-3.3E-5		2719.4	1.99597E-4	-6.75529E-4	-8.9309E-4	-0.00131	-0.00133
2276.77028	-2.62E-4	-1.32E-4	8.5E-5	-8.6E-5	1.29E-4		2276.77028	-4.1E-5	2.7E-5	-2.22E-4	-2.06E-4	-2.8E-5		2720.36	1.69858E-4	-7.08733E-4	-9.30995E-4	-0.00133	-0.00132
2275.80595	-2.69E-4	-8.4E-5	8.7E-5	-8.2E-5	1.28E-4		2275.80595	-4.2E-5	3.3E-5	-2.12E-4	-1.87E-4	-2.6E-5		2721.32	1.14966E-4	-7.40819E-4	-9.88211E-4	-0.00134	-0.00135
2274.84163	-2.84E-4	-7.7E-5	7.1E-5	-9.9E-5	1.43E-4		2274.84163	-4.1E-5	2.6E-5	-2.02E-4	-1.5E-4	-3.7E-5		2722.29	1.17261E-4	-7.2797E-4	-9.93282E-4	-0.00128	-0.00136
2273.87731	-2.82E-4	-1.06E-4	5.6E-5	-1.06E-4	1.72E-4		2273.87731	-5.1E-5	3.1E-5	-2.07E-4	-1.36E-4	-6.9E-5		2723.25	1.78222E-4	-6.77772E-4	-9.61956E-4	-0.00118	-0.00133
2272.91298	-2.81E-4	-1.28E-4	6.3E-5	-9.2E-5	1.96E-4		2272.91298	-5.6E-5	5.3E-5	-2.17E-4	-1.41E-4	-8.7E-5		2724.22	2.19226E-4	-6.4294E-4	-9.60581E-4	-0.00112	-0.0013
2271.94866	-2.96E-4	-1.27E-4	7.4E-5	-7.1E-5	1.92E-4		2271.94866	-5.2E-5	8E-5	-2.06E-4	-1.47E-4	-7.8E-5		2725.18	2.07908E-4	-6.57856E-4	-9.97238E-4	-0.00115	-0.00131
2270.98433	-3.12E-4	-1.25E-4	6.9E-5	-7.1E-5	1.76E-4		2270.98433	-6E-5	8.7E-5	-1.94E-4	-1.79E-4	-7.5E-5		2726.15	1.84156E-4	-7.17815E-4	-0.00103	-0.00122	-0.00135
2270.02001	-3.24E-4	-1.37E-4	5.5E-5	-1.03E-4	1.63E-4		2270.02001	-8.3E-5	7E-5	-2.18E-4	-2.36E-4	-9E-5		2727.11	1.75331E-4	-7.66683E-4	-0.00105	-0.00128	-0.0014
2269.05568	-3.37E-4	-1.63E-4	3.6E-5	-1.48E-4	1.38E-4		2269.05568	-1.01E-4	5.5E-5	-2.51E-4	-2.68E-4	-1.05E-4		2728.07	1.72243E-4	-7.66814E-4	-0.00109	-0.00133	-0.00144
2268.09136	-3.42E-4	-1.9E-4	1.3E-5	-1.83E-4	1.1E-4		2268.09136	-9.5E-5	5.7E-5	-2.51E-4	-2.53E-4	-9.8E-5		2729.04	1.68771E-4	-7.58532E-4	-0.00113	-0.00137	-0.00147
2267.12703	-3.34E-4	-2.02E-4	0	-2E-4	9.5E-5		2267.12703	-7.4E-5	5.9E-5	-2.3E-4	-2.25E-4	-7.9E-5		2730	1.5609E-4	-7.67153E-4	-0.00114	-0.00136	-0.0015
2266.16271	-3.11E-4	-1.85E-4	6E-6	-1.85E-4	9.1E-5		2266.16271	-5.8E-5	5.6E-5	-2.18E-4	-2.05E-4	-6.3E-5		2730.97	1.31853E-4	-7.69973E-4	-0.00114	-0.00134	-0.00153
2265.19838	-2.83E-4	-1.5E-4	2.1E-5	-1.6E-4	1.1E-4		2265.19838	-4.8E-5	4.8E-5	-2.26E-4	-1.95E-4	-4.1E-5		2731.93	1.29662E-4	-7.61967E-4	-0.00113	-0.00139	-0.00155
2264.23406	-2.83E-4	-1.49E-4	2.8E-5	-1.59E-4	1.35E-4		2264.23406	-4.6E-5	2.8E-5	-2.4E-4	-2.06E-4	-3E-5		2732.9	1.5061E-4	-7.6865E-4	-0.00114	-0.00147	-0.00155
2263.26973	-3.15E-4	-1.89E-4	3.2E-5	-1.77E-4	1.42E-4		2263.26973	-3.6E-5	1.7E-5	-2.33E-4	-2.24E-4	-3.3E-5		2733.86	1.45543E-4	-8.07166E-4	-0.00113	-0.00149	-0.00154
2262.30541	-3.39E-4	-2.2E-4	4.5E-5	-1.91E-4	1.55E-4		2262.30541	-1.1E-5	3.4E-5	-2.2E-4	-2.21E-4	-3.7E-5		2734.82	1.33052E-4	-8.30099E-4	-0.00108	-0.00145	-0.0015
2261.34109	-3.46E-4	-2.34E-4	4.5E-5	-1.93E-4	1.64E-4		2261.34109	-6E-6	5.4E-5	-2.18E-4	-2.07E-4	-5.6E-5		2735.79	1.51694E-4	-7.97946E-4	-0.00103	-0.0014	-0.00147
2260.37676	-3.61E-4	-2.41E-4	1.9E-5	-1.87E-4	1.37E-4		2260.37676	-3.5E-5	4.5E-5	-2.18E-4	-2.12E-4	-8.6E-5		2736.75	1.63421E-4	-7.74506E-4	-0.00105	-0.00141	-0.0015
2259.41244	-3.73E-4	-2.09E-4	1.7E-5	-1.66E-4	1.15E-4		2259.41244	-7.5E-5	2.3E-5	-2.2E-4	-2.27E-4	-1.04E-4		2737.72	1.53624E-4	-8.05732E-4	-0.00112	-0.00145	-0.00155
2258.44811	-3.66E-4	-1.52E-4	4.7E-5	-1.3E-4	1.42E-4		2258.44811	-1.01E-4	3E-6	-2.29E-4	-2.3E-4	-1.12E-4		2738.68	1.28597E-4	-8.66916E-4	-0.00118	-0.00151	-0.0016
2257.48379	-3.42E-4	-1.17E-4	6.3E-5	-9.4E-5	1.89E-4		2257.48379	-1.09E-4	-2.8E-5	-2.53E-4	-2.31E-4	-1.26E-4		2739.65	6.52149E-5	-9.3589E-4	-0.00124	-0.00155	-0.00167
2256.51946	-2.91E-4	-9.9E-5	5.7E-5	-6.7E-5	2.07E-4		2256.51946	-1.06E-4	-4.9E-5	-2.84E-4	-2.36E-4	-1.38E-4		2740.61	-5.81145E-7	-9.75363E-4	-0.00127	-0.00159	-0.00173
2255.55514	-2.46E-4	-1E-4	4.5E-5	-7.8E-5	1.83E-4		2255.55514	-1.05E-4	-2.6E-5	-3E-4	-2.39E-4	-1.29E-4		2741.57	-1.12094E-5	-9.63606E-4	-0.00128	-0.00161	-0.00173
2254.59081	-2.69E-4	-1.39E-4	3.6E-5	-1.29E-4	1.55E-4		2254.59081	-1.12E-4	1.2E-5	-2.97E-4	-2.44E-4	-1.12E-4		2742.54	2.37487E-5	-9.19513E-4	-0.00128	-0.00159	-0.00169
2253.62649	-3.37E-4	-1.78E-4	2.7E-5	-1.74E-4	1.56E-4		2253.62649	-9.8E-5	3.8E-5	-2.79E-4	-2.41E-4	-1.07E-4		2743.5	6.35497E-5	-8.5444E-4	-0.00128	-0.00154	-0.00165
2252.66216	-3.66E-4	-1.86E-4	1.5E-5	-1.9E-4	1.64E-4		2252.66216	-5.1E-5	6.7E-5	-2.55E-4	-2.27E-4	-1.06E-4		2744.47	7.62455E-5	-8.02267E-4	-0.00127	-0.00153	-0.00163
2251.69784	-3.39E-4	-1.81E-4	1.7E-5	-1.77E-4	1.57E-4		2251.69784	-2.4E-5	8.1E-5	-2.45E-4	-2.29E-4	-1.09E-4		2745.43	7.58432E-5	-7.85783E-4	-0.00124	-0.00153	-0.00164
2250.73352	-3.26E-4	-2.01E-4	1.7E-5	-1.52E-4	1.36E-4		2250.73352	-5.3E-5	6.4E-5	-2.41E-4	-2.43E-4	-1.11E-4		2746.4	1.01089E-4	-7.73326E-4	-0.00121	-0.00149	-0.00162
2249.76919	-3.47E-4	-2.36E-4	2E-6	-1.33E-4	1.13E-4		2249.76919	-9.7E-5	5.8E-5	-2.36E-4	-2.41E-4	-1E-4		2747.36	1.40052E-4	-7.78448E-4	-0.00122	-0.00148	-0.00157
2248.80487	-3.47E-4	-2.36E-4	1.3E-5	-1.09E-4	1.16E-4		2248.80487	-1.17E-4	6.2E-5	-2.57E-4	-2.43E-4	-1.02E-4		2748.32	1.62866E-4	-8.21989E-4	-0.00125	-0.00152	-0.00155
2247.84054	-3.19E-4	-2.02E-4	5.3E-5	-9.4E-5	1.37E-4		2247.84054	-1.16E-4	4.7E-5	-2.81E-4	-2.52E-4	-1.28E-4		2749.29	1.79593E-4	-8.5225E-4	-0.00125	-0.00153	-0.00158
2246.87622	-3.05E-4	-1.76E-4	7.6E-5	-1.05E-4	1.43E-4		2246.87622	-1.03E-4	2.2E-5	-2.76E-4	-2.5E-4	-1.38E-4		2750.25	1.92877E-4	-8.56224E-4	-0.00123	-0.0015	-0.00163
2245.91189	-3.26E-4	-1.75E-4	6.4E-5	-1.25E-4	1.34E-4		2245.91189	-8.2E-5	4E-6	-2.67E-4	-2.47E-4	-1.34E-4		2751.22	1.84659E-4	-8.53717E-4	-0.00123	-0.0015	-0.00169
2244.94757	-3.62E-4	-1.94E-4	3.9E-5	-1.37E-4	1.36E-4		2244.94757	-7.4E-5	2E-6	-2.74E-4	-2.36E-4	-1.3E-4		2752.18	1.76091E-4	-8.24429E-4	-0.00126	-0.00153	-0.00171
2243.98324	-3.78E-4	-2.07E-4	2.7E-5	-1.44E-4	1.44E-4		2243.98324	-9.7E-5	1.2E-5	-2.78E-4	-2.16E-4	-1.17E-4		2753.15	1.78251E-4	-7.96303E-4	-0.00128	-0.00156	-0.00168
2243.01892	-3.65E-4	-1.91E-4	3.1E-5	-1.51E-4	1.34E-4		2243.01892	-1.21E-4	1.9E-5	-2.63E-4	-1.99E-4	-9E-5		2754.11	1.61245E-4	-8.15239E-4	-0.00127	-0.00158	-0.00165
2242.05459	-3.46E-4	-1.76E-4	2.5E-5	-1.62E-4	1.17E-4		2242.05459	-1.17E-4	3.3E-5	-2.44E-4	-1.89E-4	-6.4E-5		2755.08	1.48777E-4	-8.42962E-4	-0.00125	-0.00159	-0.00165
2241.09027	-3.36E-4	-1.88E-4	5E-6	-1.73E-4	1.16E-4		2241.09027	-1.14E-4	5E-5	-2.52E-4	-1.92E-4	-7.4E-5		2756.04	1.60076E-4	-8.42951E-4	-0.00124	-0.00158	-0.00164
2240.12595	-3.35E-4	-2.05E-4	1.1E-5	-1.63E-4	1.37E-4		2240.12595	-1.31E-4	4.5E-5	-2.78E-4	-2.03E-4	-1.12E-4		2757	1.40488E-4	-8.43424E-4	-0.00126	-0.0016	-0.00167
2239.16162	-3.31E-4	-1.98E-4	4.3E-5	-1.38E-4	1.66E-4		2239.16162	-1.31E-4	3.2E-5	-2.71E-4	-1.97E-4	-1.11E-4		2757.97	9.0789E-5	-8.65106E-4	-0.0013	-0.00165	-0.00174
2238.1973	-3.14E-4	-1.75E-4	6.1E-5	-1.26E-4	1.81E-4		2238.1973	-1.06E-4	4.9E-5	-2.31E-4	-1.74E-4	-7.5E-5		2758.93	6.58967E-5	-8.94245E-4	-0.00131	-0.00169	-0.00176
2237.23297	-3.05E-4	-1.61E-4	6.2E-5	-1.16E-4	1.9E-4		2237.23297	-9E-5	7.1E-5	-2.04E-4	-1.76E-4	-7.7E-5		2759.9	7.82572E-5	-9.09548E-4	-0.00131	-0.00171	-0.00173
2236.26865	-3.19E-4	-1.6E-4	5.8E-5	-1.04E-4	1.98E-4		2236.26865	-9.1E-5	6.5E-5	-2.14E-4	-2.1E-4	-1.19E-4		2760.86	1.419E-4	-9.07738E-4	-0.00131	-0.00172	-0.00169
2235.30432	-3.42E-4	-1.61E-4	4.1E-5	-1.06E-4	1.76E-4		2235.30432	-9E-5	5.6E-5	-2.32E-4	-2.32E-4	-1.4E-4		2761.83	2.30379E-4	-8.99564E-4	-0.0013	-0.0017	-0.00166
2234.34	-3.67E-4	-1.7E-4	1.7E-5	-1.16E-4	1.36E-4		2234.34	-1E-4	5.5E-5	-2.39E-4	-2.3E-4	-1.33E-4		2762.79	2.37133E-4	-8.89972E-4	-0.00127	-0.00166	-0.00166
2233.37567	-3.8E-4	-1.85E-4	4E-6	-1.15E-4	1.29E-4		2233.37567	-1.28E-4	3.2E-5	-2.52E-4	-2.26E-4	-1.18E-4		2763.75	1.59655E-4	-8.93742E-4	-0.00127	-0.00163	-0.00168
2232.41135	-3.66E-4	-1.93E-4	1.1E-5	-9.3E-5	1.54E-4		2232.41135	-1.41E-4	-4E-6	-2.65E-4	-2.21E-4	-1.01E-4		2764.72	1.15383E-4	-9.16664E-4	-0.00128	-0.00163	-0.00171
2231.44702	-3.41E-4	-1.84E-4	3E-5	-7.7E-5	1.72E-4		2231.44702	-1.18E-4	-7E-6	-2.52E-4	-2.17E-4	-9.4E-5		2765.68	1.22003E-4	-9.43303E-4	-0.00131	-0.00166	-0.00174
2230.4827	-3.2E-4	-1.62E-4	5.8E-5	-8.3E-5	1.75E-4		2230.4827	-8.4E-5	7E-6	-2.29E-4	-2.22E-4	-1.06E-4		2766.65	1.0667E-4	-9.70256E-4	-0.00136	-0.00171	-0.00179
2229.51838	-3.04E-4	-1.43E-4	9E-5	-8.8E-5	1.73E-4		2229.51838	-7.1E-5	-2E-6	-2.38E-4	-2.43E-4	-1.31E-4		2767.61	7.43419E-5	-9.8376E-4	-0.00141	-0.00179	-0.00187
2228.55405	-3.13E-4	-1.51E-4	1E-4	-1.05E-4	1.68E-4		2228.55405	-6.9E-5	-1.7E-5	-2.64E-4	-2.68E-4	-1.27E-4		2768.58	7.38502E-5	-9.68326E-4	-0.00147	-0.00185	-0.00192
2227.58973	-3.43E-4	-1.92E-4	6.7E-5	-1.51E-4	1.53E-4		2227.58973	-6E-5	-1.3E-5	-2.64E-4	-2.66E-4	-8.3E-5		2769.54	8.83192E-5	-9.59534E-4	-0.0015	-0.00186	-0.00193
2226.6254	-3.36E-4	-2.08E-4	3.4E-5	-1.67E-4	1.47E-4		2226.6254	-5.9E-5	-1.4E-5	-2.62E-4	-2.46E-4	-6.2E-5		2770.5	8.36477E-5	-9.86893E-4	-0.00147	-0.00184	-0.00191
2225.66108	-2.84E-4	-1.62E-4	4.7E-5	-1.14E-4	1.7E-4		2225.66108	-5.2E-5	-2E-5	-2.79E-4	-2.38E-4	-8.3E-5		2771.47	8.72314E-5	-0.00101	-0.00142	-0.00179	-0.00189
2224.69675	-2.53E-4	-1.11E-4	7.2E-5	-5.6E-5	1.93E-4		2224.69675	-3.9E-5	-1.1E-5	-2.9E-4	-2.4E-4	-1.12E-4		2772.43	1.21072E-4	-0.00101	-0.00139	-0.00176	-0.00191
2223.73243	-2.56E-4	-9.2E-5	7.8E-5	-5.1E-5	2.02E-4		2223.73243	-6.7E-5	-1E-5	-3.05E-4	-2.55E-4	-1.58E-4		2773.4	1.38171E-4	-9.96582E-4	-0.00137	-0.00175	-0.00193
2222.7681	-2.63E-4	-8.3E-5	9.2E-5	-6.8E-5	2.17E-4		2222.7681	-1.27E-4	-3.5E-5	-3.43E-4	-2.87E-4	-2.18E-4		2774.36	1.15328E-4	-9.81905E-4	-0.00137	-0.00176	-0.00193
2221.80378	-2.78E-4	-7.8E-5	1.07E-4	-7.7E-5	2.26E-4		2221.80378	-1.56E-4	-5.2E-5	-3.66E-4	-3E-4	-2.32E-4		2775.33	1.03399E-4	-9.60238E-4	-0.00139	-0.00178	-0.00191
2220.83945	-3.17E-4	-1.06E-4	8.5E-5	-9.4E-5	2.14E-4		2220.83945	-1.38E-4	-3.5E-5	-3.26E-4	-2.66E-4	-1.77E-4		2776.29	1.27137E-4	-9.63792E-4	-0.00143	-0.00181	-0.00191
2219.87513	-3.59E-4	-1.67E-4	3.3E-5	-1.29E-4	1.92E-4		2219.87513	-9.4E-5	6E-6	-2.43E-4	-2.08E-4	-8.8E-5		2777.25	1.40645E-4	-0.00102	-0.00146	-0.00185	-0.00194
2218.91081	-3.78E-4	-2.17E-4	-3E-6	-1.49E-4	1.67E-4		2218.91081	-5.2E-5	4.5E-5	-1.93E-4	-1.85E-4	-3.2E-5		2778.22	1.05947E-4	-0.00109	-0.00149	-0.00189	-0.00198
2217.94648	-3.77E-4	-2.35E-4	-5E-6	-1.25E-4	1.5E-4		2217.94648	-3E-5	5.3E-5	-2.02E-4	-2.18E-4	-5E-5		2779.18	5.88149E-5	-0.00111	-0.00151	-0.00193	-0.00204
2216.98216	-3.68E-4	-2.26E-4	1.5E-5	-8.4E-5	1.69E-4		2216.98216	-2.9E-5	1.9E-5	-2.3E-4	-2.6E-4	-1.05E-4		2780.15	5.98133E-5	-0.00109	-0.0015	-0.00195	-0.00206
2216.01783	-3.42E-4	-1.81E-4	5.6E-5	-5.8E-5	2.15E-4		2216.01783	-3.9E-5	-2.2E-5	-2.41E-4	-2.74E-4	-1.28E-4		2781.11	1.01976E-4	-0.00107	-0.0015	-0.00193	-0.00205
2215.05351	-3.04E-4	-1.37E-4	1.02E-4	-4.5E-5	2.41E-4		2215.05351	-4.3E-5	-1.1E-5	-2.37E-4	-2.71E-4	-1.18E-4		2782.08	1.11826E-4	-0.00109	-0.00151	-0.00193	-0.00207
2214.08918	-2.95E-4	-1.35E-4	1.18E-4	-5.1E-5	2.33E-4		2214.08918	-3.8E-5	4.8E-5	-2.24E-4	-2.68E-4	-1.06E-4		2783.04	6.27786E-5	-0.0011	-0.00152	-0.00198	-0.0021
2213.12486	-3.13E-4	-1.6E-4	9.9E-5	-8.1E-5	2.15E-4		2213.12486	-3.3E-5	8.9E-5	-2.1E-4	-2.6E-4	-9.3E-5		2784	3.45111E-5	-0.00106	-0.00153	-0.00201	-0.00209
2212.16053	-3.26E-4	-1.77E-4	7.4E-5	-9.6E-5	2.13E-4		2212.16053	-4.5E-5	6.2E-5	-2.3E-4	-2.54E-4	-9.7E-5		2784.97	7.50571E-5	-0.00101	-0.00153	-0.00198	-0.00204
2211.19621	-3.31E-4	-1.74E-4	6.5E-5	-7.8E-5	2.22E-4		2211.19621	-8.3E-5	-1.4E-5	-2.99E-4	-2.67E-4	-1.41E-4		2785.93	1.34997E-4	-0.00101	-0.0015	-0.00194	-0.00203
2210.23188	-3.46E-4	-1.53E-4	7.9E-5	-5.9E-5	2.29E-4		2210.23188	-1.21E-4	-7E-5	-3.59E-4	-2.87E-4	-1.78E-4		2786.9	1.71527E-4	-0.00104	-0.00148	-0.00192	-0.00205
2209.26756	-3.58E-4	-1.37E-4	1.07E-4	-4.5E-5	2.39E-4		2209.26756	-1.25E-4	-6.8E-5	-3.55E-4	-3.01E-4	-1.76E-4		2787.86	1.65336E-4	-0.00107	-0.0015	-0.00193	-0.00207
2208.30324	-3.48E-4	-1.44E-4	1.25E-4	-3.7E-5	2.45E-4		2208.30324	-9.5E-5	-3.8E-5	-3.08E-4	-2.96E-4	-1.56E-4		2788.83	1.12318E-4	-0.00111	-0.00156	-0.00199	-0.00211
2207.33891	-3.32E-4	-1.59E-4	1.26E-4	-4.3E-5	2.28E-4		2207.33891	-5.4E-5	-8E-6	-2.68E-4	-2.57E-4	-1.27E-4		2789.79	5.73769E-5	-0.00112	-0.00163	-0.00205	-0.00217
2206.37459	-3.28E-4	-1.68E-4	1.13E-4	-5E-5	2.05E-4		2206.37459	-1.5E-5	2.1E-5	-2.41E-4	-2.12E-4	-8.8E-5		2790.76	5.09471E-5	-0.00111	-0.0017	-0.00206	-0.00221
2205.41026	-3.29E-4	-1.66E-4	9.7E-5	-5.5E-5	2.01E-4		2205.41026	-5E-6	4.3E-5	-2.24E-4	-2.05E-4	-7.8E-5		2791.72	8.83564E-5	-0.00109	-0.00173	-0.00205	-0.00223
2204.44594	-3.14E-4	-1.53E-4	9E-5	-5.3E-5	2.15E-4		2204.44594	-2.8E-5	3.7E-5	-2.2E-4	-2.38E-4	-1.09E-4		2792.68	1.24171E-4	-0.00108	-0.00174	-0.00203	-0.00225
2203.48161	-2.93E-4	-1.49E-4	7.7E-5	-4.2E-5	2.33E-4		2203.48161	-4E-5	1.1E-5	-2.11E-4	-2.59E-4	-1.39E-4		2793.65	1.28105E-4	-0.00108	-0.00172	-0.002	-0.00224
2202.51729	-2.91E-4	-1.5E-4	6.6E-5	-4.2E-5	2.32E-4		2202.51729	-4E-5	2E-6	-1.99E-4	-2.45E-4	-1.44E-4		2794.61	1.15618E-4	-0.0011	-0.00166	-0.00201	-0.00217
2201.55296	-2.97E-4	-1.28E-4	7.5E-5	-5.2E-5	2.15E-4		2201.55296	-8E-5	2E-6	-2.11E-4	-2.29E-4	-1.42E-4		2795.58	1.08175E-4	-0.00111	-0.00162	-0.00205	-0.00215
2200.58864	-2.98E-4	-1.03E-4	9.2E-5	-6E-5	2.04E-4		2200.58864	-1.33E-4	2E-6	-2.35E-4	-2.22E-4	-1.43E-4		2796.54	9.72226E-5	-0.00112	-0.00161	-0.00209	-0.00222
2199.62431	-3E-4	-1.1E-4	9E-5	-7.1E-5	2.04E-4		2199.62431	-1.2E-4	3.8E-5	-2.37E-4	-2.07E-4	-1.36E-4		2797.51	8.60244E-5	-0.00111	-0.00159	-0.0021	-0.00223
2198.65999	-3.05E-4	-1.21E-4	7.8E-5	-9.6E-5	2.15E-4		2198.65999	-6.6E-5	8.4E-5	-2.18E-4	-1.91E-4	-1.22E-4		2798.47	7.93263E-5	-0.00113	-0.0016	-0.00206	-0.00218
2197.69567	-2.98E-4	-1.06E-4	9.2E-5	-1.08E-4	2.38E-4		2197.69567	-6.4E-5	8.7E-5	-2.13E-4	-1.99E-4	-1.22E-4		2799.43	6.8672E-5	-0.00118	-0.00165	-0.00202	-0.00216
2196.73134	-2.77E-4	-9.8E-5	1.19E-4	-7.1E-5	2.61E-4		2196.73134	-9.6E-5	6.5E-5	-2.43E-4	-2.29E-4	-1.35E-4		2800.4	7.41631E-5	-0.00122	-0.00171	-0.00204	-0.0022
2195.76702	-2.71E-4	-1.26E-4	1.01E-4	-1E-5	2.62E-4		2195.76702	-9.2E-5	4.9E-5	-2.68E-4	-2.54E-4	-1.4E-4		2801.36	9.59784E-5	-0.00125	-0.00174	-0.00209	-0.00226
2194.80269	-2.78E-4	-1.48E-4	6.4E-5	2.1E-5	2.57E-4		2194.80269	-7.2E-5	3.3E-5	-2.7E-4	-2.65E-4	-1.36E-4		2802.33	1.09129E-4	-0.00126	-0.00171	-0.0021	-0.00226
2193.83837	-2.71E-4	-1.31E-4	7E-5	5E-6	2.61E-4		2193.83837	-6.9E-5	2.6E-5	-2.77E-4	-2.69E-4	-1.34E-4		2803.29	1.1652E-4	-0.00121	-0.00165	-0.00206	-0.00218
2192.87404	-2.65E-4	-1.1E-4	9.7E-5	-2.9E-5	2.58E-4		2192.87404	-6.7E-5	4.1E-5	-2.79E-4	-2.57E-4	-1.31E-4		2804.26	1.09211E-4	-0.00116	-0.00161	-0.00205	-0.00214
2191.90972	-2.76E-4	-9.9E-5	1.17E-4	-4.2E-5	2.52E-4		2191.90972	-7E-5	4.2E-5	-2.7E-4	-2.45E-4	-1.31E-4		2805.22	7.52881E-5	-0.00118	-0.00166	-0.00212	-0.00221
2190.94539	-2.76E-4	-6.2E-5	1.43E-4	-3.3E-5	2.63E-4		2190.94539	-1.02E-4	1.4E-5	-2.75E-4	-2.72E-4	-1.48E-4		2806.18	6.88359E-5	-0.00121	-0.00175	-0.00216	-0.00231
2189.98107	-2.59E-4	-2.7E-5	1.6E-4	-2E-5	2.8E-4		2189.98107	-1.4E-4	-6E-6	-2.85E-4	-3.21E-4	-1.73E-4		2807.15	1.19269E-4	-0.00119	-0.00177	-0.00214	-0.00232
2189.01674	-2.61E-4	-3.9E-5	1.49E-4	-6E-6	2.86E-4		2189.01674	-1.45E-4	-9E-6	-2.86E-4	-3.38E-4	-1.86E-4		2808.11	1.34729E-4	-0.00115	-0.00174	-0.00216	-0.0023
2188.05242	-2.84E-4	-6.1E-5	1.36E-4	1.7E-5	2.88E-4		2188.05242	-1.24E-4	-1E-5	-2.79E-4	-3.07E-4	-1.92E-4		2809.08	7.37906E-5	-0.00117	-0.00175	-0.00223	-0.00233
2187.08809	-2.93E-4	-5.5E-5	1.39E-4	3.8E-5	2.97E-4		2187.08809	-1.14E-4	1E-6	-2.8E-4	-2.68E-4	-1.96E-4		2810.04	3.21344E-5	-0.00123	-0.00177	-0.00225	-0.00236
2186.12377	-2.91E-4	-6E-5	1.39E-4	2.3E-5	2.99E-4		2186.12377	-1.36E-4	1.2E-5	-2.98E-4	-2.65E-4	-1.89E-4		2811.01	4.52176E-5	-0.00128	-0.00177	-0.00221	-0.00236
2185.15945	-2.95E-4	-9.7E-5	1.25E-4	-3E-5	2.81E-4		2185.15945	-1.59E-4	-1.4E-5	-2.97E-4	-2.88E-4	-1.78E-4		2811.97	5.04255E-5	-0.0013	-0.00182	-0.00221	-0.0024
2184.19512	-3.15E-4	-1.2E-4	1.07E-4	-7.4E-5	2.6E-4		2184.19512	-1.58E-4	-6.1E-5	-2.73E-4	-3.01E-4	-1.69E-4		2812.93	3.34457E-5	-0.00131	-0.00189	-0.00224	-0.00247
2183.2308	-3.56E-4	-1.09E-4	8.8E-5	-8.5E-5	2.41E-4		2183.2308	-1.36E-4	-8E-5	-2.65E-4	-2.86E-4	-1.58E-4		2813.9	3.67835E-5	-0.00131	-0.00192	-0.00224	-0.00249
2182.26647	-3.8E-4	-1.02E-4	6.4E-5	-7.6E-5	2.24E-4		2182.26647	-1.07E-4	-5.6E-5	-2.71E-4	-2.54E-4	-1.49E-4		2814.86	8.16211E-5	-0.00127	-0.00188	-0.00223	-0.00242
2181.30215	-3.58E-4	-1.19E-4	6.5E-5	-5.3E-5	2.24E-4		2181.30215	-8.6E-5	-1.5E-5	-2.71E-4	-2.43E-4	-1.49E-4		2815.83	1.17704E-4	-0.00123	-0.00183	-0.00224	-0.00237
2180.33782	-3.22E-4	-1.45E-4	9.9E-5	-3.3E-5	2.57E-4		2180.33782	-7.4E-5	1.8E-5	-2.72E-4	-2.6E-4	-1.46E-4		2816.79	8.42959E-5	-0.00122	-0.0018	-0.00229	-0.00238
2179.3735	-2.96E-4	-1.39E-4	1.23E-4	-1.3E-5	3.05E-4		2179.3735	-6.7E-5	3.1E-5	-2.71E-4	-2.73E-4	-1.35E-4		2817.76	3.99873E-5	-0.00123	-0.00182	-0.00233	-0.00241
2178.40917	-2.7E-4	-8.6E-5	1.28E-4	1.5E-5	3.29E-4		2178.40917	-7.2E-5	1.7E-5	-2.68E-4	-2.8E-4	-1.33E-4		2818.72	5.98282E-5	-0.00123	-0.0019	-0.00233	-0.00245
2177.44485	-2.48E-4	-4.3E-5	1.32E-4	2.6E-5	3.23E-4		2177.44485	-8.4E-5	-1.1E-5	-2.64E-4	-2.82E-4	-1.29E-4		2819.69	1.00106E-4	-0.00124	-0.00198	-0.00231	-0.00249
2176.48052	-2.56E-4	-6E-5	1.31E-4	2E-6	2.94E-4		2176.48052	-8.5E-5	-1.1E-5	-2.64E-4	-2.63E-4	-1.12E-4		2820.65	1.07333E-4	-0.00123	-0.00199	-0.00233	-0.0025
2175.5162	-2.92E-4	-9.6E-5	1.36E-4	-2.9E-5	2.66E-4		2175.5162	-8.4E-5	6E-6	-2.81E-4	-2.47E-4	-1.03E-4		2821.61	6.68764E-5	-0.00126	-0.00195	-0.00241	-0.00249
2174.55188	-3.11E-4	-1.03E-4	1.71E-4	-3.4E-5	2.76E-4		2174.55188	-9.8E-5	4E-6	-2.95E-4	-2.64E-4	-1.17E-4		2822.58	4.77582E-6	-0.00133	-0.00195	-0.00247	-0.00252
2173.58755	-3.01E-4	-9.9E-5	1.98E-4	-1.9E-5	3.07E-4		2173.58755	-1.03E-4	2E-6	-2.85E-4	-2.86E-4	-1.35E-4		2823.54	-3.39746E-6	-0.00138	-0.00199	-0.00246	-0.00256
2172.62323	-3.04E-4	-1.11E-4	1.84E-4	-1E-5	2.91E-4		2172.62323	-8.1E-5	2.6E-5	-2.58E-4	-2.81E-4	-1.3E-4		2824.51	5.35324E-5	-0.00134	-0.002	-0.0024	-0.00253
2171.6589	-3.33E-4	-1.18E-4	1.58E-4	-1.9E-5	2.38E-4		2171.6589	-5.6E-5	5E-5	-2.3E-4	-2.59E-4	-1.03E-4		2825.47	1.01164E-4	-0.00128	-0.002	-0.00237	-0.00248
2170.69458	-3.43E-4	-9.3E-5	1.45E-4	-4.3E-5	2.26E-4		2170.69458	-5.8E-5	4.2E-5	-2.18E-4	-2.56E-4	-8.6E-5		2826.44	7.63237E-5	-0.00126	-0.00199	-0.00236	-0.00249
2169.73025	-3.1E-4	-6.1E-5	1.39E-4	-6.3E-5	2.64E-4		2169.73025	-7.5E-5	1.5E-5	-2.34E-4	-2.81E-4	-1.03E-4		2827.4	5.03659E-6	-0.00132	-0.00196	-0.00239	-0.00255
2168.76593	-2.74E-4	-4.5E-5	1.39E-4	-4.9E-5	2.92E-4		2168.76593	-8.7E-5	-1.5E-5	-2.67E-4	-3.08E-4	-1.47E-4		2828.36	-2.58386E-5	-0.00137	-0.00195	-0.00241	-0.00258
2167.8016	-2.69E-4	-5.2E-5	1.46E-4	-6E-6	2.87E-4		2167.8016	-9.3E-5	-4E-5	-2.98E-4	-3.09E-4	-1.91E-4		2829.33	-6.00517E-6	-0.00139	-0.002	-0.00243	-0.0026
2166.83728	-2.87E-4	-8.6E-5	1.48E-4	1E-5	2.7E-4		2166.83728	-8.8E-5	-2.9E-5	-3.1E-4	-2.88E-4	-1.95E-4		2830.29	4.70877E-6	-0.00141	-0.00207	-0.00248	-0.00264
2165.87295	-3.04E-4	-1.08E-4	1.47E-4	-1.7E-5	2.66E-4		2165.87295	-7.5E-5	9E-6	-3.09E-4	-2.7E-4	-1.51E-4		2831.26	-1.34781E-5	-0.00145	-0.00211	-0.00252	-0.00271
2164.90863	-3.12E-4	-9.1E-5	1.6E-4	-3.4E-5	2.78E-4		2164.90863	-5.8E-5	3.5E-5	-3.01E-4	-2.57E-4	-9.6E-5		2832.22	-3.07262E-5	-0.00146	-0.00212	-0.00251	-0.00274
2163.94431	-3.06E-4	-7.4E-5	1.83E-4	-2.3E-5	2.96E-4		2163.94431	-4.5E-5	4.7E-5	-2.79E-4	-2.34E-4	-5.2E-5		2833.19	-2.1331E-5	-0.00144	-0.00209	-0.0025	-0.00274
2162.97998	-2.77E-4	-7.5E-5	1.88E-4	-3E-6	3.06E-4		2162.97998	-4.8E-5	6.6E-5	-2.49E-4	-1.93E-4	-2.9E-5		2834.15	-4.18723E-6	-0.00144	-0.00206	-0.00249	-0.00273
2162.01566	-2.41E-4	-7.6E-5	1.71E-4	1.6E-5	3.11E-4		2162.01566	-6.7E-5	8.2E-5	-2.34E-4	-1.6E-4	-3.9E-5		2835.11	1.47521E-6	-0.00142	-0.00203	-0.00247	-0.00274
2161.05133	-2.25E-4	-6.6E-5	1.55E-4	2.1E-5	3.17E-4		2161.05133	-8.9E-5	6E-5	-2.44E-4	-1.75E-4	-7.9E-5		2836.08	2.25082E-5	-0.00137	-0.00202	-0.00246	-0.00272
2160.08701	-2.31E-4	-5E-5	1.65E-4	1E-5	3.22E-4		2160.08701	-1.03E-4	1.5E-5	-2.57E-4	-2.33E-4	-1.22E-4		2837.04	5.29662E-5	-0.00133	-0.00199	-0.00247	-0.00263
2159.12268	-2.59E-4	-5.2E-5	1.83E-4	1E-6	3.27E-4		2159.12268	-1.05E-4	-4E-6	-2.52E-4	-2.83E-4	-1.36E-4		2838.01	4.31091E-5	-0.00137	-0.00199	-0.00249	-0.00259
2158.15836	-2.96E-4	-8.3E-5	1.77E-4	3E-6	3.35E-4		2158.15836	-9.8E-5	-5E-6	-2.5E-4	-2.97E-4	-1.32E-4		2838.97	1.02073E-6	-0.00144	-0.00203	-0.00254	-0.00265
2157.19403	-3.01E-4	-1.03E-4	1.67E-4	2.7E-5	3.42E-4		2157.19403	-8.6E-5	-1.4E-5	-2.69E-4	-2.94E-4	-1.38E-4		2839.94	-1.9908E-5	-0.00149	-0.00209	-0.00259	-0.00273
2156.22971	-2.83E-4	-8E-5	1.78E-4	6.4E-5	3.54E-4		2156.22971	-6.7E-5	-1.2E-5	-2.87E-4	-2.91E-4	-1.45E-4		2840.9	-1.53631E-5	-0.00152	-0.00217	-0.00264	-0.00277
2155.26538	-2.85E-4	-5.3E-5	1.88E-4	6.5E-5	3.55E-4		2155.26538	-6.4E-5	5E-6	-2.95E-4	-2.81E-4	-1.43E-4		2841.86	-7.12276E-6	-0.0015	-0.00221	-0.00266	-0.00279
2154.30106	-3.04E-4	-7.7E-5	1.78E-4	3E-5	3.39E-4		2154.30106	-1.01E-4	4E-6	-3.01E-4	-2.77E-4	-1.51E-4		2842.83	1.38357E-5	-0.00144	-0.00215	-0.0026	-0.00275
2153.33674	-2.99E-4	-1.32E-4	1.69E-4	2.1E-5	3.24E-4		2153.33674	-1.24E-4	1.2E-5	-2.7E-4	-2.59E-4	-1.5E-4		2843.79	3.47942E-5	-0.0014	-0.00208	-0.00254	-0.00272
2152.37241	-2.77E-4	-1.55E-4	1.64E-4	3.6E-5	3.2E-4		2152.37241	-9.2E-5	5.4E-5	-2.09E-4	-2.2E-4	-1.07E-4		2844.76	2.79769E-5	-0.00141	-0.00208	-0.00253	-0.00276
2151.40809	-2.73E-4	-1.4E-4	1.47E-4	2.3E-5	3.2E-4		2151.40809	-6.1E-5	8E-5	-1.88E-4	-2.03E-4	-6.5E-5		2845.72	2.87965E-5	-0.00145	-0.00207	-0.00253	-0.00281
2150.44376	-2.85E-4	-1.16E-4	1.4E-4	4E-6	3.25E-4		2150.44376	-6E-5	6E-5	-2.13E-4	-2.19E-4	-6.6E-5		2846.69	8.2016E-5	-0.00149	-0.00203	-0.00251	-0.0028
2149.47944	-2.95E-4	-8E-5	1.64E-4	1.8E-5	3.29E-4		2149.47944	-6.9E-5	2.5E-5	-2.28E-4	-2.38E-4	-9.1E-5		2847.65	1.70305E-4	-0.00148	-0.00198	-0.0025	-0.0028
2148.51511	-3.06E-4	-5.8E-5	1.9E-4	3.5E-5	3.3E-4		2148.51511	-7.8E-5	8E-6	-2.29E-4	-2.43E-4	-1.17E-4		2848.61	2.11746E-4	-0.00145	-0.00198	-0.00254	-0.00279
2147.55079	-3.2E-4	-7.1E-5	1.88E-4	2.5E-5	3.4E-4		2147.55079	-9.4E-5	8E-6	-2.53E-4	-2.48E-4	-1.55E-4		2849.58	1.45659E-4	-0.00147	-0.00206	-0.0026	-0.0028
2146.58646	-3.23E-4	-8.3E-5	1.79E-4	2.4E-5	3.49E-4		2146.58646	-1.23E-4	1.2E-5	-2.79E-4	-2.57E-4	-1.93E-4		2850.54	2.59429E-5	-0.00155	-0.00218	-0.00264	-0.00285
2145.62214	-3.11E-4	-7.6E-5	1.82E-4	3.9E-5	3.36E-4		2145.62214	-1.26E-4	2.6E-5	-2.66E-4	-2.5E-4	-1.84E-4		2851.51	-5.77495E-5	-0.00158	-0.00219	-0.00264	-0.00285
2144.65781	-3.09E-4	-7E-5	1.8E-4	4E-5	3.12E-4		2144.65781	-9.6E-5	4.8E-5	-2.41E-4	-2.32E-4	-1.41E-4		2852.47	-5.54621E-5	-0.00154	-0.00212	-0.00261	-0.00278
2143.69349	-3.27E-4	-7.4E-5	1.53E-4	1.9E-5	2.81E-4		2143.69349	-7E-5	3.9E-5	-2.53E-4	-2.25E-4	-1.23E-4		2853.44	2.14279E-5	-0.00143	-0.00207	-0.00257	-0.00271
2142.72917	-3.44E-4	-7E-5	1.11E-4	-1E-6	2.7E-4		2142.72917	-6.4E-5	6E-6	-2.88E-4	-2.31E-4	-1.39E-4		2854.4	7.72402E-5	-0.00132	-0.00204	-0.00255	-0.00273
2141.76484	-3.35E-4	-5.1E-5	8.8E-5	7E-6	3.04E-4		2141.76484	-7.2E-5	-1.7E-5	-3E-4	-2.34E-4	-1.57E-4		2855.37	5.63934E-5	-0.0013	-0.00206	-0.00259	-0.00281
2140.80052	-3.06E-4	-3.1E-5	1.09E-4	3.1E-5	3.48E-4		2140.80052	-9.7E-5	-3.3E-5	-2.96E-4	-2.3E-4	-1.54E-4		2856.33	1.50427E-5	-0.00139	-0.00216	-0.00265	-0.00287
2139.83619	-2.76E-4	-1.7E-5	1.64E-4	4.8E-5	3.57E-4		2139.83619	-1.17E-4	-4E-5	-2.9E-4	-2.29E-4	-1.37E-4		2857.29	9.41008E-6	-0.00147	-0.00223	-0.00265	-0.00287
2138.87187	-2.48E-4	-1.6E-5	2.08E-4	6.9E-5	3.53E-4		2138.87187	-1.08E-4	-1.7E-5	-2.8E-4	-2.32E-4	-1.12E-4		2858.26	3.84301E-5	-0.00148	-0.00222	-0.0026	-0.00284
2137.90754	-2.24E-4	-2E-5	2.27E-4	9.8E-5	3.55E-4		2137.90754	-9.9E-5	1.4E-5	-2.81E-4	-2.34E-4	-8.9E-5		2859.22	6.70105E-5	-0.00147	-0.00224	-0.00256	-0.00282
2136.94322	-2.15E-4	-1.1E-5	2.35E-4	1.08E-4	3.48E-4		2136.94322	-1.12E-4	7E-6	-2.93E-4	-2.49E-4	-9E-5		2860.19	8.36402E-5	-0.00147	-0.00228	-0.00253	-0.0028
2135.97889	-2.3E-4	-1.2E-5	2.44E-4	8.4E-5	3.37E-4		2135.97889	-1.16E-4	-3.3E-5	-2.82E-4	-2.81E-4	-1.17E-4		2861.15	1.07244E-4	-0.00145	-0.00221	-0.00249	-0.00277
2135.01457	-2.58E-4	-4.5E-5	2.44E-4	4.4E-5	3.28E-4		2135.01457	-8.4E-5	-5.3E-5	-2.47E-4	-2.82E-4	-1.17E-4		2862.12	1.01149E-4	-0.00141	-0.0021	-0.00247	-0.00274
2134.05024	-2.91E-4	-8.9E-5	2.21E-4	1.2E-5	3.23E-4		2134.05024	-3.9E-5	-4.1E-5	-2.24E-4	-2.38E-4	-7.9E-5		2863.08	2.96682E-5	-0.00138	-0.00212	-0.0025	-0.00278
2133.08592	-3.26E-4	-1.11E-4	1.88E-4	6E-6	3.34E-4		2133.08592	-2.3E-5	-2.5E-5	-2.24E-4	-1.98E-4	-5.5E-5		2864.04	-5.73397E-5	-0.00138	-0.00221	-0.00256	-0.00287
2132.1216	-3.32E-4	-9.4E-5	1.78E-4	3.3E-5	3.55E-4		2132.1216	-3.4E-5	-1.6E-5	-2.3E-4	-1.94E-4	-5.9E-5		2865.01	-9.27597E-5	-0.00142	-0.00228	-0.00262	-0.00293
2131.15727	-2.95E-4	-5E-5	2.01E-4	7.3E-5	3.73E-4		2131.15727	-4.6E-5	-2E-5	-2.44E-4	-2.19E-4	-7E-5		2865.97	-5.83678E-5	-0.0015	-0.00231	-0.00265	-0.00292
2130.19295	-2.48E-4	-1.5E-5	2.21E-4	9.7E-5	3.79E-4		2130.19295	-6E-5	-2.8E-5	-2.6E-4	-2.54E-4	-8.7E-5		2866.94	-1.02371E-5	-0.00157	-0.00229	-0.00265	-0.0029
2129.22862	-2.22E-4	-2.2E-5	2.05E-4	1.01E-4	3.7E-4		2129.22862	-7.7E-5	-2.1E-5	-2.53E-4	-2.73E-4	-1.11E-4		2867.9	6.07967E-6	-0.00159	-0.00226	-0.00266	-0.0029
2128.2643	-2.19E-4	-4.2E-5	1.78E-4	9.5E-5	3.61E-4		2128.2643	-9.5E-5	-8E-6	-2.32E-4	-2.75E-4	-1.39E-4		2868.87	1.59889E-5	-0.00158	-0.00224	-0.00267	-0.0029
2127.29997	-2.47E-4	-4.7E-5	1.71E-4	7.6E-5	3.52E-4		2127.29997	-1.16E-4	-1.6E-5	-2.27E-4	-2.86E-4	-1.51E-4		2869.83	4.08292E-5	-0.00154	-0.00225	-0.00265	-0.00286
2126.33565	-2.89E-4	-6.1E-5	1.65E-4	4.1E-5	3.3E-4		2126.33565	-1.32E-4	-3.3E-5	-2.28E-4	-2.96E-4	-1.41E-4		2870.79	8.26418E-5	-0.00149	-0.00223	-0.00263	-0.00275
2125.37132	-3.06E-4	-8.4E-5	1.46E-4	2.4E-5	3.18E-4		2125.37132	-1.37E-4	-3.2E-5	-2.25E-4	-2.84E-4	-1.31E-4		2871.76	1.37389E-4	-0.00145	-0.00214	-0.00256	-0.00263
2124.407	-2.94E-4	-9.1E-5	1.35E-4	3.8E-5	3.44E-4		2124.407	-1.36E-4	-2.6E-5	-2.47E-4	-2.66E-4	-1.39E-4		2872.72	1.95503E-4	-0.00141	-0.00204	-0.00246	-0.00258
2123.44267	-2.77E-4	-9.6E-5	1.46E-4	4.5E-5	3.79E-4		2123.44267	-1.18E-4	-2.9E-5	-2.86E-4	-2.53E-4	-1.44E-4		2873.69	2.27317E-4	-0.00137	-0.00197	-0.00242	-0.00261
2122.47835	-2.67E-4	-1.03E-4	1.71E-4	3.8E-5	3.92E-4		2122.47835	-9.1E-5	-3.1E-5	-3.07E-4	-2.33E-4	-1.36E-4		2874.65	2.00346E-4	-0.00137	-0.00195	-0.00247	-0.00264
2121.51403	-2.67E-4	-9.5E-5	1.94E-4	3.9E-5	3.9E-4		2121.51403	-8.4E-5	-1.7E-5	-3.03E-4	-2.07E-4	-1.19E-4		2875.62	1.45316E-4	-0.00141	-0.00201	-0.00255	-0.00268
2120.5497	-2.61E-4	-6.6E-5	2.05E-4	5.1E-5	3.9E-4		2120.5497	-9.4E-5	3E-6	-2.76E-4	-1.87E-4	-1.04E-4		2876.58	1.1906E-4	-0.00146	-0.00213	-0.00261	-0.00274
2119.58538	-2.48E-4	-4.1E-5	2.07E-4	6.6E-5	3.95E-4		2119.58538	-1.02E-4	1E-5	-2.48E-4	-1.83E-4	-9.5E-5		2877.54	9.65446E-5	-0.00153	-0.00224	-0.00266	-0.00279
2118.62105	-2.58E-4	-5.2E-5	2E-4	6.4E-5	3.85E-4		2118.62105	-9.5E-5	1.8E-5	-2.41E-4	-1.87E-4	-8.2E-5		2878.51	1.50949E-5	-0.00161	-0.00228	-0.00274	-0.00289
2117.65673	-2.81E-4	-7.1E-5	2E-4	4.2E-5	3.65E-4		2117.65673	-7.2E-5	3.7E-5	-2.45E-4	-1.96E-4	-6.9E-5		2879.47	-7.21216E-5	-0.00164	-0.0023	-0.0028	-0.00299
2116.6924	-2.78E-4	-5.9E-5	2.23E-4	4.2E-5	3.64E-4		2116.6924	-6.3E-5	4.1E-5	-2.51E-4	-2.3E-4	-9.5E-5		2880.44	-1.01641E-4	-0.00162	-0.00234	-0.00282	-0.00301
2115.72808	-2.61E-4	-3E-5	2.37E-4	6E-5	3.82E-4		2115.72808	-7.8E-5	1.2E-5	-2.73E-4	-2.82E-4	-1.45E-4		2881.4	-1.08242E-4	-0.00161	-0.00241	-0.00284	-0.00298
2114.76375	-2.58E-4	-9E-6	2.33E-4	5.5E-5	3.99E-4		2114.76375	-9.5E-5	-1.5E-5	-3.03E-4	-3.03E-4	-1.58E-4		2882.37	-9.46373E-5	-0.00158	-0.0024	-0.00281	-0.00292
2113.79943	-2.68E-4	2E-6	2.25E-4	3.4E-5	4.15E-4		2113.79943	-1.11E-4	-3.1E-5	-3.24E-4	-2.93E-4	-1.38E-4		2883.33	-5.12302E-5	-0.00149	-0.00226	-0.00274	-0.00282
2112.8351	-2.61E-4	1.3E-5	2.19E-4	4.6E-5	4.38E-4		2112.8351	-1.23E-4	-4.6E-5	-3.26E-4	-2.73E-4	-1.29E-4		2884.29	4.21703E-6	-0.00144	-0.00216	-0.00273	-0.0028
2111.87078	-2.32E-4	2.9E-5	2.25E-4	9.9E-5	4.54E-4		2111.87078	-1.06E-4	-3.7E-5	-2.98E-4	-2.45E-4	-1.3E-4		2885.26	3.94881E-5	-0.00145	-0.00219	-0.0028	-0.00288
2110.90645	-2.16E-4	4.1E-5	2.26E-4	1.39E-4	4.35E-4		2110.90645	-7.1E-5	-1E-6	-2.48E-4	-2.12E-4	-1.23E-4		2886.22	1.15484E-5	-0.00149	-0.0023	-0.00284	-0.00295
2109.94213	-2.32E-4	3.9E-5	2.26E-4	1.24E-4	3.96E-4		2109.94213	-5.8E-5	3.1E-5	-2.13E-4	-1.91E-4	-1.02E-4		2887.19	-2.5928E-5	-0.00153	-0.00235	-0.00284	-0.00292
2108.97781	-2.57E-4	3.7E-5	2.44E-4	8.3E-5	3.9E-4		2108.97781	-7.6E-5	3.8E-5	-2.25E-4	-1.99E-4	-8.1E-5		2888.15	2.78652E-5	-0.00152	-0.00228	-0.00278	-0.00283
2108.01348	-2.72E-4	4.5E-5	2.45E-4	7.2E-5	4.05E-4		2108.01348	-8.9E-5	2.9E-5	-2.62E-4	-2.23E-4	-8E-5		2889.12	1.1903E-4	-0.00147	-0.00219	-0.00269	-0.00276
2107.04916	-2.86E-4	3.4E-5	2.01E-4	9.3E-5	3.9E-4		2107.04916	-8.6E-5	2.8E-5	-2.79E-4	-2.25E-4	-7.7E-5		2890.08	1.27658E-4	-0.00148	-0.0022	-0.00266	-0.00276
2106.08483	-3.07E-4	-1.5E-5	1.5E-4	9.4E-5	3.54E-4		2106.08483	-8.3E-5	3.2E-5	-2.78E-4	-2.11E-4	-7.3E-5		2891.05	1.13517E-4	-0.00155	-0.00225	-0.00267	-0.00279
2105.12051	-3.12E-4	-5.7E-5	1.4E-4	6.7E-5	3.49E-4		2105.12051	-7.7E-5	4.2E-5	-2.69E-4	-2.08E-4	-8.6E-5		2892.01	1.27569E-4	-0.00154	-0.00225	-0.0027	-0.00285
2104.15618	-2.85E-4	-4.9E-5	1.62E-4	6.3E-5	3.84E-4		2104.15618	-6.2E-5	5.8E-5	-2.44E-4	-2.02E-4	-1E-4		2892.97	8.12709E-5	-0.00153	-0.00229	-0.00278	-0.00294
2103.19186	-2.57E-4	-2.5E-5	1.76E-4	8.9E-5	4.21E-4		2103.19186	-5.5E-5	5.6E-5	-2.25E-4	-1.9E-4	-1.13E-4		2893.94	1.10418E-5	-0.00153	-0.00238	-0.00289	-0.00303
2102.22753	-2.64E-4	-3.5E-5	1.73E-4	1.05E-4	4.15E-4		2102.22753	-5.7E-5	4.4E-5	-2.31E-4	-1.91E-4	-1.18E-4		2894.9	-1.3113E-6	-0.00152	-0.00242	-0.00296	-0.00308
2101.26321	-2.99E-4	-6.4E-5	1.65E-4	9.4E-5	3.65E-4		2101.26321	-7.5E-5	3E-5	-2.51E-4	-2.19E-4	-1.13E-4		2895.87	1.25766E-5	-0.0015	-0.00242	-0.003	-0.00311
2100.29888	-3.26E-4	-6.2E-5	1.7E-4	8.4E-5	3.28E-4		2100.29888	-1.09E-4	5E-6	-2.78E-4	-2.7E-4	-1.26E-4		2896.83	3.75062E-5	-0.00151	-0.00243	-0.003	-0.00313
2099.33456	-3.24E-4	-4.4E-5	1.99E-4	8.6E-5	3.31E-4		2099.33456	-1.25E-4	-1.2E-5	-2.97E-4	-3.01E-4	-1.49E-4		2897.8	9.81241E-5	-0.00153	-0.00244	-0.00296	-0.00315
2098.37024	-2.98E-4	-4.6E-5	2.29E-4	7.3E-5	3.48E-4		2098.37024	-1.06E-4	1E-6	-2.88E-4	-2.83E-4	-1.39E-4		2898.76	1.48669E-4	-0.00158	-0.00248	-0.00294	-0.00321
2097.40591	-2.7E-4	-4.4E-5	2.3E-4	5.6E-5	3.62E-4		2097.40591	-7.4E-5	2.7E-5	-2.63E-4	-2.37E-4	-9.1E-5		2899.72	1.02237E-4	-0.00166	-0.00254	-0.00299	-0.00329
2096.44159	-2.67E-4	-8E-6	2.16E-4	6.2E-5	3.7E-4		2096.44159	-4.9E-5	4.2E-5	-2.34E-4	-1.95E-4	-4.3E-5		2900.69	6.64592E-6	-0.00169	-0.00261	-0.00306	-0.00337
2095.47726	-2.8E-4	1.9E-5	2.18E-4	7.7E-5	3.72E-4		2095.47726	-3.7E-5	4.4E-5	-2.12E-4	-1.79E-4	-3.7E-5		2901.65	8.9258E-6	-0.00164	-0.00265	-0.00311	-0.00337
2094.51294	-2.78E-4	4E-6	2.25E-4	8E-5	3.69E-4		2094.51294	-4.1E-5	4.9E-5	-2.22E-4	-1.83E-4	-5.3E-5		2902.62	9.45181E-5	-0.00157	-0.00266	-0.00311	-0.00331
2093.54861	-2.57E-4	-1.3E-5	2.2E-4	8.6E-5	3.74E-4		2093.54861	-7E-5	5E-5	-2.6E-4	-2.02E-4	-6.3E-5		2903.58	9.10312E-5	-0.00159	-0.00267	-0.00313	-0.00332
2092.58429	-2.51E-4	-1.1E-5	2.08E-4	1.04E-4	3.86E-4		2092.58429	-1.08E-4	3E-5	-2.84E-4	-2.33E-4	-7.5E-5		2904.55	5.21541E-6	-0.00172	-0.00266	-0.00318	-0.00339
2091.61996	-2.74E-4	-1.5E-5	2.01E-4	1.09E-4	3.85E-4		2091.61996	-1.14E-4	1E-5	-2.78E-4	-2.5E-4	-8.1E-5		2905.51	1.43051E-6	-0.0018	-0.00262	-0.00318	-0.00339
2090.65564	-2.96E-4	-2E-5	2.13E-4	1.06E-4	3.78E-4		2090.65564	-1E-4	3E-6	-2.63E-4	-2.43E-4	-7.9E-5		2906.47	4.64916E-5	-0.0018	-0.00257	-0.0032	-0.00335
2089.69131	-3.12E-4	-1.9E-5	2.16E-4	9.9E-5	3.81E-4		2089.69131	-1.01E-4	9E-6	-2.49E-4	-2.28E-4	-7.8E-5		2907.44	4.39584E-5	-0.00176	-0.00253	-0.00325	-0.00333
2088.72699	-3.24E-4	-1.4E-5	1.98E-4	7.9E-5	3.89E-4		2088.72699	-1.11E-4	2E-5	-2.38E-4	-2.24E-4	-7.5E-5		2908.4	3.30061E-5	-0.00173	-0.00252	-0.00328	-0.00329
2087.76267	-3.16E-4	-1.1E-5	1.78E-4	5.9E-5	3.99E-4		2087.76267	-1.19E-4	2.4E-5	-2.34E-4	-2.31E-4	-6.7E-5		2909.37	4.17084E-5	-0.0017	-0.00252	-0.00324	-0.00326
2086.79834	-2.96E-4	-2E-5	1.62E-4	6E-5	4.06E-4		2086.79834	-1.17E-4	2.4E-5	-2.33E-4	-2.31E-4	-6.8E-5		2910.33	4.41968E-5	-0.00168	-0.00253	-0.00319	-0.00328
2085.83402	-2.72E-4	-3.2E-5	1.59E-4	7.4E-5	4.08E-4		2085.83402	-1.15E-4	9E-6	-2.38E-4	-2.35E-4	-9.2E-5		2911.3	4.21256E-5	-0.00171	-0.00256	-0.00317	-0.00332
2084.86969	-2.4E-4	-3.4E-5	1.85E-4	8.1E-5	4.07E-4		2084.86969	-1.22E-4	-2.1E-5	-2.44E-4	-2.44E-4	-1.18E-4		2912.26	7.67857E-5	-0.00173	-0.00259	-0.00315	-0.00331
2083.90537	-2.22E-4	-3.2E-5	2.13E-4	6.6E-5	3.98E-4		2083.90537	-1.24E-4	-2.5E-5	-2.34E-4	-2.19E-4	-1.09E-4		2913.22	1.21579E-4	-0.00171	-0.00262	-0.00316	-0.00333
2082.94104	-2.27E-4	-3.8E-5	2.09E-4	3.4E-5	3.74E-4		2082.94104	-1.05E-4	1E-5	-2.2E-4	-1.67E-4	-7.9E-5		2914.19	1.09702E-4	-0.00166	-0.00261	-0.00322	-0.00341
2081.97672	-2.49E-4	-4.9E-5	1.96E-4	2.1E-5	3.56E-4		2081.97672	-7.9E-5	4.2E-5	-2.23E-4	-1.43E-4	-6.5E-5		2915.15	6.16014E-5	-0.00164	-0.00258	-0.00327	-0.00349
2081.01239	-2.77E-4	-5.6E-5	2.12E-4	5.1E-5	3.69E-4		2081.01239	-6.6E-5	3.6E-5	-2.58E-4	-1.69E-4	-6.9E-5		2916.12	3.83854E-5	-0.00168	-0.00261	-0.00329	-0.0035
2080.04807	-3.02E-4	-6.8E-5	2.28E-4	8.1E-5	3.87E-4		2080.04807	-5.9E-5	2.4E-5	-2.92E-4	-2.07E-4	-7.9E-5		2917.08	7.64281E-5	-0.00171	-0.00262	-0.00327	-0.00345
2079.08374	-3.14E-4	-8.6E-5	2.13E-4	7.5E-5	3.72E-4		2079.08374	-4.9E-5	3.1E-5	-2.87E-4	-2.22E-4	-9.1E-5		2918.05	1.25438E-4	-0.0017	-0.00257	-0.00323	-0.00339
2078.11942	-3.06E-4	-8.2E-5	1.9E-4	6.6E-5	3.46E-4		2078.11942	-4.9E-5	3.5E-5	-2.66E-4	-2.23E-4	-1.01E-4		2919.01	1.1234E-4	-0.00163	-0.0025	-0.00325	-0.00336
2077.1551	-2.95E-4	-4.8E-5	1.92E-4	7.2E-5	3.46E-4		2077.1551	-6.3E-5	3.2E-5	-2.6E-4	-2.26E-4	-1.11E-4		2919.97	7.91401E-5	-0.00158	-0.00248	-0.0033	-0.0034
2076.19077	-2.92E-4	-1.5E-5	2.03E-4	7.2E-5	3.62E-4		2076.19077	-7.9E-5	3.3E-5	-2.63E-4	-2.37E-4	-1.18E-4		2920.94	5.69224E-5	-0.00162	-0.00254	-0.00337	-0.00351
2075.22645	-2.75E-4	-1E-6	2.14E-4	7E-5	3.78E-4		2075.22645	-8.5E-5	3.3E-5	-2.66E-4	-2.61E-4	-1.15E-4		2921.9	1.58101E-5	-0.0017	-0.00264	-0.00342	-0.00361
2074.26212	-2.53E-4	-8E-6	2.23E-4	7.5E-5	3.81E-4		2074.26212	-8.2E-5	3.1E-5	-2.58E-4	-2.86E-4	-1.05E-4		2922.87	-8.47876E-6	-0.00177	-0.00268	-0.00341	-0.0036
2073.2978	-2.57E-4	-4.4E-5	2.07E-4	6.1E-5	3.56E-4		2073.2978	-9.2E-5	2.2E-5	-2.57E-4	-2.97E-4	-1.08E-4		2923.83	1.08927E-5	-0.00181	-0.00269	-0.00339	-0.00357
2072.33347	-2.78E-4	-8.6E-5	1.77E-4	3.1E-5	3.27E-4		2072.33347	-1.07E-4	9E-6	-2.72E-4	-2.96E-4	-1.19E-4		2924.8	2.1711E-5	-0.00186	-0.00272	-0.00346	-0.00364
[truncated: 1,113 more rows]

## Sheet: Fig. 4c
Distance	T1 radius		Distance	T2 radius
0	1.71596		0	1.71596
0.5	1.86552		0.5	1.86552
1	2.08128		1	2.08128
1.5	2.18929		1.5	2.02331
2	2.21102		2	1.83651
2.5	2.21589		2.5	1.71967
3	2.2003		3	1.68079
3.5	2.1226		3.5	1.69942
4	2.04277		4	1.72668
4.5	1.95783		4.5	1.68494
5	1.89343		5	1.72396
5.5	1.91645		5.5	1.81769
6	1.96693		6	1.93479
6.5	1.98736		6.5	2.11034
7	1.97363		7	2.30827
7.5	1.97783		7.5	2.29869
8	1.86643		8	2.09718
8.5	1.77336		8.5	1.9588
9	1.75457		9	1.88878
9.5	1.79276		9.5	1.88039
10	1.60911		10	1.9466
10.5	1.50127		10.5	2.03966
11	1.46488		11	2.15917
11.5	1.4116		11.5	2.05492
12	1.37632		12	1.82049
12.5	1.34153		12.5	1.65089
13	1.32648		13	1.55733
13.5	1.38954		13.5	1.53062
14	1.50144		14	1.55179
14.5	1.68128		14.5	1.66023
15	1.9229		15	1.80031
15.5	1.86418		15.5	2.00886
16	1.86763		16	2.27421
16.5	1.94685		16.5	2.33919
17	1.88974		17	2.20151
17.5	1.88317		17.5	2.13009
18	1.84067		18	2.12897
18.5	1.84913		18.5	2.19821
19	1.76977		19	2.15401
19.5	1.65768		19.5	2.11182
20	1.70555		20	2.14065
20.5	1.6482		20.5	2.2388
21	1.48854		21	2.22927
21.5	1.36179		21.5	2.2376
22	1.22203		22	2.199
22.5	1.18852		22.5	2.04029
23	1.24625		23	1.94716
23.5	1.30639		23.5	1.92295
24	1.40756		24	1.87096
24.5	1.43818		24.5	1.80614
25	1.52652		25	1.66227
25.5	1.67114		25.5	1.57159
26	1.88182		26	1.54251
26.5	2.04064		26.5	1.52174
27	2.07938		27	1.39256
27.5	1.95912		27.5	1.23269
28	1.9087		28	1.16233
28.5	1.80293		28.5	1.14873
29	1.77053		29	1.24402
29.5	1.81447		29.5	1.23544
			30	1.22633
			30.5	1.16645
			31	1.19573
			31.5	1.31023
			32	1.49674
			32.5	1.72957

## Sheet: Fig. 5d, f
	OD600 (AU)
	WT	pBAD30	S256A	H260A	K310A	S316A	H339A	H343A	K347A	E444A	E444Q	I151E	R182A	D185A	K235A
Biological replicate 1	1.02396	0.14584	0.17811	0.1689	0.14648	0.71622	0.29588	0.13852	0.1911	0.1708	0.16284	0.52245	0.47046	0.68886	0.31625
Biological replicate 2	1.02414	0.15032	0.17968	0.17377	0.14949	0.73918	0.34086	0.12883	0.16449	0.16239	0.23782	0.47357	0.40681	0.6914	0.33892
Biological replicate 3	0.99973	0.15169	0.17942	0.16864	0.14739	0.66483	0.35805	0.12252	0.17299	0.18451	0.17903	0.46615	0.45532	0.71491	0.35258
Biological replicate 4	0.98867	0.1526	0.18625	0.17153	0.15141	0.68877	0.27869	0.13386	0.17519	0.20015	0.14593	0.46575	0.39728	0.77708	0.35449

## Sheet: Supp. Fig. 1a
	OD600 (AU)
	DabA2B2				Dab2				pET24d
Time (hr)	Biological replicate 1	Biological replicate 2	Biological replicate 3	Biological replicate 4	Biological replicate 1	Biological replicate 2	Biological replicate 3	Biological replicate 4	Biological replicate 1	Biological replicate 2	Biological replicate 3	Biological replicate 4
0	0.0974	0.0968	0.0969	0.0897	0.0974	0.0966	0.0987	0.0989	0.0995	0.0993	0.0973	0.097
0.5	0.1217	0.1209	0.1165	0.1129	0.1185	0.1124	0.1218	0.1256	0.1362	0.1386	0.1237	0.1233
1	0.1344	0.1247	0.1176	0.1202	0.1251	0.1144	0.1311	0.133	0.1285	0.1379	0.1192	0.1161
1.5	0.1429	0.1462	0.1345	0.1413	0.139	0.1326	0.1412	0.1404	0.1218	0.1299	0.119	0.111
2	0.1679	0.201	0.175	0.19	0.1855	0.173	0.1848	0.184	0.1276	0.1303	0.1236	0.114
2.5	0.2427	0.3059	0.2662	0.2954	0.2874	0.2654	0.2861	0.2829	0.1327	0.1356	0.1275	0.1167
3	0.3593	0.4609	0.4177	0.4623	0.4522	0.4138	0.4439	0.4334	0.1372	0.1402	0.1308	0.12
3.5	0.5276	0.6223	0.6058	0.637	0.6422	0.6034	0.6299	0.6145	0.1406	0.1434	0.1334	0.1225
4	0.6643	0.7306	0.7395	0.7482	0.7646	0.7416	0.7644	0.7385	0.1434	0.1463	0.1366	0.1252
4.5	0.7695	0.8386	0.8413	0.8438	0.856	0.8397	0.8766	0.8524	0.1461	0.1491	0.1389	0.1274
5	0.8679	0.9577	0.9546	0.9516	0.962	0.9442	0.9804	0.9583	0.1487	0.1513	0.1413	0.1292
5.5	0.9827	1.038	1.0421	1.0332	1.0382	1.0277	1.0541	1.0352	0.1505	0.1527	0.1431	0.1308
6	1.0564	1.0808	1.1052	1.0933	1.0977	1.0853	1.0968	1.0726	0.1522	0.155	0.1455	0.1324
6.5	1.1122	1.1293	1.1532	1.139	1.148	1.1377	1.1329	1.1114	0.1543	0.1571	0.1483	0.1343
7	1.1564	1.1653	1.1866	1.1745	1.1884	1.1802	1.1761	1.1546	0.156	0.1588	0.1505	0.1358
7.5	1.1855	1.1883	1.2085	1.1955	1.2172	1.2102	1.2067	1.1863	0.1586	0.1613	0.1536	0.1379
8	1.2049	1.2063	1.2351	1.2134	1.2525	1.24	1.23	1.209	0.1598	0.1628	0.1556	0.1393
8.5	1.2298	1.2258	1.2424	1.2317	1.2862	1.279	1.2744	1.2511	0.1616	0.1647	0.1582	0.1411
9	1.2338	1.2273	1.2457	1.235	1.2954	1.2906	1.3017	1.2699	0.164	0.1668	0.161	0.1428
9.5	1.2399	1.233	1.2555	1.2407	1.3014	1.2957	1.3264	1.2769	0.1658	0.1689	0.1639	0.1446
10	1.249	1.2415	1.2614	1.2488	1.305	1.2992	1.345	1.2803	0.1672	0.1707	0.1655	0.1462

## Sheet: Supp. Fig. 1b
Uncropped SDS-gel. Boxed area was shown in Supplementary Fig. 1b

## Sheet: Supp. Fig. 1d
Dab2 MSP1D1			DabA2B2			Dab2			Dab2 L658Q
Elution (mL)	A280 (mAU)		Elution (mL)	A280 (mAU)		Elution (mL)	A280 (mAU)		Elution (mL)	A280 (mAU)
0	3.46499		0.000276	2.99666		0.00037	3.00287		0.000677	-0.00662
0.002	3.46499		0.001086	2.99664		0.001071	3.00288		0.001509	-0.00716
0.003	3.46499		0.001895	2.99648		0.001772	3.00306		0.002342	-0.00796
0.004	3.46499		0.002704	2.99658		0.002474	3.00312		0.003175	-0.00847
0.005	3.46499		0.003513	2.99685		0.003175	3.00301		0.004007	-0.00905
0.006	3.46499		0.004322	2.99682		0.003876	3.00303		0.00484	-0.00936
0.007	3.46499		0.005131	2.99669		0.004577	3.00322		0.005672	-0.00987
0.008	3.46499		0.00594	2.99671		0.005279	3.00351		0.006505	-0.01017
0.009	3.03121		0.006749	2.99681		0.00598	3.00378		0.007337	-0.01025
0.01	3.04268		0.007559	2.99691		0.006681	3.00396		0.00817	-0.01067
0.011	3.05434		0.008368	2.99729		0.007382	3.00434		0.009003	-0.01112
0.012	3.06606		0.009177	2.99735		0.008084	3.00451		0.009835	-0.01118
0.013	3.07748		0.009986	2.99731		0.008785	3.00475		0.010668	-0.01141
0.015	3.08893		0.010795	2.99768		0.009486	3.00493		0.0115	-0.01211
0.016	3.10042		0.011604	2.99804		0.010187	3.00513		0.012333	-0.01261
0.017	3.11182		0.012413	2.99836		0.010889	3.00554		0.013165	-0.01298
0.018	3.12326		0.013222	2.99843		0.01159	3.00579		0.013998	-0.01348
0.019	3.13094		0.014032	2.99864		0.012291	3.00597		0.014831	-0.01395
0.02	3.13191		0.014841	2.99896		0.012993	3.0062		0.015663	-0.01469
0.021	3.1312		0.01565	2.99912		0.013694	3.00644		0.016496	-0.01504
0.022	3.13015		0.016459	2.99936		0.014395	3.00676		0.017328	-0.01538
0.023	3.12872		0.017268	2.99952		0.015096	3.00718		0.018161	-0.01573
0.024	3.12752		0.018077	2.99952		0.015798	3.00755		0.018993	-0.01591
0.025	3.12669		0.018886	2.99952		0.016499	3.00793		0.019826	-0.0161
0.026	3.12605		0.019695	2.99949		0.0172	3.00815		0.020659	-0.0162
0.028	3.12528		0.020505	2.99971		0.017901	3.00834		0.021491	-0.01663
0.029	3.12413		0.021314	3.00021		0.018603	3.00868		0.022324	-0.01696
0.03	3.12322		0.022123	3.00046		0.019304	3.0091		0.023156	-0.01712
0.031	3.12233		0.022932	3.0005		0.020005	3.0093		0.023989	-0.0175
0.032	3.12122		0.023741	3.0008		0.020706	3.00955		0.024821	-0.01767
0.033	3.12022		0.02455	3.00123		0.021408	3.00992		0.025654	-0.01795
0.034	3.11927		0.025359	3.00161		0.022109	3.01036		0.026487	-0.01845
0.035	3.11791		0.026168	3.00197		0.02281	3.01074		0.027319	-0.01872
0.036	3.11645		0.026978	3.00221		0.023511	3.01103		0.028152	-0.01868
0.037	3.11514		0.027787	3.00224		0.024213	3.01124		0.028984	-0.01896
0.038	3.11382		0.028596	3.00231		0.024914	3.01145		0.029817	-0.0193
0.039	3.11236		0.029405	3.00248		0.025615	3.01176		0.03065	-0.01963
0.041	3.11113		0.030214	3.00285		0.026316	3.01227		0.031482	-0.01974
0.042	3.11049		0.031023	3.00303		0.027018	3.0126		0.032315	-0.01979
0.043	3.11009		0.031832	3.00348		0.027719	3.0129		0.033147	-0.02004
0.044	3.10971		0.032641	3.00379		0.02842	3.01325		0.03398	-0.02042
0.045	3.10939		0.033451	3.00363		0.029121	3.0135		0.034812	-0.02066
0.046	3.10866		0.03426	3.004		0.029823	3.01369		0.035645	-0.02071
0.047	3.10852		0.035069	3.00413		0.030524	3.01375		0.036478	-0.02066
0.048	3.10889		0.035878	3.00415		0.031225	3.01389		0.03731	-0.02077
0.049	3.10906		0.036687	3.00422		0.031926	3.0143		0.038143	-0.021
0.05	3.10912		0.037496	3.00427		0.032628	3.01477		0.038975	-0.02082
0.051	3.1093		0.038305	3.00422		0.033329	3.01498		0.039808	-0.02092
0.052	3.10972		0.039114	3.00454		0.03403	3.01504		0.04064	-0.02079
0.053	3.10979		0.039924	3.00503		0.034731	3.01515		0.041473	-0.02082
0.055	3.10973		0.040733	3.0051		0.035433	3.01523		0.042306	-0.02104
0.056	3.1098		0.041542	3.00529		0.036134	3.01526		0.043138	-0.02124
0.057	3.10955		0.042351	3.00549		0.036835	3.01525		0.043971	-0.02089
0.058	3.10951		0.04316	3.00583		0.037536	3.01523		0.044803	-0.02108
0.059	3.10945		0.043969	3.00597		0.038238	3.0156		0.045636	-0.02126
0.06	3.10902		0.044778	3.00611		0.038939	3.016		0.046468	-0.02152
0.061	3.10864		0.045587	3.00613		0.03964	3.01623		0.047301	-0.02148
0.062	3.1087		0.046397	3.00616		0.040341	3.0162		0.048134	-0.02167
0.063	3.10889		0.047206	3.00619		0.041043	3.01604		0.048966	-0.0219
0.064	3.10867		0.048015	3.00631		0.041744	3.0161		0.049799	-0.02184
0.065	3.10885		0.048824	3.00639		0.042445	3.01619		0.050631	-0.02185
0.066	3.10913		0.049633	3.00619		0.043146	3.01619		0.051464	-0.02196
0.068	3.10942		0.050442	3.00617		0.043848	3.0162		0.052296	-0.02209
0.069	3.10979		0.051251	3.00634		0.044549	3.01628		0.053129	-0.02197
0.07	3.11033		0.05206	3.00626		0.04525	3.0164		0.053962	-0.02192
0.071	3.11099		0.052869	3.00616		0.045951	3.01648		0.054794	-0.02185
0.072	3.11125		0.053679	3.00622		0.046653	3.01683		0.055627	-0.02201
0.073	3.11178		0.054488	3.00618		0.047354	3.01693		0.056459	-0.02203
0.074	3.11232		0.055297	3.00621		0.048055	3.01708		0.057292	-0.02198
0.075	3.11232		0.056106	3.00624		0.048757	3.01727		0.058124	-0.02195
0.076	3.11239		0.056915	3.00601		0.049458	3.01754		0.058957	-0.02198
0.077	3.11313		0.057724	3.0058		0.050159	3.01795		0.05979	-0.02199
0.078	3.11387		0.058533	3.00569		0.05086	3.01836		0.060622	-0.02229
0.079	3.11392		0.059343	3.00563		0.051562	3.01869		0.061455	-0.02227
0.081	3.114		0.060152	3.00594		0.052263	3.01896		0.062287	-0.02227
0.082	3.1146		0.060961	3.00614		0.052964	3.01929		0.06312	-0.02208
0.083	3.11565		0.06177	3.00625		0.053665	3.01972		0.063952	-0.0221
0.084	3.11617		0.062579	3.00606		0.054367	3.02022		0.064785	-0.02207
0.085	3.1163		0.063388	3.00592		0.055068	3.02061		0.065618	-0.02211
0.086	3.11682		0.064197	3.00599		0.055769	3.02088		0.06645	-0.02192
0.087	3.11733		0.065006	3.00604		0.05647	3.02098		0.067283	-0.02199
0.088	3.11825		0.065816	3.00581		0.057172	3.02116		0.068115	-0.02179
0.089	3.11972		0.066625	3.00572		0.057873	3.02134		0.068948	-0.02153
0.09	3.12168		0.067434	3.00556		0.058574	3.02161		0.06978	-0.02153
0.091	3.12401		0.068243	3.00557		0.059275	3.02205		0.070613	-0.02161
0.092	3.12627		0.069052	3.00579		0.059977	3.02232		0.071446	-0.02141
0.094	3.12892		0.069861	3.00583		0.060678	3.02239		0.072278	-0.02116
0.095	3.13205		0.07067	3.00564		0.061379	3.02264		0.073111	-0.02124
0.096	3.13508		0.071479	3.0053		0.06208	3.02272		0.073943	-0.02134
0.097	3.13869		0.072288	3.00498		0.062782	3.02263		0.074776	-0.02142
0.098	3.14312		0.073098	3.00476		0.063483	3.02256		0.075608	-0.02117
0.099	3.14824		0.073907	3.00468		0.064184	3.02265		0.076441	-0.02112
0.1	3.15454		0.074716	3.00475		0.064885	3.02286		0.077274	-0.02112
0.101	3.16168		0.075525	3.00478		0.065587	3.023		0.078106	-0.02121
0.102	3.17006		0.076334	3.00477		0.066288	3.02323		0.078939	-0.02131
0.103	3.18024		0.077143	3.00488		0.066989	3.02344		0.079771	-0.02133
0.104	3.19181		0.077952	3.00507		0.06769	3.02354		0.080604	-0.02188
0.105	3.20461		0.078761	3.00521		0.068392	3.0236		0.081436	-0.02199
0.106	3.21866		0.079571	3.00528		0.069093	3.02415		0.082269	-0.02231
0.108	3.23411		0.08038	3.00536		0.069794	3.02467		0.083102	-0.0225
0.109	3.25092		0.081189	3.00528		0.070495	3.02542		0.083934	-0.02244
0.11	3.26896		0.081998	3.00523		0.071197	3.02611		0.084767	-0.02234
0.111	3.28889		0.082807	3.00544		0.071898	3.02681		0.085599	-0.02252
0.112	3.31037		0.083616	3.00531		0.072599	3.02764		0.086432	-0.02266
0.113	3.33207		0.084425	3.00497		0.0733	3.02851		0.087264	-0.02269
0.114	3.35456		0.085234	3.00464		0.074002	3.029		0.088097	-0.02251
0.115	3.37749		0.086044	3.00447		0.074703	3.02947		0.08893	-0.02265
0.116	3.40031		0.086853	3.00407		0.075404	3.02984		0.089762	-0.02256
0.117	3.42356		0.087662	3.0042		0.076105	3.03037		0.090595	-0.02255
0.118	3.4473		0.088471	3.00406		0.076807	3.03103		0.091427	-0.02266
0.119	3.47089		0.08928	3.004		0.077508	3.03155		0.09226	-0.02263
0.121	3.49398		0.090089	3.00403		0.078209	3.032		0.093092	-0.0227
0.122	3.51708		0.090898	3.0041		0.07891	3.03251		0.093925	-0.02261
0.123	3.54016		0.091707	3.00417		0.079612	3.03292		0.094758	-0.02241
0.124	3.56237		0.092517	3.00399		0.080313	3.03321		0.09559	-0.02255
0.125	3.5837		0.093326	3.00406		0.081014	3.03355		0.096423	-0.02257
0.126	3.60455		0.094135	3.00402		0.081715	3.03407		0.097255	-0.02241
0.127	3.62401		0.094944	3.00399		0.082417	3.03469		0.098088	-0.02273
0.128	3.64211		0.095753	3.00381		0.083118	3.0353		0.09892	-0.02297
0.129	3.65948		0.096562	3.00377		0.083819	3.03572		0.099753	-0.0232
0.13	3.67564		0.097371	3.00377		0.084521	3.03619		0.100586	-0.02333
0.131	3.69084		0.09818	3.00381		0.085222	3.03668		0.101418	-0.02344
0.132	3.70512		0.09899	3.00387		0.085923	3.03715		0.102251	-0.0232
0.134	3.71873		0.099799	3.00371		0.086624	3.03761		0.103083	-0.0236
0.135	3.73142		0.100608	3.0036		0.087326	3.03783		0.103916	-0.02369
0.136	3.74284		0.101417	3.00351		0.088027	3.0381		0.104748	-0.02398
0.137	3.75326		0.102226	3.00342		0.088728	3.03844		0.105581	-0.02403
0.138	3.76255		0.103035	3.00346		0.089429	3.03883		0.106414	-0.02418
0.139	3.7714		0.103844	3.00345		0.090131	3.03925		0.107246	-0.02415
0.14	3.77978		0.104653	3.00332		0.090832	3.03971		0.108079	-0.02434
0.141	3.78717		0.105463	3.00323		0.091533	3.04023		0.108911	-0.02446
0.142	3.79404		0.106272	3.00323		0.092234	3.04066		0.109744	-0.02471
0.143	3.80053		0.107081	3.00322		0.092936	3.04129		0.110577	-0.02495
0.144	3.80619		0.10789	3.00307		0.093637	3.04202		0.111409	-0.0251
0.145	3.81068		0.108699	3.00275		0.094338	3.04251		0.112242	-0.02507
0.147	3.8146		0.109508	3.00267		0.095039	3.04319		0.113074	-0.02523
0.148	3.81774		0.110317	3.00246		0.095741	3.04378		0.113907	-0.02565
0.149	3.81989		0.111126	3.00241		0.096442	3.0446		0.114739	-0.02579
0.15	3.8214		0.111936	3.0027		0.097143	3.04564		0.115572	-0.02584
0.151	3.82213		0.112745	3.00288		0.097844	3.04688		0.116405	-0.02583
0.152	3.82217		0.113554	3.00308		0.098546	3.04827		0.117237	-0.02606
0.153	3.82123		0.114363	3.00342		0.099247	3.04974		0.11807	-0.02589
0.154	3.81902		0.115172	3.00332		0.099948	3.05151		0.118902	-0.02584
0.155	3.81548		0.115981	3.00351		0.100649	3.05334		0.119735	-0.02588
0.156	3.81034		0.11679	3.00354		0.101351	3.0554		0.120567	-0.02596
0.157	3.8038		0.117599	3.00364		0.102052	3.05771		0.1214	-0.02595
0.158	3.79545		0.118409	3.00358		0.102753	3.06013		0.122233	-0.02592
0.16	3.78554		0.119218	3.0038		0.103454	3.06263		0.123065	-0.02596
0.161	3.7741		0.120027	3.00378		0.104156	3.06585		0.123898	-0.02589
0.162	3.76106		0.120836	3.00374		0.104857	3.0692		0.12473	-0.02604
0.163	3.7468		0.121645	3.00373		0.105558	3.07246		0.125563	-0.02624
0.164	3.73121		0.122454	3.00369		0.106259	3.07574		0.126395	-0.02637
0.165	3.71388		0.123263	3.00374		0.106961	3.07903		0.127228	-0.02617
0.166	3.69445		0.124072	3.00353		0.107662	3.08234		0.128061	-0.02585
0.167	3.67458		0.124882	3.00328		0.108363	3.08576		0.128893	-0.02579
0.168	3.65421		0.125691	3.00313		0.109064	3.08905		0.129726	-0.02611
0.169	3.63298		0.1265	3.00316		0.109766	3.09238		0.130558	-0.02595
0.17	3.61161		0.127309	3.00325		0.110467	3.09537		0.131391	-0.02607
0.171	3.58967		0.128118	3.00334		0.111168	3.09806		0.132223	-0.02637
0.172	3.56708		0.128927	3.00346		0.111869	3.10064		0.133056	-0.02616
0.174	3.54418		0.129736	3.00362		0.112571	3.10329		0.133889	-0.0262
0.175	3.52162		0.130545	3.0037		0.113272	3.10584		0.134721	-0.02626
0.176	3.49955		0.131355	3.00351		0.113973	3.10816		0.135554	-0.02634
0.177	3.47765		0.132164	3.00323		0.114674	3.11034		0.136386	-0.02664
0.178	3.45614		0.132973	3.00302		0.115376	3.1126		0.137219	-0.02665
0.179	3.4351		0.133782	3.00287		0.116077	3.11486		0.138051	-0.02646
0.18	3.41495		0.134591	3.00264		0.116778	3.11703		0.138884	-0.02639
0.181	3.39591		0.1354	3.00229		0.11748	3.11946		0.139717	-0.02629
0.182	3.37786		0.136209	3.00224		0.118181	3.1213		0.140549	-0.02623
0.183	3.36062		0.137018	3.00216		0.118882	3.12335		0.141382	-0.02593
0.184	3.34454		0.137828	3.00215		0.119583	3.12534		0.142214	-0.02564
0.185	3.32945		0.138637	3.00205		0.120285	3.12735		0.143047	-0.02528
0.187	3.31528		0.139446	3.00202		0.120986	3.12932		0.143879	-0.02528
0.188	3.3026		0.140255	3.00213		0.121687	3.13114		0.144712	-0.02526
0.189	3.29089		0.141064	3.00187		0.122388	3.13318		0.145545	-0.02534
0.19	3.27929		0.141873	3.00181		0.12309	3.13491		0.146377	-0.02521
0.191	3.26795		0.142682	3.00192		0.123791	3.13639		0.14721	-0.02546
0.192	3.25805		0.143491	3.00175		0.124492	3.13786		0.148042	-0.02541
0.193	3.24885		0.144301	3.00166		0.125193	3.1394		0.148875	-0.02529
0.194	3.24001		0.14511	3.00146		0.125895	3.14098		0.149707	-0.02518
0.195	3.23199		0.145919	3.00139		0.126596	3.14256		0.15054	-0.02503
0.196	3.22396		0.146728	3.00134		0.127297	3.14404		0.151373	-0.02485
0.197	3.21633		0.147537	3.00102		0.127998	3.1454		0.152205	-0.02494
0.198	3.20951		0.148346	3.00065		0.1287	3.14677		0.153038	-0.02511
0.2	3.20293		0.149155	3.00046		0.129401	3.14804		0.15387	-0.02515
0.201	3.19699		0.149964	3.00054		0.130102	3.14915		0.154703	-0.02516
0.202	3.19144		0.150774	3.00042		0.130803	3.15017		0.155535	-0.02511
0.203	3.1862		0.151583	3.00012		0.131505	3.15128		0.156368	-0.02537
0.204	3.18087		0.152392	2.9998		0.132206	3.15231		0.157201	-0.02528
0.205	3.17554		0.153201	2.99948		0.132907	3.15333		0.158033	-0.02529
0.206	3.17068		0.15401	2.9994		0.133608	3.15429		0.158866	-0.02533
0.207	3.16629		0.154819	2.9992		0.13431	3.15506		0.159698	-0.02552
0.208	3.16219		0.155628	2.99895		0.135011	3.15562		0.160531	-0.02573
0.209	3.15833		0.156437	2.99885		0.135712	3.1563		0.161363	-0.02592
0.21	3.15455		0.157247	2.99858		0.136413	3.15668		0.162196	-0.02589
0.211	3.15057		0.158056	2.99831		0.137115	3.1572		0.163029	-0.02576
0.213	3.14702		0.158865	2.99827		0.137816	3.15744		0.163861	-0.02569
0.214	3.14386		0.159674	2.9984		0.138517	3.1574		0.164694	-0.02573
0.215	3.14037		0.160483	2.99854		0.139218	3.15719		0.165526	-0.02577
0.216	3.13688		0.161292	2.99876		0.13992	3.15686		0.166359	-0.02572
0.217	3.13365		0.162101	2.9994		0.140621	3.15637		0.167191	-0.02577
0.218	3.13059		0.16291	3.00031		0.141322	3.15565		0.168024	-0.02589
0.219	3.1274		0.16372	3.00124		0.142023	3.15452		0.168857	-0.02614
0.22	3.12484		0.164529	3.00237		0.142725	3.15323		0.169689	-0.02628
0.221	3.12276		0.165338	3.00354		0.143426	3.15184		0.170522	-0.0262
0.222	3.12054		0.166147	3.00513		0.144127	3.15034		0.171354	-0.02595
0.223	3.11845		0.166956	3.00693		0.144828	3.14849		0.172187	-0.02596
0.224	3.11592		0.167765	3.00901		0.14553	3.14623		0.173019	-0.02605
0.226	3.1134		0.168574	3.01106		0.146231	3.1437		0.173852	-0.02578
0.227	3.11166		0.169383	3.01322		0.146932	3.14092		0.174685	-0.02597
0.228	3.11003		0.170193	3.01587		0.147633	3.13809		0.175517	-0.02624
0.229	3.10817		0.171002	3.01874		0.148335	3.13526		0.17635	-0.02654
0.23	3.10581		0.171811	3.02186		0.149036	3.13228		0.177182	-0.02679
0.231	3.10338		0.17262	3.02529		0.149737	3.12926		0.178015	-0.02686
0.232	3.10136		0.173429	3.02908		0.150438	3.12641		0.178847	-0.02692
0.233	3.09972		0.174238	3.03323		0.15114	3.12389		0.17968	-0.02714
0.234	3.09794		0.175047	3.0376		0.151841	3.12109		0.180513	-0.02731
0.235	3.09638		0.175856	3.04228		0.152542	3.11825		0.181345	-0.02761
0.236	3.0952		0.176666	3.04723		0.153244	3.11564		0.182178	-0.02773
0.237	3.09382		0.177475	3.052		0.153945	3.11316		0.18301	-0.02802
0.238	3.09251		0.178284	3.05684		0.154646	3.11077		0.183843	-0.02816
0.24	3.09114		0.179093	3.06167		0.155347	3.1085		0.184675	-0.02845
0.241	3.0896		0.179902	3.06645		0.156049	3.10644		0.185508	-0.02858
0.242	3.08775		0.180711	3.07135		0.15675	3.1044		0.186341	-0.02852
0.243	3.08604		0.18152	3.0762		0.157451	3.1024		0.187173	-0.0285
0.244	3.08478		0.182329	3.08122		0.158152	3.10047		0.188006	-0.02865
0.245	3.08373		0.183139	3.08606		0.158854	3.09859		0.188838	-0.02891
0.246	3.0824		0.183948	3.09054		0.159555	3.09691		0.189671	-0.02911
0.247	3.08107		0.184757	3.09493		0.160256	3.09514		0.190504	-0.02901
0.248	3.07973		0.185566	3.09937		0.160957	3.09345		0.191336	-0.02933
0.249	3.07872		0.186375	3.1037		0.161659	3.09202		0.192169	-0.02956
0.25	3.07795		0.187184	3.10795		0.16236	3.09056		0.193001	-0.02965
0.251	3.077		0.187993	3.11225		0.163061	3.08897		0.193834	-0.02958
0.253	3.07573		0.188802	3.11641		0.163762	3.08742		0.194666	-0.02963
0.254	3.07465		0.189612	3.12038		0.164464	3.08617		0.195499	-0.02952
0.255	3.07332		0.190421	3.12426		0.165165	3.08504		0.196332	-0.02969
0.256	3.07214		0.19123	3.12787		0.165866	3.08408		0.197164	-0.02976
0.257	3.07179		0.192039	3.13122		0.166567	3.08317		0.197997	-0.02978
0.258	3.07142		0.192848	3.13476		0.167269	3.08225		0.198829	-0.03
0.259	3.07091		0.193657	3.13819		0.16797	3.08131		0.199662	-0.03019
0.26	3.06981		0.194466	3.14142		0.168671	3.08012		0.200494	-0.0303
0.261	3.06865		0.195275	3.14429		0.169372	3.07885		0.201327	-0.03035
0.262	3.0679		0.196084	3.14712		0.170074	3.07774		0.20216	-0.03042
0.263	3.06715		0.196894	3.14995		0.170775	3.07691		0.202992	-0.03024
0.264	3.06612		0.197703	3.15239		0.171476	3.07625		0.203825	-0.03045
0.266	3.06531		0.198512	3.15499		0.172177	3.07558		0.204657	-0.03083
0.267	3.06426		0.199321	3.15749		0.172879	3.07491		0.20549	-0.03096
0.268	3.06309		0.20013	3.15987		0.17358	3.07432		0.206322	-0.03113
0.269	3.06241		0.200939	3.16193		0.174281	3.07381		0.207155	-0.03124
0.27	3.06206		0.201748	3.16384		0.174982	3.07328		0.207988	-0.03125
0.271	3.06134		0.202558	3.16555		0.175684	3.0725		0.20882	-0.03101
0.272	3.06064		0.203367	3.16702		0.176385	3.07171		0.209653	-0.03099
0.273	3.0596		0.204176	3.16808		0.177086	3.07126		0.210485	-0.03099
0.274	3.05835		0.204985	3.16888		0.177787	3.07076		0.211318	-0.03105
0.275	3.0575		0.205794	3.16974		0.178489	3.07012		0.21215	-0.03126
0.276	3.05675		0.206603	3.17022		0.17919	3.06964		0.212983	-0.03164
0.277	3.05598		0.207412	3.17057		0.179891	3.06903		0.213816	-0.03196
0.279	3.05545		0.208221	3.17068		0.180592	3.0682		0.214648	-0.03205
0.28	3.05489		0.209031	3.17073		0.181294	3.06763		0.215481	-0.03214
0.281	3.05411		0.20984	3.17015		0.181995	3.06716		0.216313	-0.03218
0.282	3.05388		0.210649	3.16931		0.182696	3.06671		0.217146	-0.03206
0.283	3.05361		0.211458	3.16821		0.183397	3.06623		0.217978	-0.03173
0.284	3.05343		0.212267	3.16671		0.184099	3.06574		0.218811	-0.03152
0.285	3.05307		0.213076	3.16484		0.1848	3.06549		0.219644	-0.03151
0.286	3.05233		0.213885	3.16266		0.185501	3.06507		0.220476	-0.03159
0.287	3.05172		0.214694	3.16024		0.186202	3.06449		0.221309	-0.03172
0.288	3.05144		0.215503	3.15744		0.186904	3.06424		0.222141	-0.03186
0.289	3.05127		0.216313	3.15439		0.187605	3.0639		0.222974	-0.03188
0.29	3.05043		0.217122	3.15107		0.188306	3.06358		0.223806	-0.03183
0.291	3.04968		0.217931	3.14757		0.189008	3.06316		0.224639	-0.03187
0.293	3.04886		0.21874	3.1441		0.189709	3.06263		0.225472	-0.032
0.294	3.04804		0.219549	3.14061		0.19041	3.06211		0.226304	-0.03202
0.295	3.04763		0.220358	3.13695		0.191111	3.06159		0.227137	-0.03211
0.296	3.04799		0.221167	3.13307		0.191813	3.06126		0.227969	-0.03232
0.297	3.04822		0.221976	3.12904		0.192514	3.06094		0.228802	-0.03239
0.298	3.04768		0.222786	3.12501		0.193215	3.0607		0.229634	-0.03253
0.299	3.04695		0.223595	3.12097		0.193916	3.0605		0.230467	-0.03235
0.3	3.04638		0.224404	3.11678		0.194618	3.0603		0.2313	-0.03225
0.301	3.04597		0.225213	3.11311		0.195319	3.06023		0.232132	-0.03234
0.302	3.04569		0.226022	3.10955		0.19602	3.06015		0.232965	-0.03242
0.303	3.045		0.226831	3.10613		0.196721	3.05997		0.233797	-0.03252
0.304	3.04443		0.22764	3.1024		0.197423	3.05995		0.23463	-0.03266
0.306	3.04394		0.228449	3.09895		0.198124	3.06007		0.235462	-0.03288
0.307	3.04357		0.229259	3.09538		0.198825	3.06015		0.236295	-0.03301
0.308	3.04335		0.230068	3.09187		0.199526	3.05987		0.237128	-0.03308
0.309	3.04285		0.230877	3.08871		0.200228	3.05956		0.23796	-0.03301
0.31	3.04233		0.231686	3.0857		0.200929	3.05935		0.238793	-0.03306
0.311	3.04127		0.232495	3.08262		0.20163	3.05901		0.239625	-0.03309
0.312	3.04089		0.233304	3.07998		0.202331	3.05874		0.240458	-0.03318
0.313	3.04111		0.234113	3.07708		0.203033	3.05844		0.24129	-0.0334
0.314	3.04118		0.234922	3.07442		0.203734	3.05826		0.242123	-0.03357
0.315	3.04142		0.235732	3.07199		0.204435	3.0582		0.242956	-0.03379
0.316	3.04137		0.236541	3.06975		0.205136	3.05828		0.243788	-0.03369
0.317	3.04076		0.23735	3.06726		0.205838	3.0581		0.244621	-0.03368
0.319	3.04075		0.238159	3.06485		0.206539	3.05773		0.245453	-0.03364
0.32	3.04073		0.238968	3.06298		0.20724	3.05741		0.246286	-0.03365
0.321	3.04083		0.239777	3.06088		0.207941	3.05701		0.247118	-0.03371
0.322	3.04048		0.240586	3.05863		0.208643	3.05664		0.247951	-0.03379
0.323	3.03999		0.241395	3.05652		0.209344	3.0563		0.248784	-0.03369
0.324	3.03993		0.242205	3.05452		0.210045	3.05607		0.249616	-0.03367
0.325	3.03987		0.243014	3.0527		0.210746	3.05609		0.250449	-0.03389
0.326	3.03925		0.243823	3.05089		0.211448	3.0561		0.251281	-0.03387
0.327	3.03961		0.244632	3.04916		0.212149	3.05576		0.252114	-0.034
0.328	3.04006		0.245441	3.04759		0.21285	3.05546		0.252946	-0.03404
0.329	3.03946		0.24625	3.04605		0.213551	3.05508		0.253779	-0.03402
0.33	3.03897		0.247059	3.04461		0.214253	3.05468		0.254612	-0.03391
0.332	3.03866		0.247868	3.04307		0.214954	3.05487		0.255444	-0.03391
0.333	3.03866		0.248678	3.04139		0.215655	3.05484		0.256277	-0.0339
0.334	3.03865		0.249487	3.03961		0.216356	3.05501		0.257109	-0.03421
0.335	3.03859		0.250296	3.03792		0.217058	3.055		0.257942	-0.03427
0.336	3.03801		0.251105	3.03642		0.217759	3.05496		0.258774	-0.03436
0.337	3.03788		0.251914	3.03532		0.21846	3.05501		0.259607	-0.03471
0.338	3.0381		0.252723	3.03432		0.219162	3.05501		0.26044	-0.03475
0.339	3.038		0.253532	3.03312		0.219863	3.05482		0.261272	-0.03483
0.34	3.03784		0.254341	3.03208		0.220564	3.05468		0.262105	-0.03491
0.341	3.03764		0.255151	3.03094		0.221265	3.05433		0.262937	-0.03473
0.342	3.03716		0.25596	3.02995		0.221967	3.0541		0.26377	-0.03444
0.343	3.03633		0.256769	3.02872		0.222668	3.054		0.264603	-0.03412
0.345	3.036		0.257578	3.02766		0.223369	3.05379		0.265435	-0.03399
0.346	3.03587		0.258387	3.02645		0.22407	3.05378		0.266268	-0.03395
0.347	3.03552		0.259196	3.02579		0.224772	3.05394		0.2671	-0.03395
0.348	3.03547		0.260005	3.02485		0.225473	3.05413		0.267933	-0.03419
0.349	3.03541		0.260814	3.02405		0.226174	3.05416		0.268765	-0.03429
0.35	3.035		0.261624	3.02312		0.226875	3.05422		0.269598	-0.03409
0.351	3.03449		0.262433	3.02228		0.227577	3.05401		0.27043	-0.03405
0.352	3.03383		0.263242	3.02177		0.228278	3.05374		0.271263	-0.03406
0.353	3.03413		0.264051	3.02087		0.228979	3.05356		0.272096	-0.03406
0.354	3.0344		0.26486	3.02007		0.22968	3.05323		0.272928	-0.03418
0.355	3.0341		0.265669	3.01947		0.230382	3.05283		0.273761	-0.03443
0.356	3.03364		0.266478	3.01869		0.231083	3.05269		0.274593	-0.03445
0.357	3.03346		0.267287	3.01793		0.231784	3.05241		0.275426	-0.03436
0.359	3.03341		0.268097	3.01719		0.232485	3.0523		0.276258	-0.03417
0.36	3.03326		0.268906	3.01653		0.233187	3.05219		0.277091	-0.0339
0.361	3.0327		0.269715	3.01596		0.233888	3.05235		0.277924	-0.03377
0.362	3.03247		0.270524	3.01541		0.234589	3.05227		0.278756	-0.03402
0.363	3.03275		0.271333	3.01478		0.23529	3.05241		0.279589	-0.03408
0.364	3.03279		0.272142	3.0141		0.235992	3.05218		0.280421	-0.03399
0.365	3.03264		0.272951	3.01348		0.236693	3.05223		0.281254	-0.03397
0.366	3.03203		0.27376	3.01295		0.237394	3.05228		0.282087	-0.03403
0.367	3.03114		0.27457	3.01239		0.238095	3.05239		0.282919	-0.03383
0.368	3.03055		0.275379	3.01178		0.238797	3.05233		0.283752	-0.03354
0.369	3.03062		0.276188	3.01109		0.239498	3.05228		0.284584	-0.03342
0.37	3.03017		0.276997	3.01028		0.240199	3.0525		0.285417	-0.03353
0.372	3.03028		0.277806	3.00936		0.2409	3.05264		0.286249	-0.03371
0.373	3.02993		0.278615	3.00863		0.241602	3.0528		0.287082	-0.03379
0.374	3.02923		0.279424	3.00841		0.242303	3.05297		0.287915	-0.03381
0.375	3.02827		0.280233	3.00799		0.243004	3.05312		0.288747	-0.03379
0.376	3.02819		0.281043	3.00725		0.243705	3.05327		0.28958	-0.03361
0.377	3.02796		0.281852	3.00721		0.244407	3.05347		0.290412	-0.03366
0.378	3.0276		0.282661	3.00671		0.245108	3.05341		0.291245	-0.03366
0.379	3.02716		0.28347	3.00641		0.245809	3.05368		0.292077	-0.03359
0.38	3.02761		0.284279	3.00598		0.24651	3.05391		0.29291	-0.03355
0.381	3.02708		0.285088	3.00543		0.247212	3.05412		0.293743	-0.03341
0.382	3.02675		0.285897	3.0051		0.247913	3.05426		0.294575	-0.03335
0.383	3.02694		0.286706	3.00434		0.248614	3.05444		0.295408	-0.03323
0.385	3.02657		0.287516	3.00384		0.249315	3.05457		0.29624	-0.03316
0.386	3.02624		0.288325	3.00335		0.250017	3.05441		0.297073	-0.03318
0.387	3.02608		0.289134	3.00268		0.250718	3.05411		0.297905	-0.03319
0.388	3.02601		0.289943	3.00242		0.251419	3.0537		0.298738	-0.03313
0.389	3.02561		0.290752	3.00226		0.25212	3.05351		0.299571	-0.03316
0.39	3.02546		0.291561	3.00195		0.252822	3.05348		0.300403	-0.03339
0.391	3.02496		0.29237	3.00173		0.253523	3.05338		0.301236	-0.03355
0.392	3.02412		0.293179	3.00144		0.254224	3.0535		0.302068	-0.03373
0.393	3.02355		0.293989	3.00106		0.254925	3.05368		0.302901	-0.03388
0.394	3.02339		0.294798	3.00065		0.255627	3.05367		0.303733	-0.03382
0.395	3.02302		0.295607	3.00016		0.256328	3.05361		0.304566	-0.03374
0.396	3.02294		0.296416	2.99977		0.257029	3.05379		0.305399	-0.03381
0.398	3.02336		0.297225	2.99941		0.257731	3.05407		0.306231	-0.03405
0.399	3.02328		0.298034	2.99907		0.258432	3.05415		0.307064	-0.03423
0.4	3.023		0.298843	2.99879		0.259133	3.05418		0.307896	-0.03433
0.401	3.02322		0.299652	2.99853		0.259834	3.05424		0.308729	-0.03438
0.402	3.02344		0.300462	2.99813		0.260536	3.05424		0.309561	-0.03442
0.403	3.02338		0.301271	2.99774		0.261237	3.05411		0.310394	-0.03445
0.404	3.02321		0.30208	2.9975		0.261938	3.05416		0.311227	-0.03469
0.405	3.02278		0.302889	2.9973		0.262639	3.05439		0.312059	-0.03476
0.406	3.02343		0.303698	2.99714		0.263341	3.05435		0.312892	-0.03466
0.407	3.02341		0.304507	2.99689		0.264042	3.05447		0.313724	-0.03459
0.408	3.02294		0.305316	2.99667		0.264743	3.05459		0.314557	-0.03418
0.409	3.02372		0.306125	2.99648		0.265444	3.0545		0.315389	-0.03403
0.41	3.02389		0.306935	2.99615		0.266146	3.05471		0.316222	-0.03398
0.412	3.02388		0.307744	2.99576		0.266847	3.05474		0.317055	-0.03406
0.413	3.02383		0.308553	2.99548		0.267548	3.05491		0.317887	-0.03421
0.414	3.02358		0.309362	2.99517		0.268249	3.05492		0.31872	-0.0344
0.415	3.0238		0.310171	2.99499		0.268951	3.05494		0.319552	-0.03456
0.416	3.02399		0.31098	2.99473		0.269652	3.05486		0.320385	-0.03435
0.417	3.02337		0.311789	2.99435		0.270353	3.05514		0.321217	-0.03414
0.418	3.02317		0.312598	2.99412		0.271054	3.05536		0.32205	-0.03416
0.419	3.02319		0.313408	2.99395		0.271756	3.05538		0.322883	-0.03409
0.42	3.02301		0.314217	2.9936		0.272457	3.05545		0.323715	-0.03395
0.421	3.02286		0.315026	2.99322		0.273158	3.05555		0.324548	-0.03393
0.422	3.02293		0.315835	2.99299		0.273859	3.05567		0.32538	-0.03421
0.423	3.02251		0.316644	2.99296		0.274561	3.05559		0.326213	-0.03446
0.425	3.02261		0.317453	2.9928		0.275262	3.05554		0.327045	-0.03448
0.426	3.02204		0.318262	2.99288		0.275963	3.05558		0.327878	-0.03436
0.427	3.02245		0.319071	2.99273		0.276664	3.05573		0.328711	-0.03431
0.428	3.02294		0.319881	2.99254		0.277366	3.0559		0.329543	-0.03431
0.429	3.02337		0.32069	2.99235		0.278067	3.05595		0.330376	-0.03442
0.43	3.02328		0.321499	2.99221		0.278768	3.05613		0.331208	-0.0346
0.431	3.02356		0.322308	2.99165		0.279469	3.05638		0.332041	-0.03466
0.432	3.02352		0.323117	2.99166		0.280171	3.05635		0.332873	-0.03473
0.433	3.02382		0.323926	2.99134		0.280872	3.05654		0.333706	-0.03507
0.434	3.02413		0.324735	2.9913		0.281573	3.05649		0.334539	-0.0353
0.435	3.02438		0.325544	2.99101		0.282274	3.05673		0.335371	-0.03543
0.436	3.02447		0.326354	2.99077		0.282976	3.05656		0.336204	-0.03546
0.438	3.02457		0.327163	2.99079		0.283677	3.05679		0.337036	-0.03545
0.439	3.02471		0.327972	2.99077		0.284378	3.05703		0.337869	-0.03542
0.44	3.02448		0.328781	2.99073		0.285079	3.05736		0.338701	-0.03543
0.441	3.02428		0.32959	2.99045		0.285781	3.05757		0.339534	-0.03544
0.442	3.02383		0.330399	2.99003		0.286482	3.0575		0.340367	-0.03524
0.443	3.02359		0.331208	2.98991		0.287183	3.05783		0.341199	-0.03529
0.444	3.02338		0.332017	2.98978		0.287884	3.058		0.342032	-0.03535
0.445	3.02306		0.332827	2.98968		0.288586	3.05801		0.342864	-0.0352
0.446	3.02307		0.333636	2.9897		0.289287	3.05838		0.343697	-0.03515
0.447	3.02311		0.334445	2.98942		0.289988	3.05876		0.344529	-0.0351
0.448	3.0233		0.335254	2.98916		0.29069	3.05892		0.345362	-0.03511
0.449	3.0235		0.336063	2.98901		0.291391	3.05901		0.346195	-0.03519
0.451	3.02333		0.336872	2.98893		0.292092	3.05918		0.347027	-0.03531
0.452	3.02267		0.337681	2.98897		0.292793	3.0592		0.34786	-0.03525
0.453	3.02284		0.33849	2.989		0.293495	3.05928		0.348692	-0.03519
0.454	3.02282		0.3393	2.98889		0.294196	3.05931		0.349525	-0.03516
0.455	3.02276		0.340109	2.98898		0.294897	3.05946		0.350358	-0.03511
0.456	3.02233		0.340918	2.98884		0.295598	3.05963		0.35119	-0.03508
0.457	3.02245		0.341727	2.98858		0.2963	3.05983		0.352023	-0.03506
0.458	3.02244		0.342536	2.98839		0.297001	3.06034		0.352855	-0.03501
0.459	3.02234		0.343345	2.98833		0.297702	3.06038		0.353688	-0.03491
0.46	3.0216		0.344154	2.98819		0.298403	3.06082		0.35452	-0.03495
0.461	3.02147		0.344963	2.98807		0.299105	3.06072		0.355353	-0.03508
0.462	3.02138		0.345773	2.98748		0.299806	3.06083		0.356186	-0.03531
0.464	3.02084		0.346582	2.98725		0.300507	3.06119		0.357018	-0.03541
0.465	3.02084		0.347391	2.98704		0.301208	3.06123		0.357851	-0.03561
0.466	3.02045		0.3482	2.98685		0.30191	3.06137		0.358683	-0.03577
0.467	3.02017		0.349009	2.98685		0.302611	3.06145		0.359516	-0.03587
0.468	3.01994		0.349818	2.9867		0.303312	3.06159		0.360348	-0.03601
0.469	3.01931		0.350627	2.98658		0.304013	3.0616		0.361181	-0.03588
0.47	3.01874		0.351436	2.98672		0.304715	3.06171		0.362013	-0.03592
0.471	3.01863		0.352245	2.98679		0.305416	3.06205		0.362846	-0.03602
0.472	3.0181		0.353055	2.9869		0.306117	3.06227		0.363679	-0.03616
0.473	3.01789		0.353864	2.98687		0.306818	3.06249		0.364511	-0.03624
0.474	3.01828		0.354673	2.98688		0.30752	3.06243		0.365344	-0.03622
0.475	3.01881		0.355482	2.98675		0.308221	3.06279		0.366176	-0.03618
0.476	3.01932		0.356291	2.98666		0.308922	3.06295		0.367009	-0.03598
0.478	3.01912		0.3571	2.98673		0.309623	3.06315		0.367842	-0.0358
0.479	3.01915		0.357909	2.98647		0.310325	3.06325		0.368674	-0.03597
0.48	3.0193		0.358718	2.98644		0.311026	3.06332		0.369507	-0.03605
0.481	3.01905		0.359528	2.9862		0.311727	3.06347		0.370339	-0.03597
0.482	3.01889		0.360337	2.98589		0.312428	3.06339		0.371172	-0.03573
0.483	3.01866		0.361146	2.98588		0.31313	3.06342		0.372004	-0.03546
0.484	3.01861		0.361955	2.98614		0.313831	3.06368		0.372837	-0.03535
0.485	3.0182		0.362764	2.98615		0.314532	3.06368		0.37367	-0.03536
0.486	3.0183		0.363573	2.98636		0.315233	3.06366		0.374502	-0.03542
0.487	3.01738		0.364382	2.98603		0.315935	3.06357		0.375335	-0.03525
0.488	3.0163		0.365191	2.98605		0.316636	3.06353		0.376167	-0.03503
0.489	3.01643		0.366001	2.98612		0.317337	3.06347		0.377	-0.03497
0.491	3.01604		0.36681	2.98591		0.318038	3.06374		0.377832	-0.03494
0.492	3.01537		0.367619	2.98564		0.31874	3.06372		0.378665	-0.03515
0.493	3.01554		0.368428	2.9854		0.319441	3.0638		0.379498	-0.0353
0.494	3.01584		0.369237	2.98532		0.320142	3.06379		0.38033	-0.03518
0.495	3.01657		0.370046	2.98527		0.320843	3.06335		0.381163	-0.03515
0.496	3.01674		0.370855	2.98506		0.321545	3.06337		0.381995	-0.03539
0.497	3.01638		0.371664	2.98492		0.322246	3.06333		0.382828	-0.03538
0.498	3.01558		0.372474	2.98461		0.322947	3.06331		0.38366	-0.03522
0.499	3.01476		0.373283	2.98435		0.323649	3.06328		0.384493	-0.03524
0.5	3.01459		0.374092	2.98433		0.32435	3.06331		0.385326	-0.03535
0.501	3.01396		0.374901	2.98418		0.325051	3.06322		0.386158	-0.0354
0.502	3.01371		0.37571	2.98404		0.325752	3.06331		0.386991	-0.03531
0.504	3.01302		0.376519	2.98384		0.326454	3.0635		0.387823	-0.03532
0.505	3.01339		0.377328	2.98384		0.327155	3.06356		0.388656	-0.03543
0.506	3.01285		0.378137	2.98386		0.327856	3.06377		0.389488	-0.03543
0.507	3.01216		0.378947	2.9839		0.328557	3.06402		0.390321	-0.03533
0.508	3.01241		0.379756	2.98396		0.329259	3.06383		0.391154	-0.0354
0.509	3.01311		0.380565	2.984		0.32996	3.06368		0.391986	-0.03546
0.51	3.01304		0.381374	2.98386		0.330661	3.06377		0.392819	-0.03535
0.511	3.01286		0.382183	2.98354		0.331362	3.06395		0.393651	-0.03539
0.512	3.01279		0.382992	2.98333		0.332064	3.06421		0.394484	-0.03528
0.513	3.01259		0.383801	2.98312		0.332765	3.06451		0.395316	-0.03522
0.514	3.01273		0.384611	2.98306		0.333466	3.06438		0.396149	-0.03522
0.515	3.01269		0.38542	2.98298		0.334167	3.06439		0.396982	-0.03519
0.517	3.01286		0.386229	2.98306		0.334869	3.06441		0.397814	-0.03529
0.518	3.01336		0.387038	2.98324		0.33557	3.0645		0.398647	-0.03537
0.519	3.01361		0.387847	2.9831		0.336271	3.06461		0.399479	-0.03529
0.52	3.01344		0.388656	2.98295		0.336972	3.06493		0.400312	-0.03518
0.521	3.01332		0.389465	2.98271		0.337674	3.0651		0.401144	-0.0352
0.522	3.01333		0.390274	2.98219		0.338375	3.06526		0.401977	-0.03502
0.523	3.01284		0.391083	2.982		0.339076	3.06516		0.40281	-0.03488
0.524	3.01233		0.391893	2.98179		0.339777	3.06505		0.403642	-0.03477
0.525	3.01166		0.392702	2.98172		0.340479	3.06501		0.404475	-0.03464
0.526	3.01103		0.393511	2.98181		0.34118	3.06498		0.405307	-0.03456
0.527	3.01023		0.39432	2.9815		0.341881	3.06513		0.40614	-0.03462
0.528	3.00979		0.395129	2.98144		0.342582	3.06521		0.406972	-0.03483
0.53	3.00953		0.395938	2.98129		0.343284	3.06514		0.407805	-0.03485
0.531	3.00915		0.396747	2.9812		0.343985	3.06534		0.408638	-0.03481
0.532	3.00892		0.397556	2.981		0.344686	3.06541		0.40947	-0.03487
0.533	3.009		0.398366	2.98084		0.345387	3.06547		0.410303	-0.03478
0.534	3.00891		0.399175	2.98093		0.346089	3.06538		0.411135	-0.03473
0.535	3.0087		0.399984	2.9808		0.34679	3.06513		0.411968	-0.03474
0.536	3.00922		0.400793	2.9805		0.347491	3.06502		0.4128	-0.03489
0.537	3.00932		0.401602	2.98029		0.348192	3.06493		0.413633	-0.03502
0.538	3.00849		0.402411	2.98036		0.348894	3.06488		0.414466	-0.03513
0.539	3.00821		0.40322	2.9804		0.349595	3.06475		0.415298	-0.03494
0.54	3.00835		0.404029	2.98032		0.350296	3.06505		0.416131	-0.03469
0.541	3.00794		0.404839	2.98012		0.350997	3.06486		0.416963	-0.03457
0.542	3.00761		0.405648	2.98021		0.351699	3.0651		0.417796	-0.03454
0.544	3.00776		0.406457	2.98002		0.3524	3.06552		0.418628	-0.03479
0.545	3.00727		0.407266	2.98007		0.353101	3.06569		0.419461	-0.03511
0.546	3.0075		0.408075	2.98012		0.353802	3.06585		0.420294	-0.035
0.547	3.00711		0.408884	2.98009		0.354504	3.06595		0.421126	-0.03481
0.548	3.00677		0.409693	2.98012		0.355205	3.06607		0.421959	-0.03484
0.549	3.00625		0.410502	2.98002		0.355906	3.06616		0.422791	-0.0348
0.55	3.00563		0.411312	2.98005		0.356607	3.06641		0.423624	-0.03481
0.551	3.00526		0.412121	2.97992		0.357309	3.06663		0.424456	-0.03497
0.552	3.00591		0.41293	2.97987		0.35801	3.0666		0.425289	-0.03518
0.553	3.00621		0.413739	2.97982		0.358711	3.06687		0.426122	-0.03529
0.554	3.00655		0.414548	2.97968		0.359412	3.06697		0.426954	-0.03522
0.555	3.00682		0.415357	2.97941		0.360114	3.06709		0.427787	-0.03507
0.557	3.0071		0.416166	2.97925		0.360815	3.06709		0.428619	-0.0352
0.558	3.00718		0.416975	2.9792		0.361516	3.06704		0.429452	-0.03533
0.559	3.00655		0.417785	2.97875		0.362218	3.06698		0.430284	-0.03529
0.56	3.00641		0.418594	2.97864		0.362919	3.06744		0.431117	-0.0353
0.561	3.0065		0.419403	2.97857		0.36362	3.06782		0.43195	-0.03546
0.562	3.00644		0.420212	2.97872		0.364321	3.06775		0.432782	-0.03529
0.563	3.00585		0.421021	2.97886		0.365023	3.06771		0.433615	-0.03504
0.564	3.00547		0.42183	2.97902		0.365724	3.06764		0.434447	-0.03518
0.565	3.00546		0.422639	2.97903		0.366425	3.06787		0.43528	-0.03511
0.566	3.00542		0.423448	2.97906		0.367126	3.06826		0.436112	-0.0351
0.567	3.00529		0.424258	2.97911		0.367828	3.06842		0.436945	-0.0352
0.568	3.00514		0.425067	2.97902		0.368529	3.0684		0.437778	-0.03523
0.57	3.00452		0.425876	2.97888		0.36923	3.06842		0.43861	-0.03526
0.571	3.00373		0.426685	2.97878		0.369931	3.06854		0.439443	-0.03518
0.572	3.00334		0.427494	2.97879		0.370633	3.06873		0.440275	-0.03509
0.573	3.00286		0.428303	2.97867		0.371334	3.0686		0.441108	-0.03502
0.574	3.00289		0.429112	2.9787		0.372035	3.06851		0.441941	-0.03504
0.575	3.00317		0.429921	2.97857		0.372736	3.06872		0.442773	-0.03512
0.576	3.00317		0.430731	2.97864		0.373438	3.06917		0.443606	-0.03535
0.577	3.00335		0.43154	2.97838		0.374139	3.06956		0.444438	-0.03546
0.578	3.00366		0.432349	2.97847		0.37484	3.06976		0.445271	-0.03565
0.579	3.00342		0.433158	2.97847		0.375541	3.06975		0.446103	-0.03595
0.58	3.00399		0.433967	2.97838		0.376243	3.06976		0.446936	-0.03609
0.581	3.00442		0.434776	2.97831		0.376944	3.07005		0.447769	-0.03603
0.583	3.00432		0.435585	2.97824		0.377645	3.06995		0.448601	-0.0358
0.584	3.0042		0.436394	2.97821		0.378346	3.06978		0.449434	-0.03579
0.585	3.00412		0.437204	2.97795		0.379048	3.06977		0.450266	-0.03592
0.586	3.00434		0.438013	2.97792		0.379749	3.07007		0.451099	-0.03593
0.587	3.00443		0.438822	2.97785		0.38045	3.07029		0.451931	-0.0359
0.588	3.00481		0.439631	2.97782		0.381151	3.07076		0.452764	-0.03598
0.589	3.0046		0.44044	2.97771		0.381853	3.07095		0.453597	-0.03621
0.59	3.00403		0.441249	2.97743		0.382554	3.07128		0.454429	-0.03631
0.591	3.00407		0.442058	2.97726		0.383255	3.07146		0.455262	-0.03625
0.592	3.00415		0.442867	2.97713		0.383956	3.07123		0.456094	-0.03621
0.593	3.00421		0.443677	2.97691		0.384658	3.07135		0.456927	-0.03647
0.594	3.00398		0.444486	2.97674		0.385359	3.07138		0.457759	-0.0368
0.595	3.00407		0.445295	2.97673		0.38606	3.07154		0.458592	-0.03684
0.597	3.00446		0.446104	2.97669		0.386761	3.07172		0.459425	-0.03692
0.598	3.00436		0.446913	2.97651		0.387463	3.07191		0.460257	-0.03703
0.599	3.00419		0.447722	2.97646		0.388164	3.07199		0.46109	-0.0369
0.6	3.00412		0.448531	2.97668		0.388865	3.07191		0.461922	-0.03675
0.601	3.00434		0.44934	2.97681		0.389566	3.07193		0.462755	-0.03677
0.602	3.00416		0.45015	2.97688		0.390268	3.07185		0.463587	-0.03672
0.603	3.00404		0.450959	2.97675		0.390969	3.07183		0.46442	-0.03669
0.604	3.00399		0.451768	2.97675		0.39167	3.07209		0.465253	-0.03672
0.605	3.00431		0.452577	2.97669		0.392371	3.07215		0.466085	-0.03646
0.606	3.00417		0.453386	2.97655		0.393073	3.07209		0.466918	-0.03605
0.607	3.00456		0.454195	2.97667		0.393774	3.07191		0.46775	-0.03585
0.608	3.00491		0.455004	2.97662		0.394475	3.07189		0.468583	-0.03583
0.61	3.00458		0.455813	2.97665		0.395177	3.07202		0.469415	-0.03579
0.611	3.00438		0.456623	2.97657		0.395878	3.07195		0.470248	-0.03562
0.612	3.00417		0.457432	2.97658		0.396579	3.07174		0.471081	-0.03559
0.613	3.00417		0.458241	2.97663		0.39728	3.07168		0.471913	-0.0356
0.614	3.00445		0.45905	2.97658		0.397982	3.07155		0.472746	-0.03563
0.615	3.00435		0.459859	2.97648		0.398683	3.0717		0.473578	-0.03577
0.616	3.00384		0.460668	2.97643		0.399384	3.07126		0.474411	-0.03613
0.617	3.00365		0.461477	2.97662		0.400085	3.07101		0.475243	-0.03633
0.618	3.00374		0.462286	2.97645		0.400787	3.07119		0.476076	-0.03616
0.619	3.00392		0.463096	2.9763		0.401488	3.07137		0.476909	-0.03605
0.62	3.00412		0.463905	2.97625		0.402189	3.07174		0.477741	-0.03618
0.621	3.00409		0.464714	2.97627		0.40289	3.0719		0.478574	-0.03632
0.623	3.00392		0.465523	2.9761		0.403592	3.07181		0.479406	-0.03628
0.624	3.00419		0.466332	2.97614		0.404293	3.07189		0.480239	-0.03629
0.625	3.00452		0.467141	2.97609		0.404994	3.07204		0.481071	-0.03634
0.626	3.00489		0.46795	2.97598		0.405695	3.07217		0.481904	-0.03654
0.627	3.00497		0.468759	2.97589		0.406397	3.07204		0.482737	-0.03668
0.628	3.0046		0.469569	2.97582		0.407098	3.07196		0.483569	-0.03666
0.629	3.00404		0.470378	2.97579		0.407799	3.07197		0.484402	-0.03661
0.63	3.00341		0.471187	2.97558		0.4085	3.07191		0.485234	-0.03663
0.631	3.00296		0.471996	2.97536		0.409202	3.072		0.486067	-0.0368
0.632	3.00209		0.472805	2.97532		0.409903	3.07188		0.486899	-0.03685
0.633	3.00171		0.473614	2.9753		0.410604	3.0717		0.487732	-0.03675
0.634	3.00126		0.474423	2.97532		0.411305	3.07183		0.488565	-0.03656
0.636	3.00122		0.475232	2.9756		0.412007	3.07225		0.489397	-0.03638
0.637	3.00159		0.476042	2.97531		0.412708	3.07224		0.49023	-0.03675
0.638	3.00188		0.476851	2.97499		0.413409	3.07219		0.491062	-0.03687
0.639	3.00204		0.47766	2.97509		0.41411	3.07242		0.491895	-0.03694
0.64	3.00179		0.478469	2.97495		0.414812	3.07237		0.492727	-0.03685
0.641	3.00108		0.479278	2.97474		0.415513	3.07261		0.49356	-0.0371
0.642	3.00054		0.480087	2.97473		0.416214	3.07265		0.494393	-0.03713
0.643	3.00041		0.480896	2.97485		0.416915	3.07308		0.495225	-0.03748
0.644	3.0009		0.481705	2.97507		0.417617	3.07317		0.496058	-0.03738
0.645	3.00093		0.482515	2.97529		0.418318	3.07333		0.49689	-0.03731
0.646	3.0008		0.483324	2.97544		0.419019	3.07339		0.497723	-0.03731
0.647	3.00063		0.484133	2.97512		0.41972	3.07321		0.498555	-0.03707
0.649	3.00071		0.484942	2.97543		0.420422	3.07345		0.499388	-0.03696
0.65	3.00083		0.485751	2.97528		0.421123	3.07359		0.500221	-0.0371
0.651	3.00068		0.48656	2.97508		0.421824	3.07372		0.501053	-0.03745
0.652	3.0004		0.487369	2.97481		0.422525	3.07402		0.501886	-0.03766
0.653	3.00046		0.488178	2.97463		0.423227	3.07406		0.502718	-0.03778
0.654	2.9998		0.488988	2.97498		0.423928	3.0742		0.503551	-0.03767
0.655	2.9992		0.489797	2.97519		0.424629	3.07421		0.504383	-0.03762
0.656	2.99916		0.490606	2.97557		0.42533	3.07434		0.505216	-0.03808
0.657	2.99932		0.491415	2.97542		0.426032	3.07431		0.506049	-0.03835
0.658	2.9993		0.492224	2.97535		0.426733	3.07457		0.506881	-0.03845
0.659	2.99918		0.493033	2.97532		0.427434	3.07464		0.507714	-0.03857
0.66	2.99867		0.493842	2.97516		0.428136	3.07446		0.508546	-0.03867
0.661	2.99814		0.494651	2.97493		0.428837	3.07455		0.509379	-0.03884
0.663	2.99753		0.495461	2.97474		0.429538	3.07463		0.510211	-0.0389
0.664	2.99754		0.49627	2.97462		0.430239	3.07484		0.511044	-0.03909
0.665	2.99747		0.497079	2.97465		0.430941	3.07503		0.511877	-0.03918
0.666	2.99775		0.497888	2.97467		0.431642	3.07506		0.512709	-0.03889
0.667	2.99791		0.498697	2.97467		0.432343	3.0753		0.513542	-0.03877
0.668	2.99778		0.499506	2.9747		0.433044	3.07553		0.514374	-0.03891
0.669	2.99789		0.500315	2.97481		0.433746	3.0754		0.515207	-0.03904
0.67	2.9984		0.501124	2.97495		0.434447	3.07537		0.516039	-0.03915
0.671	2.99849		0.501933	2.9751		0.435148	3.07509		0.516872	-0.03889
0.672	2.99809		0.502743	2.97533		0.435849	3.0749		0.517705	-0.0387
0.673	2.99769		0.503552	2.97522		0.436551	3.07473		0.518537	-0.03868
0.674	2.99725		0.504361	2.97504		0.437252	3.07498		0.51937	-0.03897
0.676	2.99716		0.50517	2.97499		0.437953	3.07509		0.520202	-0.03904
0.677	2.99748		0.505979	2.97482		0.438654	3.07505		0.521035	-0.039
0.678	2.99768		0.506788	2.97461		0.439356	3.07493		0.521868	-0.03894
0.679	2.99789		0.507597	2.97469		0.440057	3.07512		0.5227	-0.03874
0.68	2.99757		0.508407	2.97476		0.440758	3.07507		0.523533	-0.03872
0.681	2.99735		0.509216	2.97455		0.441459	3.07498		0.524365	-0.03837
0.682	2.99757		0.510025	2.97464		0.442161	3.07508		0.525198	-0.03826
0.683	2.99789		0.510834	2.97457		0.442862	3.07527		0.52603	-0.03857
0.684	2.99812		0.511643	2.97448		0.443563	3.0756		0.526863	-0.03865
0.685	2.99803		0.512452	2.97459		0.444264	3.07592		0.527696	-0.03884
0.686	2.99816		0.513261	2.97481		0.444966	3.07589		0.528528	-0.03883
0.687	2.99884		0.51407	2.97464		0.445667	3.07604		0.529361	-0.03846
0.689	2.99896		0.514879	2.97451		0.446368	3.0761		0.530193	-0.03829
0.69	2.99862		0.515689	2.97475		0.447069	3.07593		0.531026	-0.03822
0.691	2.99838		0.516498	2.97489		0.447771	3.07556		0.531858	-0.03824
0.692	2.99787		0.517307	2.9748		0.448472	3.07552		0.532691	-0.03847
0.693	2.99741		0.518116	2.9749		0.449173	3.07562		0.533524	-0.03855
0.694	2.99781		0.518925	2.97484		0.449874	3.07554		0.534356	-0.03839
0.695	2.99845		0.519734	2.97466		0.450576	3.07573		0.535189	-0.03818
0.696	2.99837		0.520543	2.97465		0.451277	3.0756		0.536021	-0.0382
0.697	2.99812		0.521353	2.97501		0.451978	3.07554		0.536854	-0.03799
0.698	2.99801		0.522162	2.975		0.452679	3.07575		0.537686	-0.03795
0.699	2.99817		0.522971	2.975		0.453381	3.07574		0.538519	-0.03799
0.7	2.99865		0.52378	2.97514		0.454082	3.07578		0.539352	-0.03811
0.702	2.99916		0.524589	2.97537		0.454783	3.07586		0.540184	-0.03824
0.703	2.99918		0.525398	2.97498		0.455484	3.07582		0.541017	-0.03812
0.704	2.99922		0.526207	2.97484		0.456186	3.07594		0.541849	-0.03805
0.705	2.99908		0.527016	2.97446		0.456887	3.07587		0.542682	-0.03762
0.706	2.99901		0.527825	2.97436		0.457588	3.07577		0.543514	-0.03772
0.707	2.99856		0.528635	2.97407		0.458289	3.07559		0.544347	-0.03803
0.708	2.99842		0.529444	2.97396		0.458991	3.07569		0.545179	-0.03803
0.709	2.99855		0.530253	2.97397		0.459692	3.07612		0.546012	-0.03802
0.71	2.99844		0.531062	2.97415		0.460393	3.07617		0.546845	-0.0379
0.711	2.99803		0.531871	2.97404		0.461094	3.07644		0.547677	-0.0378
0.712	2.99839		0.53268	2.97395		0.461796	3.07642		0.54851	-0.03766
0.713	2.99896		0.533489	2.9742		0.462497	3.07678		0.549342	-0.03762
0.714	2.99945		0.534298	2.9739		0.463198	3.07678		0.550175	-0.03745
0.716	2.99984		0.535108	2.97417		0.463899	3.07679		0.551008	-0.03757
0.717	3.00009		0.535917	2.97427		0.464601	3.07696		0.55184	-0.03778
0.718	3.00011		0.536726	2.97424		0.465302	3.07696		0.552673	-0.03784
0.719	2.99998		0.537535	2.97396		0.466003	3.07706		0.553505	-0.03761
0.72	3.00006		0.538344	2.97394		0.466705	3.0771		0.554338	-0.03768
0.721	3.00021		0.539153	2.97391		0.467406	3.07716		0.55517	-0.03779
0.722	3.00016		0.539962	2.9739		0.468107	3.07692		0.556003	-0.03776
0.723	2.99986		0.540771	2.97395		0.468808	3.07715		0.556836	-0.03785
0.724	2.99942		0.541581	2.97374		0.46951	3.07724		0.557668	-0.03784
0.725	2.99931		0.54239	2.97363		0.470211	3.07752		0.558501	-0.03796
0.726	2.99953		0.543199	2.97368		0.470912	3.07754		0.559333	-0.03826
0.727	2.99951		0.544008	2.97392		0.471613	3.07746		0.560166	-0.03846
0.729	2.9997		0.544817	2.97428		0.472315	3.07703		0.560998	-0.03816
0.73	2.99991		0.545626	2.97443		0.473016	3.07688		0.561831	-0.03811
0.731	2.99972		0.546435	2.97454		0.473717	3.07666		0.562664	-0.03815
0.732	2.99959		0.547244	2.97462		0.474418	3.0765		0.563496	-0.03809
0.733	2.99921		0.548054	2.9749		0.47512	3.07646		0.564329	-0.0384
0.734	2.99885		0.548863	2.97494		0.475821	3.07636		0.565161	-0.03823
0.735	2.99882		0.549672	2.97503		0.476522	3.07641		0.565994	-0.03856
0.736	2.99882		0.550481	2.97513		0.477223	3.07636		0.566826	-0.03879
0.737	2.99899		0.55129	2.97514		0.477925	3.07622		0.567659	-0.03854
0.738	2.9995		0.552099	2.97519		0.478626	3.07622		0.568492	-0.03843
0.739	2.99958		0.552908	2.97532		0.479327	3.07621		0.569324	-0.03846
0.74	2.99937		0.553717	2.97533		0.480028	3.07615		0.570157	-0.03843
0.742	2.99931		0.554527	2.97526		0.48073	3.07625		0.570989	-0.03878
0.743	2.99963		0.555336	2.97534		0.481431	3.07662		0.571822	-0.03909
0.744	2.99957		0.556145	2.97519		0.482132	3.07699		0.572654	-0.03913
0.745	2.99928		0.556954	2.97514		0.482833	3.077		0.573487	-0.03899
0.746	2.99953		0.557763	2.97523		0.483535	3.07699		0.57432	-0.03871
0.747	2.99964		0.558572	2.97527		0.484236	3.07694		0.575152	-0.03848
0.748	2.99897		0.559381	2.97519		0.484937	3.07704		0.575985	-0.03876
0.749	2.99823		0.56019	2.97484		0.485638	3.07737		0.576817	-0.03892
0.75	2.99815		0.561	2.9747		0.48634	3.07729		0.57765	-0.0389
0.751	2.99832		0.561809	2.97455		0.487041	3.07723		0.578483	-0.03878
0.752	2.99847		0.562618	2.97448		0.487742	3.07724		0.579315	-0.03873
0.753	2.99855		0.563427	2.9745		0.488443	3.07731		0.580148	-0.03869
0.755	2.99829		0.564236	2.97446		0.489145	3.07706		0.58098	-0.03867
0.756	2.99761		0.565045	2.9743		0.489846	3.07666		0.581813	-0.03867
0.757	2.99727		0.565854	2.97426		0.490547	3.07674		0.582645	-0.03877
0.758	2.99695		0.566664	2.97461		0.491248	3.07684		0.583478	-0.03864
0.759	2.99651		0.567473	2.97475		0.49195	3.07655		0.58431	-0.03866
0.76	2.99627		0.568282	2.97462		0.492651	3.07636		0.585143	-0.03843
0.761	2.99663		0.569091	2.97437		0.493352	3.07655		0.585976	-0.03831
0.762	2.99721		0.5699	2.97413		0.494053	3.07642		0.586808	-0.03834
0.763	2.99737		0.570709	2.97414		0.494755	3.07645		0.587641	-0.03832
0.764	2.99745		0.571518	2.97391		0.495456	3.07636		0.588473	-0.03832
0.765	2.99746		0.572327	2.97372		0.496157	3.0764		0.589306	-0.03819
0.766	2.99699		0.573136	2.97348		0.496858	3.07658		0.590138	-0.03824
0.768	2.99631		0.573946	2.97333		0.49756	3.07651		0.590971	-0.03825
0.769	2.99593		0.574755	2.97326		0.498261	3.07646		0.591804	-0.03858
0.77	2.99566		0.575564	2.97319		0.498962	3.07634		0.592636	-0.03848
0.771	2.99544		0.576373	2.97317		0.499664	3.07648		0.593469	-0.03831
0.772	2.99535		0.577182	2.97275		0.500365	3.07658		0.594301	-0.03833
0.773	2.99524		0.577991	2.97271		0.501066	3.07666		0.595134	-0.03822
0.774	2.995		0.5788	2.97255		0.501767	3.07664		0.595966	-0.03814
0.775	2.99474		0.579609	2.9723		0.502469	3.07628		0.596799	-0.03809
0.776	2.99456		0.580419	2.97272		0.50317	3.07608		0.597632	-0.0379
0.777	2.99464		0.581228	2.9729		0.503871	3.07613		0.598464	-0.03795
0.778	2.99477		0.582037	2.9726		0.504572	3.07641		0.599297	-0.03761
0.779	2.99466		0.582846	2.97255		0.505274	3.0767		0.600129	-0.03741
0.78	2.99451		0.583655	2.9724		0.505975	3.07689		0.600962	-0.03729
0.782	2.99429		0.584464	2.97246		0.506676	3.07699		0.601794	-0.03715
0.783	2.99406		0.585273	2.97214		0.507377	3.07702		0.602627	-0.03696
0.784	2.99352		0.586082	2.97207		0.508079	3.07709		0.60346	-0.03673
0.785	2.99298		0.586892	2.9718		0.50878	3.07745		0.604292	-0.03667
0.786	2.99267		0.587701	2.97152		0.509481	3.07747		0.605125	-0.03675
0.787	2.99287		0.58851	2.97117		0.510182	3.07742		0.605957	-0.03687
0.788	2.99292		0.589319	2.9713		0.510884	3.07729		0.60679	-0.03675
0.789	2.99276		0.590128	2.97134		0.511585	3.07721		0.607623	-0.03682
0.79	2.99247		0.590937	2.97148		0.512286	3.07744		0.608455	-0.03681
0.791	2.99199		0.591746	2.97162		0.512987	3.0779		0.609288	-0.03691
0.792	2.99134		0.592555	2.97171		0.513689	3.07795		0.61012	-0.03717
0.793	2.99151		0.593365	2.97163		0.51439	3.07804		0.610953	-0.03709
0.795	2.99188		0.594174	2.97164		0.515091	3.07796		0.611785	-0.03704
0.796	2.99157		0.594983	2.97156		0.515792	3.07806		0.612618	-0.03681
0.797	2.99065		0.595792	2.97137		0.516494	3.0779		0.613451	-0.03648
0.798	2.99042		0.596601	2.97116		0.517195	3.07785		0.614283	-0.03626
0.799	2.99041		0.59741	2.97109		0.517896	3.07802		0.615116	-0.03609
0.8	2.9902		0.598219	2.97131		0.518597	3.07799		0.615948	-0.03596
0.801	2.99008		0.599028	2.97144		0.519299	3.0782		0.616781	-0.03626
0.802	2.9903		0.599838	2.97143		0.52	3.07825		0.617613	-0.03632
0.803	2.9902		0.600647	2.97132		0.520701	3.07845		0.618446	-0.03611
0.804	2.98996		0.601456	2.9715		0.521402	3.07834		0.619279	-0.03632
0.805	2.99043		0.602265	2.97159		0.522104	3.07875		0.620111	-0.03616
0.806	2.99041		0.603074	2.97178		0.522805	3.07933		0.620944	-0.03616
0.808	2.98993		0.603883	2.9719		0.523506	3.07962		0.621776	-0.03601
0.809	2.98994		0.604692	2.97138		0.524207	3.07967		0.622609	-0.0358
0.81	2.99039		0.605501	2.97131		0.524909	3.07971		0.623441	-0.03569
0.811	2.99069		0.60631	2.97146		0.52561	3.0799		0.624274	-0.03526
0.812	2.99051		0.60712	2.97164		0.526311	3.07983		0.625107	-0.03526
0.813	2.99048		0.607929	2.97178		0.527012	3.07983		0.625939	-0.03526
0.814	2.99082		0.608738	2.97186		0.527714	3.08002		0.626772	-0.03548
0.815	2.99094		0.609547	2.97215		0.528415	3.08018		0.627604	-0.03551
0.816	2.99087		0.610356	2.97259		0.529116	3.08031		0.628437	-0.03555
0.817	2.991		0.611165	2.97269		0.529817	3.08037		0.629269	-0.03566
0.818	2.99093		0.611974	2.9723		0.530519	3.08045		0.630102	-0.03552
0.819	2.99108		0.612784	2.97206		0.53122	3.08048		0.630935	-0.03544
0.821	2.99144		0.613593	2.97234		0.531921	3.08063		0.631767	-0.03538
0.822	2.99154		0.614402	2.97267		0.532623	3.08056		0.6326	-0.0352
0.823	2.99161		0.615211	2.97276		0.533324	3.08068		0.633432	-0.03503
0.824	2.99169		0.61602	2.9724		0.534025	3.08068		0.634265	-0.03501
0.825	2.99176		0.616829	2.97234		0.534726	3.08059		0.635097	-0.03479
0.826	2.99174		0.617638	2.97223		0.535428	3.08053		0.63593	-0.03457
0.827	2.99181		0.618447	2.97194		0.536129	3.0804		0.636762	-0.03471
0.828	2.99186		0.619256	2.97213		0.53683	3.08052		0.637595	-0.03482
0.829	2.99158		0.620066	2.97221		0.537531	3.0807		0.638428	-0.0347
0.83	2.99155		0.620875	2.97232		0.538233	3.08057		0.63926	-0.03473
0.831	2.99173		0.621684	2.97228		0.538934	3.08061		0.640093	-0.03479
0.832	2.99141		0.622493	2.97182		0.539635	3.08068		0.640925	-0.03486
0.834	2.99157		0.623302	2.97197		0.540336	3.08087		0.641758	-0.03484
0.835	2.99168		0.624111	2.97179		0.541038	3.0812		0.642591	-0.03492
0.836	2.99178		0.62492	2.97188		0.541739	3.08126		0.643423	-0.03506
0.837	2.99202		0.62573	2.97205		0.54244	3.08111		0.644256	-0.0353
0.838	2.99234		0.626539	2.97201		0.543141	3.08091		0.645088	-0.03528
0.839	2.99296		0.627348	2.97186		0.543843	3.08096		0.645921	-0.03529
0.84	2.99337		0.628157	2.97178		0.544544	3.08099		0.646753	-0.03522
0.841	2.99348		0.628966	2.97146		0.545245	3.08075		0.647586	-0.03509
0.842	2.99371		0.629775	2.97118		0.545946	3.08039		0.648419	-0.03504
0.843	2.99383		0.630584	2.9712		0.546648	3.08013		0.649251	-0.03476
0.844	2.99367		0.631393	2.97118		0.547349	3.07999		0.650084	-0.03458
0.845	2.99355		0.632203	2.97099		0.54805	3.08004		0.650916	-0.03424
0.846	2.99359		0.633012	2.97121		0.548751	3.08015		0.651749	-0.03393
0.848	2.99358		0.633821	2.97122		0.549453	3.08008		0.652581	-0.03375
0.849	2.99341		0.63463	2.97121		0.550154	3.08015		0.653414	-0.03367
0.85	2.99307		0.635439	2.97125		0.550855	3.08002		0.654247	-0.03368
0.851	2.99314		0.636248	2.97107		0.551556	3.07994		0.655079	-0.03362
0.852	2.99296		0.637057	2.97087		0.552258	3.07977		0.655912	-0.03352
0.853	2.9933		0.637866	2.97093		0.552959	3.07959		0.656744	-0.03368
0.854	2.99389		0.638676	2.97076		0.55366	3.0795		0.657577	-0.03399
0.855	2.99413		0.639485	2.97041		0.554361	3.07949		0.658409	-0.03388
0.856	2.99425		0.640294	2.9705		0.555063	3.07945		0.659242	-0.03348
0.857	2.99453		0.641103	2.97045		0.555764	3.07939		0.660075	-0.03364
0.858	2.99495		0.641912	2.9708		0.556465	3.07898		0.660907	-0.03323
0.859	2.99464		0.642721	2.97068		0.557166	3.07858		0.66174	-0.03346
0.861	2.99457		0.64353	2.97048		0.557868	3.07837		0.662572	-0.03355
0.862	2.99468		0.644339	2.97055		0.558569	3.07842		0.663405	-0.03347
0.863	2.99448		0.645149	2.97044		0.55927	3.07863		0.664237	-0.03355
0.864	2.99421		0.645958	2.97036		0.559971	3.07878		0.66507	-0.03372
0.865	2.99385		0.646767	2.97027		0.560673	3.07884		0.665903	-0.03385
0.866	2.9937		0.647576	2.96993		0.561374	3.0787		0.666735	-0.03406
0.867	2.99361		0.648385	2.96969		0.562075	3.07867		0.667568	-0.03423
0.868	2.99334		0.649194	2.9701		0.562776	3.07865		0.6684	-0.03411
0.869	2.99297		0.650003	2.9705		0.563478	3.07851		0.669233	-0.03383
0.87	2.99273		0.650812	2.97064		0.564179	3.07846		0.670066	-0.03382
0.871	2.99258		0.651621	2.97081		0.56488	3.07858		0.670898	-0.03356
0.872	2.99261		0.652431	2.97046		0.565582	3.07846		0.671731	-0.0334
0.874	2.99249		0.65324	2.97044		0.566283	3.07884		0.672563	-0.03368
0.875	2.99233		0.654049	2.97065		0.566984	3.07896		0.673396	-0.03339
0.876	2.99229		0.654858	2.97078		0.567685	3.07904		0.674228	-0.03345
0.877	2.99218		0.655667	2.97085		0.568386	3.07931		0.675061	-0.0335
0.878	2.99219		0.656476	2.97097		0.569088	3.07957		0.675893	-0.03339
0.879	2.99232		0.657285	2.97062		0.569789	3.07979		0.676726	-0.03348
0.88	2.99227		0.658095	2.97042		0.57049	3.07986		0.677559	-0.03354
0.881	2.99252		0.658904	2.97009		0.571192	3.07995		0.678391	-0.03353
0.882	2.99277		0.659713	2.97004		0.571893	3.07997		0.679224	-0.03369
0.883	2.99313		0.660522	2.97029		0.572594	3.08016		0.680056	-0.03399
0.884	2.99322		0.661331	2.97064		0.573295	3.08022		0.680889	-0.03421
0.885	2.99308		0.66214	2.97072		0.573997	3.0802		0.681721	-0.03394
0.887	2.99336		0.662949	2.97093		0.574698	3.08011		0.682554	-0.03402
0.888	2.9932		0.663758	2.97087		0.575399	3.07993		0.683387	-0.03409
0.889	2.99311		0.664567	2.97083		0.5761	3.07999		0.684219	-0.03403
0.89	2.99297		0.665377	2.97111		0.576802	3.08018		0.685052	-0.03372
0.891	2.99252		0.666186	2.97113		0.577503	3.08045		0.685884	-0.03355
0.892	2.99247		0.666995	2.97096		0.578204	3.08085		0.686717	-0.03352
0.893	2.99192		0.667804	2.97125		0.578905	3.08096		0.687549	-0.03337
0.894	2.99181		0.668613	2.97116		0.579607	3.08114		0.688382	-0.0333
0.895	2.99171		0.669422	2.97115		0.580308	3.08141		0.689215	-0.03307
0.896	2.99162		0.670231	2.9711		0.581009	3.08158		0.690047	-0.03327
0.897	2.99132		0.671041	2.97091		0.58171	3.08164		0.69088	-0.03342
0.898	2.99089		0.67185	2.97078		0.582412	3.08198		0.691712	-0.03339
0.899	2.99102		0.672659	2.97071		0.583113	3.08205		0.692545	-0.03359
0.901	2.99154		0.673468	2.9706		0.583814	3.08195		0.693377	-0.03378
0.902	2.99147		0.674277	2.97049		0.584515	3.08192		0.69421	-0.03396
0.903	2.99161		0.675086	2.97063		0.585217	3.08215		0.695043	-0.03392
0.904	2.99192		0.675895	2.97067		0.585918	3.08227		0.695875	-0.03408
0.905	2.992		0.676704	2.97035		0.586619	3.0822		0.696708	-0.03415
0.906	2.99238		0.677513	2.97051		0.58732	3.08231		0.69754	-0.03432
0.907	2.99202		0.678323	2.97071		0.588022	3.08226		0.698373	-0.03451
0.908	2.99156		0.679132	2.97051		0.588723	3.08221		0.699206	-0.03444
0.909	2.9914		0.679941	2.97054		0.589424	3.08196		0.700038	-0.0346
0.91	2.99103		0.68075	2.97033		0.590125	3.08192		0.700871	-0.03452
0.911	2.99113		0.681559	2.97031		0.590827	3.08209		0.701703	-0.03452
0.912	2.99139		0.682368	2.9702		0.591528	3.08234		0.702536	-0.03469
0.914	2.99146		0.683177	2.97002		0.592229	3.08242		0.703368	-0.03462
0.915	2.99104		0.683986	2.97009		0.59293	3.08227		0.704201	-0.0344
0.916	2.99038		0.684796	2.97013		0.593632	3.08217		0.705034	-0.03479
0.917	2.9899		0.685605	2.97009		0.594333	3.08181		0.705866	-0.03489
0.918	2.98961		0.686414	2.97021		0.595034	3.08185		0.706699	-0.03481
0.919	2.98968		0.687223	2.97038		0.595735	3.08191		0.707531	-0.03518
0.92	2.99003		0.688032	2.96999		0.596437	3.08203		0.708364	-0.0348
0.921	2.99031		0.688841	2.96978		0.597138	3.08162		0.709196	-0.03473
0.922	2.98994		0.68965	2.96971		0.597839	3.08164		0.710029	-0.03452
0.923	2.98956		0.690459	2.96976		0.59854	3.08178		0.710862	-0.03457
0.924	2.98949		0.691269	2.96978		0.599242	3.08179		0.711694	-0.03449
0.925	2.98927		0.692078	2.96985		0.599943	3.0817		0.712527	-0.0347
0.927	2.98893		0.692887	2.96992		0.600644	3.08154		0.713359	-0.03487
0.928	2.98887		0.693696	2.96982		0.601345	3.08119		0.714192	-0.03484
0.929	2.98877		0.694505	2.96976		0.602047	3.08083		0.715024	-0.03506
0.93	2.98879		0.695314	2.96988		0.602748	3.08054		0.715857	-0.03528
0.931	2.98886		0.696123	2.96972		0.603449	3.08059		0.71669	-0.03487
0.932	2.98885		0.696932	2.96967		0.604151	3.0805		0.717522	-0.03487
0.933	2.98856		0.697742	2.96957		0.604852	3.08047		0.718355	-0.03437
0.934	2.9884		0.698551	2.96928		0.605553	3.08035		0.719187	-0.03433
0.935	2.98827		0.69936	2.96911		0.606254	3.08038		0.72002	-0.03434
0.936	2.988		0.700169	2.96901		0.606956	3.08026		0.720852	-0.03423
0.937	2.9876		0.700978	2.96885		0.607657	3.08021		0.721685	-0.03413
0.938	2.987		0.701787	2.96865		0.608358	3.08016		0.722518	-0.03373
0.94	2.98669		0.702596	2.96861		0.609059	3.08013		0.72335	-0.03388
0.941	2.98645		0.703405	2.96863		0.609761	3.08023		0.724183	-0.03368
0.942	2.98691		0.704215	2.9682		0.610462	3.08009		0.725015	-0.03381
0.943	2.98641		0.705024	2.96817		0.611163	3.07978		0.725848	-0.03373
0.944	2.98642		0.705833	2.96828		0.611864	3.07983		0.72668	-0.03361
0.945	2.98637		0.706642	2.96819		0.612566	3.07938		0.727513	-0.03385
0.946	2.98568		0.707451	2.96819		0.613267	3.07948		0.728346	-0.034
0.947	2.98556		0.70826	2.96807		0.613968	3.0794		0.729178	-0.03407
0.948	2.98492		0.709069	2.96808		0.614669	3.07951		0.730011	-0.034
0.949	2.98438		0.709878	2.96806		0.615371	3.07946		0.730843	-0.03436
0.95	2.9841		0.710688	2.96806		0.616072	3.0795		0.731676	-0.03426
0.951	2.98427		0.711497	2.96798		0.616773	3.07925		0.732508	-0.03436
0.953	2.98521		0.712306	2.96794		0.617474	3.07907		0.733341	-0.0347
0.954	2.98516		0.713115	2.96798		0.618176	3.07894		0.734174	-0.03448
0.955	2.98467		0.713924	2.96799		0.618877	3.07899		0.735006	-0.03463
0.956	2.98475		0.714733	2.96805		0.619578	3.07897		0.735839	-0.0347
0.957	2.98469		0.715542	2.96818		0.620279	3.0791		0.736671	-0.03479
0.958	2.98455		0.716352	2.9682		0.620981	3.07925		0.737504	-0.03461
0.959	2.98435		0.717161	2.96797		0.621682	3.07914		0.738336	-0.03476
0.96	2.98403		0.71797	2.96789		0.622383	3.07937		0.739169	-0.03473
0.961	2.98428		0.718779	2.96776		0.623084	3.07947		0.740002	-0.03438
0.962	2.98406		0.719588	2.96759		0.623786	3.07952		0.740834	-0.03425
0.963	2.98399		0.720397	2.96749		0.624487	3.07982		0.741667	-0.03389
0.964	2.98397		0.721206	2.96747		0.625188	3.07972		0.742499	-0.03415
0.965	2.98334		0.722015	2.96719		0.625889	3.0796		0.743332	-0.03426
0.967	2.98299		0.722824	2.96689		0.626591	3.07964		0.744164	-0.03412
0.968	2.98306		0.723634	2.96662		0.627292	3.0798		0.744997	-0.034
0.969	2.98276		0.724443	2.96643		0.627993	3.07979		0.74583	-0.03387
0.97	2.98266		0.725252	2.9662		0.628694	3.07977		0.746662	-0.03344
0.971	2.98268		0.726061	2.96617		0.629396	3.08003		0.747495	-0.03341
0.972	2.98287		0.72687	2.9662		0.630097	3.08028		0.748327	-0.03355
0.973	2.98293		0.727679	2.96612		0.630798	3.08018		0.74916	-0.03347
0.974	2.98273		0.728488	2.96577		0.631499	3.08012		0.749992	-0.0338
0.975	2.98253		0.729297	2.96558		0.632201	3.08045		0.750825	-0.034
0.976	2.98301		0.730107	2.96547		0.632902	3.08046		0.751658	-0.03407
0.977	2.98366		0.730916	2.96531		0.633603	3.08035		0.75249	-0.03418
0.978	2.98358		0.731725	2.9651		0.634304	3.08027		0.753323	-0.03431
0.98	2.98343		0.732534	2.96528		0.635006	3.08038		0.754155	-0.03427
0.981	2.98329		0.733343	2.9652		0.635707	3.08047		0.754988	-0.03405
0.982	2.98326		0.734152	2.9653		0.636408	3.08059		0.75582	-0.03383
0.983	2.98293		0.734961	2.96521		0.63711	3.08081		0.756653	-0.03385
0.984	2.98255		0.73577	2.96533		0.637811	3.08097		0.757486	-0.03363
0.985	2.98237		0.73658	2.96532		0.638512	3.08083		0.758318	-0.03381
0.986	2.98218		0.737389	2.96555		0.639213	3.08074		0.759151	-0.03401
0.987	2.98227		0.738198	2.96568		0.639915	3.08064		0.759983	-0.03438
0.988	2.9824		0.739007	2.96592		0.640616	3.08047		0.760816	-0.03455
0.989	2.98186		0.739816	2.96615		0.641317	3.08048		0.761648	-0.03448
0.99	2.98169		0.740625	2.96628		0.642018	3.08069		0.762481	-0.03454
0.991	2.98185		0.741434	2.96636		0.64272	3.08069		0.763314	-0.03455
0.993	2.98222		0.742243	2.96642		0.643421	3.08066		0.764146	-0.03468
0.994	2.98227		0.743053	2.96636		0.644122	3.08051		0.764979	-0.03467
0.995	2.98275		0.743862	2.96608		0.644823	3.08046		0.765811	-0.03485
0.996	2.98251		0.744671	2.96602		0.645525	3.0806		0.766644	-0.03491
0.997	2.98254		0.74548	2.96596		0.646226	3.08073		0.767476	-0.03509
0.998	2.98278		0.746289	2.96602		0.646927	3.08072		0.768309	-0.03546
0.999	2.98298		0.747098	2.96604		0.647628	3.08069		0.769142	-0.03527
1	2.98338		0.747907	2.9659		0.64833	3.08071		0.769974	-0.03503
1.001	2.98314		0.748716	2.96592		0.649031	3.08052		0.770807	-0.03477
1.002	2.98303		0.749526	2.96593		0.649732	3.0802		0.771639	-0.03448
1.003	2.98285		0.750335	2.96608		0.650433	3.08018		0.772472	-0.03422
1.004	2.98264		0.751144	2.96605		0.651135	3.08031		0.773304	-0.03414
1.006	2.9825		0.751953	2.96593		0.651836	3.0803		0.774137	-0.03401
1.007	2.98218		0.752762	2.96576		0.652537	3.08028		0.77497	-0.03364
1.008	2.98253		0.753571	2.96556		0.653238	3.08026		0.775802	-0.03374
1.009	2.98271		0.75438	2.96556		0.65394	3.08024		0.776635	-0.03352
1.01	2.98257		0.755189	2.96557		0.654641	3.08008		0.777467	-0.03352
1.011	2.982		0.755998	2.96587		0.655342	3.08012		0.7783	-0.03365
1.012	2.98214		0.756808	2.96596		0.656043	3.08014		0.779132	-0.03378
1.013	2.98254		0.757617	2.96585		0.656745	3.08013		0.779965	-0.03372
1.014	2.98262		0.758426	2.9661		0.657446	3.08006		0.780798	-0.03363
1.015	2.98278		0.759235	2.96614		0.658147	3.08019		0.78163	-0.0335
1.016	2.98346		0.760044	2.96633		0.658848	3.0803		0.782463	-0.03358
1.017	2.98319		0.760853	2.96641		0.65955	3.08039		0.783295	-0.0339
1.018	2.98337		0.761662	2.96661		0.660251	3.0806		0.784128	-0.03399
1.02	2.98413		0.762472	2.96683		0.660952	3.08073		0.784961	-0.03402
1.021	2.98414		0.763281	2.96665		0.661653	3.08083		0.785793	-0.03426
1.022	2.98364		0.76409	2.96668		0.662355	3.08091		0.786626	-0.03418
1.023	2.98404		0.764899	2.96667		0.663056	3.08117		0.787458	-0.03437
1.024	2.98412		0.765708	2.96637		0.663757	3.08123		0.788291	-0.03459
1.025	2.98438		0.766517	2.9664		0.664458	3.08105		0.789123	-0.0345
1.026	2.98458		0.767326	2.96635		0.66516	3.08099		0.789956	-0.03438
1.027	2.98431		0.768135	2.96645		0.665861	3.08102		0.790789	-0.03434
1.028	2.98431		0.768945	2.96644		0.666562	3.08096		0.791621	-0.03399
1.029	2.98428		0.769754	2.96632		0.667263	3.08101		0.792454	-0.03343
1.03	2.98399		0.770563	2.96625		0.667965	3.08113		0.793286	-0.03352
1.031	2.98364		0.771372	2.96639		0.668666	3.08118		0.794119	-0.03322
1.033	2.98405		0.772181	2.96644		0.669367	3.08132		0.794951	-0.03299
1.034	2.98401		0.77299	2.9664		0.670069	3.08152		0.795784	-0.03306
1.035	2.98378		0.773799	2.96653		0.67077	3.08147		0.796617	-0.03329
1.036	2.98345		0.774608	2.96652		0.671471	3.08146		0.797449	-0.0335
1.037	2.98382		0.775417	2.96635		0.672172	3.08146		0.798282	-0.03355
1.038	2.98435		0.776227	2.96634		0.672873	3.08121		0.799114	-0.03359
1.039	2.98433		0.777036	2.96625		0.673575	3.08132		0.799947	-0.03366
1.04	2.98427		0.777845	2.96616		0.674276	3.08141		0.800779	-0.03364
1.041	2.98401		0.778654	2.966		0.674977	3.08148		0.801612	-0.03362
1.042	2.98359		0.779463	2.96605		0.675679	3.08144		0.802445	-0.03343
1.043	2.98359		0.780272	2.966		0.67638	3.08146		0.803277	-0.03333
1.044	2.98346		0.781081	2.96584		0.677081	3.08148		0.80411	-0.03311
1.046	2.9834		0.781891	2.96564		0.677782	3.08151		0.804942	-0.03287
1.047	2.98333		0.7827	2.96555		0.678484	3.08144		0.805775	-0.0328
1.048	2.98366		0.783509	2.96552		0.679185	3.08145		0.806607	-0.03263
1.049	2.98328		0.784318	2.96556		0.679886	3.08144		0.80744	-0.03246
1.05	2.98338		0.785127	2.96555		0.680587	3.08137		0.808272	-0.03247
1.051	2.98355		0.785936	2.96529		0.681289	3.0813		0.809105	-0.0325
1.052	2.98318		0.786745	2.96532		0.68199	3.08132		0.809938	-0.03239
1.053	2.9832		0.787554	2.96551		0.682691	3.08137		0.81077	-0.03268
1.054	2.98332		0.788363	2.96546		0.683392	3.08141		0.811603	-0.03312
1.055	2.98381		0.789173	2.96537		0.684094	3.08161		0.812435	-0.03345
1.056	2.9846		0.789982	2.96536		0.684795	3.08183		0.813268	-0.03379
1.057	2.98525		0.790791	2.96541		0.685496	3.08197		0.814101	-0.03394
1.059	2.98506		0.7916	2.96543		0.686197	3.08179		0.814933	-0.03398
1.06	2.98482		0.792409	2.96545		0.686899	3.08163		0.815766	-0.03394
1.061	2.98502		0.793218	2.96543		0.6876	3.08187		0.816598	-0.03394
1.062	2.98515		0.794027	2.96518		0.688301	3.08189		0.817431	-0.03384
1.063	2.98489		0.794837	2.96494		0.689002	3.08193		0.818263	-0.03381
1.064	2.98446		0.795646	2.96502		0.689704	3.082		0.819096	-0.03387
1.065	2.9844		0.796455	2.96511		0.690405	3.08215		0.819929	-0.03398
1.066	2.984		0.797264	2.96481		0.691106	3.08215		0.820761	-0.03405
1.067	2.98367		0.798073	2.9648		0.691807	3.08231		0.821594	-0.03409
1.068	2.98395		0.798882	2.96467		0.692509	3.08243		0.822426	-0.03419
1.069	2.98381		0.799691	2.96462		0.69321	3.08263		0.823259	-0.03454
1.07	2.98287		0.8005	2.96458		0.693911	3.0825		0.824091	-0.03484
1.072	2.98284		0.801309	2.96473		0.694612	3.08251		0.824924	-0.03492
1.073	2.98276		0.802119	2.96514		0.695314	3.08239		0.825757	-0.03468
1.074	2.98189		0.802928	2.96523		0.696015	3.08232		0.826589	-0.03444
1.075	2.98149		0.803737	2.96541		0.696716	3.08229		0.827422	-0.03408
1.076	2.98147		0.804546	2.96553		0.697417	3.08222		0.828254	-0.03416
1.077	2.98135		0.805355	2.96547		0.698119	3.08209		0.829087	-0.03427
1.078	2.98189		0.806164	2.96539		0.69882	3.08211		0.829919	-0.03425
1.079	2.98213		0.806973	2.96527		0.699521	3.08211		0.830752	-0.03426
1.08	2.98177		0.807782	2.96523		0.700222	3.08234		0.831585	-0.03427
1.081	2.98153		0.808592	2.96522		0.700924	3.08246		0.832417	-0.03407
[truncated: 33,312 more rows]

## Sheet: Supp. Fig. 11b
	Normalized peptide intensity (log2)
[truncated: 23 more rows]

[truncated: 5 more sheets: Supp. Fig. 14, Supp. Fig. 15a, Supp. Fig. 15b, Supp. Fig. 18a, Supp. Fig. 18b]
